# Supplementary material for: PD-L1 Overexpression, SWI/SNF Complex Deregulation, and Profound Transcriptomic Changes Characterize Cancer-Dependent Exhaustion of Persistently Activated CD4+ T Cells
Source: Cancers (Basel). 2021 Aug 18;13(16):4148. doi: 10.3390/cancers13164148 (PMC8391521; doi:10.3390/cancers13164148)
Supplement: Supplementary file 1 [file cancers-13-04148-s001.zip]

Archive with 11 entries (11 files):
- Fig S1.tif
- Fig S2.tif
- Fig S3.tif
- Fig S4.tif
- Fig S5.tif
- Fig S6.tif
- Fig S7.tif
- Fig S8.tif
- GO T cell exhaustion Supplementary Table S2.xlsx
- Supplementary Table S1 and S3.pdf
- uncroped blots Jancewicz et al.pdf
