# Supplementary material for: PD-L1 Overexpression, SWI/SNF Complex Deregulation, and Profound Transcriptomic Changes Characterize Cancer-Dependent Exhaustion of Persistently Activated CD4+ T Cells
Source: Cancers (Basel). 2021 Aug 18;13(16):4148. doi: 10.3390/cancers13164148 (PMC8391521; doi:10.3390/cancers13164148)
Supplement: Supplementary file 1 [file cancers-13-04148-s001.zip › GO T cell exhaustion Supplementary Table S2.xlsx]

## Sheet: Table S1
Table S1: The GO ananlysis and list of genes upergulated in CD4+ T cells restimulated to day 15 and cocultured with cancer cells vs stimuated for 12 days - T15M vs T12
RefSeq	geneSymbols	T15_plus_M.vs.T12.FC	T15_plus_M.vs.T12.p.value	T15_plus_M.vs.T12.adjusted.p
NM_000576	IL1B	23996.1	0.00235764	0.0164531
NM_001710	CFB	21901.3	1.72337e-11	1.00576e-09
NM_014220	TM4SF1	18428.6	1.49069e-07	3.54613e-06
NM_002089	CXCL2	17509.5	2.84691e-13	2.10385e-11
NM_005168	RND3	16491.6	3.1873e-20	6.03124e-18
NM_002421	MMP1	15845.1	2.34191e-21	4.87468e-19
NM_001511	CXCL1	13521.2	0.00412986	0.0257374
NM_006528	TFPI2	13078.9	1.76153e-36	1.22221e-33
NM_005409	CXCL11	12074.5	1.27109e-09	4.97639e-08
NM_005245	FAT1	11060.8	8.51925e-19	1.39996e-16
NM_003999	OSMR	8865.73	0.006129	0.0348407
NM_015429	ABI3BP	7231.01	4.15589e-18	6.10622e-16
NM_006398	UBD	6131.73	2.27013e-38	1.89011e-35
NM_005564	LCN2	6084.09	0.00860752	0.0454735
NM_000759	CSF3	5555.01	1.64235e-16	2.05113e-14
NM_004613	TGM2	5236.05	1.10701e-15	1.21276e-13
NM_001040147	SERPINB7	4964.12	0.0102905	0.0520736
NM_020300	MGST1	4840.82	2.0347e-15	2.10011e-13
NM_000600	IL6	4587.44	4.44963e-18	6.46179e-16
NM_002276	KRT19	4483.58	6.99408e-16	8.01367e-14
NM_003713	PLPP3	4305.22	1.5778e-15	1.6842e-13
NM_000596	IGFBP1	4214.49	9.86006e-16	1.08976e-13
NM_002160	TNC	4033.08	0.0123049	0.0599595
NM_002090	CXCL3	3931.34	2.36099e-15	2.41692e-13
NM_001233	CAV2	3731.7	2.41341e-13	1.81573e-11
NM_001206616	EHF	3533	0.0137644	0.065288
NM_201442	C1S	3458.43	9.86241e-15	9.40242e-13
NM_005764	PDZK1IP1	2993.03	0.0158073	0.0725264
NM_001993	F3	2958.57	2.77205e-12	1.81257e-10
NM_006169	NNMT	2950.61	1.2509e-12	8.53688e-11
NM_001797	CDH11	2944.27	2.54597e-14	2.2081e-12
NM_001553	IGFBP7	2878.07	2.60709e-13	1.93809e-11
NM_006379	SEMA3C	2790.29	4.6905e-13	3.40579e-11
NM_004878	PTGES	2717.66	1.83068e-13	1.42008e-11
NM_032413	C15orf48	2607.84	6.37866e-15	6.22368e-13
NM_005562	LAMC2	2459.75	2.39995e-14	2.09601e-12
NM_004431	EPHA2	2426.28	1.19947e-12	8.23084e-11
NM_003887	ASAP2	2266	4.72191e-13	3.40878e-11
NM_001401	LPAR1	2012.37	2.95476e-12	1.92198e-10
NM_007115	TNFAIP6	1937.24	0.0224812	0.0951893
NM_005139	ANXA3	1773.06	1.19476e-05	0.000183987
NM_005429	VEGFC	1754.86	9.99526e-13	6.93505e-11
NM_005909	MAP1B	1716.44	3.76074e-10	1.65964e-08
NM_170692	RASAL2	1708.85	5.55604e-12	3.43512e-10
NM_001042724	NECTIN2	1700.28	5.51947e-12	3.43325e-10
NM_182920	ADAMTS9	1687	0.0250635	0.103068
NM_001164771	SLC7A2	1682.31	3.57091e-12	2.29882e-10
NM_003979	GPRC5A	1671.17	1.19445e-09	4.69105e-08
NM_014903	NAV3	1641.97	4.70522e-12	2.96785e-10
NM_001145520	RAI14	1619.21	5.52553e-12	3.43325e-10
NM_014601	EHD2	1579.95	0.000341619	0.00334363
NM_016201	AMOTL2	1539.5	0.0269096	0.108559
NM_002164	IDO1	1412.87	1.16756e-58	2.43028e-55
NM_152999	STEAP2	1348.44	0.0297911	0.117037
NM_005532	IFI27	1337.87	1.72522e-07	4.05839e-06
NM_139072	DNER	1311.23	0.0304323	0.118957
NM_014391	ANKRD1	1307.67	0.0304952	0.119092
NM_001017978	CT83	1306.29	0.0305197	0.11915
NM_001099781	GGT5	1283.35	9.7436e-11	4.90677e-09
NM_002253	KDR	1280.88	1.96144e-10	9.07276e-09
NM_080388	S100A16	1267.41	1.76071e-34	9.99522e-32
NM_001080479	ARHGEF28	1262.32	2.51185e-10	1.1491e-08
NM_004815	ARHGAP29	1216.06	0.000150967	0.00167593
NM_173490	TMEM171	1209.85	3.57749e-11	1.97696e-09
NM_013956	NRG1	1186.08	1.25073e-10	6.05441e-09
NM_006287	TFPI	1177.4	2.70142e-26	8.43452e-24
NM_020351	COL8A1	1160.62	6.11362e-10	2.57949e-08
NM_000358	TGFBI	1152.47	7.4204e-10	3.08911e-08
NM_005502	ABCA1	1138.57	5.32954e-11	2.82036e-09
NM_017436	A4GALT	1131.72	1.20273e-10	5.86754e-09
NM_005228	EGFR	1114.98	4.73913e-27	1.59965e-24
NM_012137	DDAH1	1100.96	8.03995e-10	3.30299e-08
NM_001042483	NUPR1	1015.72	3.39319e-10	1.5081e-08
NM_002317	LOX	974.399	1.88866e-10	8.76857e-09
NM_003483	HMGA2	963.28	1.0226e-10	5.09421e-09
NM_001130103	COL13A1	938.975	0.0390474	0.142033
NM_002638	PI3	928.667	1.16418e-09	4.61568e-08
NM_001008397	GPX8	905.497	8.56892e-10	3.4973e-08
NM_005556	KRT7	901.9	0.0402149	0.145091
NM_153322	PMP22	890.043	1.75063e-09	6.70665e-08
NM_004666	VNN1	874.212	0.0411388	0.147554
NM_002974	SERPINB4	860.79	0.0416039	0.148758
NM_004464	FGF5	858.545	0.0416828	0.148876
NM_152594	SPRED1	855.941	2.47193e-09	9.18565e-08
NM_004415	DSP	855.542	3.14288e-09	1.12005e-07
NM_182614	TMEM255B	821.033	1.90301e-09	7.24594e-08
NM_001343	DAB2	811.303	3.01825e-10	1.35593e-08
NM_016315	GULP1	809.528	4.1496e-09	1.44271e-07
NM_003155	STC1	805.524	1.97708e-33	9.14512e-31
NM_001008410	STEAP3	801.277	5.96961e-10	2.53459e-08
NM_199161	SAA1	741.019	0.0463425	0.160711
NM_000963	PTGS2	739.506	6.46963e-75	8.07992e-71
NM_012242	DKK1	737.048	0.0465205	0.161208
NM_004787	SLIT2	733.761	3.66763e-09	1.28666e-07
NM_001901	CTGF	729.356	4.6462e-08	1.25871e-06
NM_138554	TLR4	726.121	2.77688e-09	9.96565e-08
NM_001201397	EDNRB	722.658	8.13268e-09	2.64503e-07
NM_000245	MET	720.933	8.92998e-23	2.32347e-20
NM_001242581	RIN2	714.667	1.51185e-08	4.63919e-07
NM_152432	ARHGAP42	702.225	7.64987e-10	3.16355e-08
NM_000784	CYP27A1	691.179	2.08234e-08	6.17728e-07
NM_016235	GPRC5B	689.73	1.18587e-09	4.67203e-08
NR_024430	MIR100HG	681.09	0.0492042	0.167763
NM_024940	DOCK5	680.792	1.02749e-08	3.25694e-07
NM_001957	EDNRA	677.066	0.00180619	0.0132769
NM_001032295	SERPING1	667.201	1.95653e-08	5.85973e-07
NM_004362	CLGN	659.761	3.82475e-08	1.06386e-06
NM_020223	FAM20C	658.78	1.68928e-08	5.13318e-07
NM_000777	CYP3A5	657.719	0.0504319	0.170689
NM_003257	TJP1	655.226	3.08357e-08	8.73258e-07
NM_021229	NTN4	651.728	2.02981e-08	6.05019e-07
NM_001164446	C6orf132	650.856	0.0508056	0.17149
NM_002575	SERPINB2	648.402	3.39746e-14	2.84771e-12
NM_024590	ARSJ	642.609	1.8044e-08	5.44329e-07
NM_005328	HAS2	620.167	8.04647e-08	2.03426e-06
NM_001161661	WWC1	616.779	8.52705e-08	2.13844e-06
NM_198859	PRICKLE2	614.666	4.30691e-08	1.17958e-06
NM_000064	C3	594.851	6.31987e-07	1.29817e-05
NM_001124	ADM	593.858	1.55541e-42	1.61879e-39
NM_001248	ENTPD3	575.606	0.0553593	0.182326
NM_001098518	ADGRF5	574.936	0.055404	0.182374
NM_001009571	CADPS2	547.769	8.16857e-08	2.06095e-06
NM_003937	KYNU	547.011	0.0573451	0.186506
NM_004864	GDF15	545.374	4.15865e-09	1.44271e-07
NM_001172517	SATB2	539.86	1.15703e-07	2.82229e-06
NM_001432	EREG	529.716	2.29294e-07	5.26408e-06
NM_018240	KIRREL	526.187	0.0588973	0.190315
NM_007231	SLC6A14	524.891	0.0589971	0.190456
NM_006895	HNMT	521.297	1.79815e-07	4.20544e-06
NM_006291	TNFAIP2	510.979	1.661e-13	1.29652e-11
NM_000441	SLC26A4	508.999	2.74569e-08	7.88297e-07
NM_000063	C2	506.008	1.22066e-22	3.04897e-20
NM_001554	CYR61	494.045	2.09896e-09	7.87205e-08
NM_030955	ADAMTS12	492.866	0.0615925	0.196446
NM_153360	APCDD1L	479.011	0.0627987	0.198857
NM_001008493	ENAH	475.451	0.0631176	0.19955
NM_212482	FN1	453.978	0.0651226	0.20389
NR_028290	NA	445.939	4.7376e-07	9.94417e-06
NM_014271	IL1RAPL1	438.526	0.0666592	0.20718
NM_001159	AOX1	433.404	8.4025e-08	2.11145e-06
NM_005711	EDIL3	429.443	1.07721e-06	2.09553e-05
NM_000494	COL17A1	428.167	0.0677373	0.209347
NM_138420	AHNAK2	426.29	0.067937	0.209689
NM_001164748	RASSF8	411.884	4.18407e-08	1.15099e-06
NM_024817	THSD4	410.86	0.0696319	0.212999
NM_002994	CXCL5	409.889	0.0697419	0.213221
NM_004442	EPHB2	405.72	1.79027e-06	3.3075e-05
NM_018125	ARHGEF10L	405.681	0.0702231	0.214272
NM_000228	LAMB3	396.394	1.80068e-43	2.04443e-40
NM_012293	PXDN	381.48	1.8584e-07	4.33824e-06
NM_020870	SH3RF1	377.288	3.54425e-06	6.03877e-05
NM_002291	LAMB1	377.194	0.0736962	0.221355
NM_005982	SIX1	372.978	3.65271e-07	7.93943e-06
NM_001030010	ALDH3B1	370.03	0.0746341	0.223259
NM_032208	ANTXR1	365.12	2.99252e-06	5.20523e-05
NM_198129	LAMA3	359.973	0.0759987	0.225665
NM_004370	COL12A1	357.366	1.69447e-05	0.000251333
NM_020980	AQP9	355.033	1.3127e-06	2.49534e-05
NM_001142395	PRRG1	353.52	0.0769056	0.227216
NM_021005	NR2F2	353.283	0.0769394	0.227216
NM_015130	TBC1D9	349.734	9.48682e-14	7.59493e-12
NM_022361	POPDC3	347.602	1.98108e-06	3.57539e-05
NM_022113	KIF13A	339.12	2.69888e-06	4.7274e-05
NM_000168	GLI3	328.246	1.75811e-07	4.11951e-06
NM_030968	C1QTNF1	327.887	7.42131e-06	0.000120058
NM_004126	GNG11	320.443	4.23783e-11	2.26181e-09
NM_000362	TIMP3	320.323	7.35462e-12	4.48058e-10
NM_018420	SLC22A15	320.237	1.55625e-06	2.90959e-05
NM_020762	SRGAP1	319.424	7.0399e-06	0.00011478
NM_018948	ERRFI1	317.156	3.29328e-07	7.29252e-06
NM_014452	TNFRSF21	316.177	3.32542e-18	4.94419e-16
NM_213618	ST5	315.84	0.0827568	0.23831
NM_000575	IL1A	315.768	5.07469e-08	1.34275e-06
NM_018192	P3H2	314.092	0.083054	0.238835
NM_024769	CLMP	310.722	4.57008e-07	9.6249e-06
NM_032211	LOXL4	306.021	0.0844599	0.241241
NM_003102	SOD3	300.561	0.0854432	0.243186
NM_001129891	FAM196B	299.072	0.0857162	0.243741
NM_016205	PDGFC	296.986	1.9646e-05	0.000285967
NM_178570	RTN4RL2	295.403	0.0863974	0.244786
NM_032892	FRMD5	294.059	6.67176e-06	0.000109492
NM_018923	PCDHGB2	293.619	2.22732e-05	0.000319003
NM_021961	TEAD1	292.675	5.74977e-07	1.19284e-05
NM_007343	PRSS3	290.461	0.0873358	0.246845
NM_025214	CCDC68	286.842	2.71322e-05	0.000380308
NM_001785	CDA	285.541	0.0882945	0.24861
NM_001206997	C4orf22	285.537	1.21006e-05	0.000185884
NM_006366	CAP2	285.39	0.0883243	0.24861
NM_002275	KRT15	283.261	2.40263e-05	0.000341371
NM_003069	SMARCA1	282.988	1.23207e-06	2.3564e-05
NM_032866	CGNL1	281.789	1.58807e-05	0.000236676
NM_052854	CREB3L1	279.956	2.4148e-05	0.000342709
NM_014988	LIMCH1	276.693	0.0900828	0.251913
NM_000693	ALDH1A3	275.376	0.0903564	0.252226
NM_138961	ESAM	273.136	1.4139e-05	0.000213779
NM_018490	LGR4	265.276	0.0925225	0.256331
NM_015892	CHST15	264.179	1.13846e-06	2.20779e-05
NM_000722	CACNA2D1	254.552	2.91541e-05	0.000405915
NM_019029	CPVL	254.485	1.07063e-05	0.00016693
NM_001130690	PDE10A	253.342	0.0952481	0.262065
NM_016445	PLEK2	252.381	2.08923e-05	0.000301298
NM_002293	LAMC1	251.15	3.66879e-11	1.99215e-09
NM_018215	PNMAL1	249.524	8.01352e-05	0.000974497
NM_018022	TMEM51	247.477	1.19285e-05	0.00018392
NM_000943	PPIC	242.533	7.86554e-05	0.000960241
NM_001199017	LRRC49	242.275	0.000157865	0.00173861
NM_182616	ARPIN	241.038	2.08159e-05	0.000300543
NM_000602	SERPINE1	239.369	6.6111e-07	1.35354e-05
NM_015039	NMNAT2	237.142	8.44705e-05	0.00102125
NM_014246	CELSR1	234.262	8.64023e-05	0.00103758
NM_172105	EYA4	229.149	0.000146911	0.00163965
NM_021034	IFITM3	227.612	7.77958e-05	0.000951608
NM_012302	ADGRL2	227.4	6.33482e-05	0.000796612
NM_024101	MLPH	227.189	0.000121239	0.00139811
NM_018357	LARP6	225.632	0.000141953	0.00159428
NM_005397	PODXL	223.591	1.0509e-22	2.67852e-20
NM_203403	LURAP1L	222.286	0.000166265	0.00181036
NM_130841	ATP6V0A4	220.707	0.000284259	0.00288627
NM_000099	CST3	220.588	5.91617e-48	9.23588e-45
NM_002863	PYGL	219.835	1.57982e-05	0.000235728
NM_002960	S100A3	219.438	0.104171	0.278646
NM_002852	PTX3	218.556	3.00402e-06	5.21797e-05
NM_018222	PARVA	218.536	2.01855e-10	9.30246e-09
NM_007223	GPR176	217.464	4.00199e-05	0.000535127
NM_001794	CDH4	210.563	0.000128056	0.00146187
NM_023930	KCTD14	208.625	0.000238645	0.0024775
NM_004995	MMP14	207.139	2.58891e-59	6.46658e-56
NM_014278	HSPA4L	205.339	6.44115e-05	0.000807666
NM_001173523	PCDH7	202.21	0.000496497	0.00452279
NM_003786	ABCC3	202.061	0.000384537	0.00367627
NM_005779	LHFPL2	201.976	0.000343664	0.00335577
NM_000598	IGFBP3	200.384	2.00037e-27	6.93962e-25
NM_003873	NRP1	198.871	3.23967e-34	1.68584e-31
NM_001009555	SH3D19	197.12	6.26441e-06	0.000103078
NM_194250	ZNF804A	196.989	0.000468613	0.004316
NM_001508	GPR39	196.839	0.00038755	0.00369474
NM_001560	IL13RA1	195.394	5.55272e-06	9.20956e-05
NM_007085	FSTL1	192.513	1.14827e-21	2.56085e-19
NM_000379	XDH	190.398	0.000126433	0.00144732
NM_005560	LAMA5	184.756	5.9869e-10	2.53459e-08
NM_018841	GNG12	184.712	4.42734e-16	5.21633e-14
NM_016548	GOLM1	184.582	3.1335e-63	1.30448e-59
NM_021913	AXL	181.49	1.06846e-08	3.36121e-07
NM_001677	ATP1B1	180.479	2.47324e-30	9.96396e-28
NM_001204897	TM4SF19	179.976	8.15165e-06	0.00013052
NM_012334	MYO10	174.84	5.7671e-09	1.9679e-07
NM_003619	PRSS12	174.716	0.000313834	0.00312613
NM_152565	ATP6V0D2	174.483	0.000735808	0.00630032
NM_001424	EMP2	173.893	8.02637e-06	0.000129177
NM_001729	BTC	171.563	0.00117992	0.00935617
NM_006558	KHDRBS3	171.285	0.000642281	0.00559376
NM_002547	OPHN1	168.238	0.00149677	0.0113449
NM_006512	SAA4	168.066	0.000462449	0.00427184
NM_012212	PTGR1	164.717	0.000189249	0.00203052
NM_017947	MOCOS	163.072	7.09504e-17	9.2302e-15
NM_001008712	RBPMS	161.348	0.000129542	0.00147614
NM_139056	ADAMTS16	161.12	0.00127938	0.010024
NM_020353	PLSCR4	159.5	0.00144204	0.0110151
NM_014705	DOCK4	158.124	1.9738e-12	1.31822e-10
NM_016848	SHC3	157.774	0.00149896	0.0113527
NM_153377	LRIG3	155.94	8.08045e-06	0.000129713
NM_006207	PDGFRL	154.403	0.000173991	0.00188136
NM_000346	SOX9	152.957	0.00255676	0.017612
NM_021226	ARHGAP22	152.936	0.00246391	0.017067
NM_022897	RANBP17	152.915	0.00237868	0.01655
NM_000185	SERPIND1	151.146	0.00227549	0.0160285
NM_030582	COL18A1	149.746	2.00014e-05	0.000290462
NM_001040272	ADAMTSL1	147.756	0.00103707	0.0084158
NM_020639	RIPK4	146.052	0.00273835	0.0185866
NR_034147	APCDD1L-AS1	145.042	7.6352e-08	1.93813e-06
NM_001080470	ZNF697	141.116	1.41769e-05	0.000214093
NM_003236	TGFA	141.085	0.00165818	0.0123195
NR_024337	SERTAD4-AS1	140.958	0.00330131	0.021396
NM_002342	LTBR	140.659	5.46135e-28	1.94877e-25
NM_001830	CLCN4	139.445	0.00477394	0.0289005
NM_006829	ADIRF	139.445	0.00477394	0.0289005
NM_001085049	MRAS	139.189	0.0032464	0.0211719
NM_024829	PLBD1	139.188	0.00126973	0.00996711
NM_020962	IGDCC4	137.676	0.00443612	0.027292
NM_031415	GSDMC	136.64	7.56476e-05	0.000928971
NM_000093	COL5A1	134.032	0.00373086	0.0236642
NR_038393	LOC100506178	133.661	8.52593e-05	0.0010278
NM_000584	CXCL8	133.538	2.03764e-12	1.35362e-10
NM_006033	LIPG	132.279	6.60883e-05	0.000825194
NM_001195685	LYPD6	130.899	0.00583631	0.0336039
NM_020859	SHROOM3	130.749	0.00186208	0.0135839
NM_002178	IGFBP6	130.188	4.96917e-09	1.71911e-07
NM_080927	DCBLD2	128.933	4.93154e-46	6.84334e-43
NM_012193	FZD4	128.703	0.00307951	0.02036
NM_198569	ADGRG6	128.506	0.000102302	0.0012099
NM_001740	CALB2	127.897	2.7141e-07	6.12956e-06
NM_183373	PXDC1	127.489	6.50774e-11	3.37241e-09
NM_001136258	SGMS2	126.992	5.0778e-12	3.18677e-10
NM_017870	TMEM132A	126.869	5.3526e-19	8.91315e-17
NM_002841	PTPRG	126.097	6.57151e-05	0.000822275
NM_033520	C19orf33	125.848	0.00763724	0.0413265
NM_001733	C1R	124.415	7.68058e-38	5.99518e-35
NM_014654	SDC3	124.072	2.64299e-07	6.0234e-06
NM_003222	TFAP2C	123.844	0.00213971	0.0152494
NM_030762	BHLHE41	122.351	0.00503515	0.0303201
NM_019619	PARD3	121.675	2.44039e-22	5.86117e-20
NM_014840	NUAK1	120.731	0.00375036	0.0237758
NM_000266	NDP	120.584	0.00709982	0.0389783
NM_001962	EFNA5	120.52	0.00665205	0.0370055
NM_005012	ROR1	120.477	0.0064375	0.0361177
NM_003270	TSPAN6	118.985	0.00866872	0.0457194
NM_001200	BMP2	118.623	0.000974519	0.00797038
NM_032108	SEMA6B	118.391	0.000123316	0.0014178
NM_003028	SHB	118.142	8.35433e-11	4.24135e-09
NM_024949	WWC2	117.423	1.01888e-10	5.09421e-09
NM_002506	NGF	117.259	0.00885394	0.0465195
NM_173515	CNKSR3	117.259	0.00885394	0.0465195
NM_001127496	SPRY4	117.088	0.00738742	0.0402713
NM_002538	OCLN	117.024	0.00285437	0.0192381
NM_032784	RSPO3	116.918	0.00693989	0.0383336
NM_004726	REPS2	115.644	0.000193075	0.00206625
NM_001565	CXCL10	115.121	1.92787e-38	1.85209e-35
NM_001111125	IQSEC2	113.74	0.00141023	0.0108451
NM_144590	ANKRD22	112.791	0.000161012	0.00176703
NM_001127211	SHTN1	112.383	0.00013928	0.0015685
NM_001912	CTSL	111.942	2.90286e-49	5.17911e-46
NM_016249	MAGEC2	111.803	0.00855012	0.0452276
NM_139017	IL31RA	111.652	8.60636e-05	0.0010345
NM_001040441	ZBTB8A	111.044	5.65957e-05	0.000725692
NM_002653	PITX1	110.418	0.0107585	0.0540476
NM_001242792	SNAP91	110.311	0.00974322	0.0500547
NM_001199824	SBK3	110.098	0.00917655	0.0476928
NM_001105206	LAMA4	108.734	0.0116835	0.0577883
NM_015714	G0S2	108.673	2.00017e-63	1.249e-59
NM_022307	ICA1	108.091	8.38086e-05	0.00101521
NM_001005242	PKP2	107.072	0.0130641	0.0628256
NM_012105	BACE2	106.94	7.16461e-07	1.45258e-05
NR_015407	LINC01139	105.365	0.00578376	0.0334414
NM_001193461	MSRB3	105.3	0.00289782	0.019447
NM_182943	PLOD2	103.731	4.53692e-14	3.77744e-12
NM_001030060	SAMD5	103.47	0.0124029	0.0603192
NM_198827	ADGRD1	103.406	0.0121525	0.0593556
NM_014521	SH3BP4	102.695	5.40027e-07	1.12594e-05
NM_019844	SLCO1B3	101.999	0.0163873	0.0748302
NM_006307	SRPX	101.955	0.00648397	0.0363131
NM_174941	CD163L1	101.807	0.00555144	0.0325502
NM_213602	SIGLEC15	101.53	0.0134545	0.0641349
NM_007173	PRSS23	100.519	0.000113749	0.00132891
NM_006252	PRKAA2	100.187	0.0062758	0.0354173
NM_002840	PTPRF	98.8303	3.52058e-06	6.01485e-05
NM_001899	CST4	98.6747	0.0210863	0.0909058
NM_053025	MYLK	97.0113	0.000235534	0.00245132
NM_005550	KIFC3	95.9025	1.50073e-18	2.3139e-16
NM_003220	TFAP2A	95.0623	0.000297758	0.0030038
NM_006834	RAB32	94.0049	2.53949e-10	1.1575e-08
NM_018689	CEMIP	93.8409	1.94304e-06	3.52713e-05
NM_033504	TMEM54	93.5054	0.000532197	0.00477144
NM_024420	PLA2G4A	91.9446	0.000163958	0.00179306
NM_138389	FAM114A1	91.9407	0.000350184	0.00340611
NR_033979	HAGLR	90.2116	0.000566506	0.0050285
NM_152243	CDC42EP1	86.4212	1.02382e-10	5.09421e-09
NM_021977	SLC22A3	85.047	0.00102943	0.00837019
NM_017821	RHBDL2	84.869	0.00125044	0.00984041
NM_002356	MARCKS	84.6681	4.11834e-08	1.13541e-06
NM_001099856	IKBKG	84.548	0.00295365	0.0197474
NM_001161530	CSF2RA	82.9346	9.48793e-10	3.83478e-08
NM_178865	SERINC2	82.7887	2.268e-16	2.72356e-14
NM_198159	MITF	81.452	0.00343353	0.0220924
NM_012342	BAMBI	80.8935	0.000931037	0.00768013
NM_002416	CXCL9	79.5	7.55093e-07	1.52348e-05
NM_001130726	CCDC149	79.3383	0.000547768	0.004883
NM_130851	BMP4	78.181	0.00101926	0.00829825
NR_040245	LINC00941	76.7677	0.000812042	0.00681559
NM_018027	FRMD4A	76.4773	3.83061e-11	2.06209e-09
NM_005766	FARP1	75.6104	0.001313	0.010236
NM_001024465	SOD2	74.8123	1.30541e-60	4.07583e-57
NM_014991	WDFY3	73.8359	8.85791e-06	0.000140389
NM_178507	OAF	73.0881	9.42926e-22	2.18078e-19
NM_003821	RIPK2	72.8994	1.71315e-08	5.19309e-07
NM_133503	DCN	72.4158	0.0017814	0.0131024
NM_000213	ITGB4	71.3587	1.73085e-07	4.06326e-06
NM_000212	ITGB3	71.3473	3.50878e-07	7.70143e-06
NM_006317	BASP1	70.4335	0.00103345	0.00839738
NM_005486	TOM1L1	69.955	1.56049e-10	7.41026e-09
NM_005110	GFPT2	68.4951	1.06932e-19	1.90783e-17
NM_001943	DSG2	68.0072	1.92043e-09	7.29006e-08
NM_003264	TLR2	67.8825	1.02661e-36	7.54197e-34
NM_001015880	PAPSS2	66.9335	0.00328712	0.0213415
NM_002292	LAMB2	65.7842	1.06303e-07	2.60828e-06
NM_022164	TINAGL1	65.3936	0.00295923	0.0197741
NM_001199417	ARHGAP23	64.8814	1.30219e-09	5.06637e-08
NM_001955	EDN1	64.7943	7.31825e-09	2.39889e-07
NM_012232	CAVIN1	64.5495	2.87064e-30	1.12036e-27
NM_007039	PTPN21	64.4387	0.00270602	0.0184167
NM_024734	CLMN	64.2092	0.000990963	0.00809426
NM_006408	AGR2	64.039	0.00210255	0.0150393
NM_006765	TUSC3	63.0749	5.79155e-13	4.15694e-11
NM_145804	ABTB2	63.0334	2.91709e-08	8.3177e-07
NM_000361	THBD	62.5179	0.000152243	0.0016856
NM_130847	AMOTL1	62.368	0.00180906	0.0132902
NM_024017	HOXB9	61.2176	0.00262953	0.017975
NM_001380	DOCK1	61.0098	1.75663e-05	0.000259935
NM_012410	SEZ6L2	60.885	1.72049e-05	0.00025489
NM_139248	LIPH	59.8533	0.00165939	0.0123211
NM_005077	TLE1	59.4488	9.10183e-07	1.80147e-05
NM_006208	ENPP1	59.2697	0.00387016	0.0243744
NM_017705	PAQR5	59.0874	1.81209e-06	3.32811e-05
NM_016657	KDELR3	58.2413	1.02639e-07	2.54843e-06
NM_001050	SSTR2	57.6311	3.64562e-09	1.28616e-07
NM_003567	BCAR3	57.115	2.66732e-08	7.71116e-07
NM_020777	SORCS2	56.7896	0.00639339	0.0359348
NM_013409	FST	56.4611	1.40578e-19	2.47278e-17
NM_003062	SLIT3	55.8454	0.00105359	0.00854436
NM_000201	ICAM1	55.6401	8.54611e-44	1.06732e-40
NM_002659	PLAUR	55.2674	3.93508e-34	1.96581e-31
NM_138432	SDSL	54.8002	0.00181674	0.013331
NM_001168215	TMEM92	54.3732	0.00235815	0.0164531
NM_001079821	NLRP3	54.3729	0.00353914	0.0226552
NM_001128174	UGT8	53.7903	0.0051202	0.0306403
NM_017949	NA	53.7191	4.32926e-08	1.18311e-06
NM_019590	KIAA1217	53.2055	0.00015468	0.00170956
NM_014811	PPP1R26	53.166	8.76225e-05	0.00105021
NM_015393	PARM1	52.0001	1.32942e-07	3.19907e-06
NM_018351	FGD6	51.9512	2.08844e-07	4.8301e-06
NM_001198671	TMEM136	51.829	0.00153187	0.0115528
NM_001548	IFIT1	51.7544	1.27544e-08	3.98225e-07
NM_001562	IL18	51.5309	5.58563e-05	0.000718423
NM_182643	DLC1	51.5176	2.47538e-10	1.13658e-08
NM_001543	NDST1	51.4764	1.65961e-21	3.63629e-19
NM_001104558	ELOVL7	51.4181	2.5531e-05	0.000359884
NM_001135599	TGFB2	51.1093	1.22508e-05	0.000187961
NM_005842	SPRY2	50.7846	6.63029e-18	9.304e-16
NM_001242702	MKX	50.4512	0.00327822	0.0213238
NM_000165	GJA1	50.2927	2.70263e-12	1.77648e-10
NM_007270	FKBP9	50.0967	2.07582e-08	6.17259e-07
NM_001197293	DPYSL2	48.1811	0.00539735	0.0318411
NM_014945	ABLIM3	48.115	0.00658055	0.0367223
NM_017420	SIX4	47.9923	0.00056462	0.00501532
NM_003124	SPR	47.907	8.85113e-05	0.0010568
NM_005195	CEBPD	47.4156	4.72286e-08	1.27492e-06
NM_001753	CAV1	47.3218	0.0117212	0.0579057
NM_002318	LOXL2	47.191	7.08692e-15	6.86113e-13
NM_139055	ADAMTS15	46.2081	0.0128306	0.0620129
NM_006714	SMPDL3A	46.1038	0.00565263	0.0328366
NM_004235	KLF4	46.0803	1.69725e-23	4.71044e-21
NM_019055	ROBO4	46.0783	0.000767539	0.00652095
NM_001031683	IFIT3	45.7906	2.16651e-13	1.64985e-11
NM_033138	CALD1	45.6943	5.99786e-11	3.14737e-09
NM_053056	CCND1	45.6165	7.39351e-11	3.7999e-09
NM_000214	JAG1	45.4997	1.7811e-10	8.36248e-09
NM_006884	SHOX2	45.4344	0.0133646	0.0637795
NM_001307	CLDN7	45.2877	3.55728e-30	1.34627e-27
NM_005438	FOSL1	45.0552	2.58721e-14	2.21452e-12
NM_024761	MOB3B	44.9874	0.00257273	0.017664
NM_004591	CCL20	44.8704	7.10356e-13	5.01223e-11
NM_001145010	SMCO2	43.9056	0.00166829	0.0123725
NM_002501	NFIX	43.6443	9.28958e-07	1.83282e-05
NM_001017995	SH3PXD2B	43.6236	0.00611006	0.0347662
NM_001135032	EVA1A	43.2573	0.0241983	0.10047
NM_138440	VASN	43.2276	0.000372101	0.00358341
NM_005929	MELTF	43.0437	7.52955e-09	2.46169e-07
NM_000728	CALCB	42.2239	0.0203618	0.0883289
NM_173505	ANKRD29	42.1067	9.95543e-08	2.47676e-06
NM_002429	MMP19	42.0209	2.90108e-06	5.06702e-05
NM_006877	GMPR	41.6191	3.46549e-07	7.63324e-06
NM_001163147	ETV1	41.2679	0.00111236	0.00889387
NM_144973	DENND5B	40.6893	0.00157369	0.011797
NM_020722	KIAA1211	40.6634	0.00476045	0.0288608
NM_015210	MTCL1	40.4961	2.14547e-07	4.95282e-06
NM_018327	SPTLC3	40.4526	3.81603e-05	0.000513008
NM_000224	KRT18	39.5778	1.6785e-12	1.13313e-10
NM_183422	TSC22D1	38.8816	1.62991e-19	2.82722e-17
NM_015444	TMEM158	38.5281	1.59531e-08	4.8833e-07
NM_001190737	NFIB	38.2077	0.0299609	0.117482
NM_001547	IFIT2	38.0986	2.16576e-17	2.9084e-15
NM_020340	ARFGEF3	38.055	0.0236768	0.0988633
NM_001130158	MYO1B	38.0486	1.1018e-12	7.60244e-11
NM_015869	PPARG	37.7295	2.62337e-09	9.55196e-08
NM_006080	SEMA3A	37.6451	2.07748e-05	0.000300296
NM_018004	TMEM45A	37.3685	0.0187831	0.0828032
NM_002213	ITGB5	37.1862	0.000513186	0.00464097
NM_003255	TIMP2	37.1584	2.00103e-15	2.08257e-13
NM_024565	CCNJL	36.6979	0.00409403	0.0255529
NM_015617	PYGO1	36.6819	0.00358203	0.0229063
NM_000186	CFH	36.4112	1.21713e-18	1.94881e-16
NM_003059	SLC22A4	36.4088	0.000701857	0.006041
NM_000484	APP	36.2999	1.71804e-28	6.31076e-26
NM_153636	CPNE7	36.0176	0.000425023	0.0040031
NM_004165	RRAD	35.9506	4.242e-07	9.02527e-06
NM_001458	FLNC	35.7789	0.00154621	0.0116259
NM_001134999	FERMT2	35.0378	6.90478e-12	4.22714e-10
NM_080607	VSTM2L	35.0293	0.00900046	0.0470124
NM_005946	MT1A	34.9138	0.00257488	0.017669
NM_002855	NECTIN1	34.8102	0.0274645	0.11022
NM_022059	CXCL16	34.8059	1.52121e-06	2.8526e-05
NM_198277	SLC37A2	34.6885	7.07204e-06	0.000115004
NM_138809	CMBL	34.6154	7.30756e-05	0.000901819
NM_032552	DAB2IP	34.2895	9.71763e-06	0.000152467
NM_022463	NXN	33.9067	5.74665e-05	0.000734032
NM_022842	CDCP1	33.8207	2.0183e-21	4.34596e-19
NM_003311	PHLDA2	33.7749	1.71229e-16	2.09655e-14
NM_001130145	YAP1	33.6819	5.20738e-14	4.30695e-12
NM_015976	SNX7	33.4838	7.55322e-05	0.000928466
NM_024652	LRRK1	33.4792	0.000165603	0.00180619
NM_004454	ETV5	33.3612	6.28232e-09	2.11482e-07
NM_002067	GNA11	33.3586	1.4515e-08	4.46496e-07
NM_153256	PROSER2	33.0115	4.18282e-10	1.82655e-08
NM_033394	TANC1	32.9594	5.60833e-08	1.46532e-06
NM_001321	CSRP2	32.4167	0.000741471	0.00633829
NM_152553	RNF217	32.1556	3.31253e-05	0.000452605
NM_001430	EPAS1	32.1259	1.44259e-11	8.57928e-10
NM_002230	JUP	31.9303	1.49501e-07	3.54965e-06
NM_020125	SLAMF8	31.8295	7.91719e-18	1.08657e-15
NM_001177355	MSLN	31.4575	0.00695596	0.0383773
NM_005501	ITGA3	31.0623	2.08776e-21	4.41933e-19
NM_016084	RASD1	31.0508	8.05178e-16	9.1417e-14
NM_145660	APOL4	30.6273	0.0127752	0.0617928
NM_021101	CLDN1	30.4875	8.48192e-15	8.14851e-13
NM_152330	FRMD6	30.1075	3.40711e-19	5.75018e-17
NM_016639	TNFRSF12A	29.9738	4.69831e-10	2.0374e-08
NM_022748	TNS3	29.8227	1.68754e-10	7.95309e-09
NM_012129	CLDN12	29.715	1.78411e-14	1.6505e-12
NM_001033057	MAGI1	29.6864	0.00105499	0.00855017
NM_006517	SLC16A2	29.6652	0.000504037	0.00457147
NM_005900	SMAD1	29.6495	1.36124e-08	4.21849e-07
NM_004447	EPS8	29.0832	0.00042691	0.00401762
NM_000572	IL10	28.8599	0.000500153	0.00455278
NM_002023	FMOD	28.8599	0.00224391	0.0158688
NM_032899	FAM83A	28.6054	0.016409	0.0749022
NM_198584	CA13	28.3669	6.32038e-11	3.28897e-09
NM_000313	PROS1	27.9165	3.53181e-06	6.02578e-05
NM_012121	CDC42EP4	27.801	0.000180188	0.00193997
NM_001218	CA12	27.6102	0.000502282	0.0045655
NM_020698	TMCC3	27.4642	7.00589e-10	2.92631e-08
NM_024911	WLS	27.37	0.000437992	0.00410172
NM_001126132	TNNT1	27.3088	0.0013355	0.010379
NM_001839	CNN3	27.114	4.72315e-10	2.04109e-08
NM_006377	UNC13B	26.9864	3.01105e-07	6.73925e-06
NM_001031628	SMAGP	26.9197	4.72424e-05	0.00062041
NM_005514	HLA-B	26.8789	0.000315111	0.0031358
NM_173701	WARS	26.8705	5.57793e-34	2.67934e-31
NM_003607	CDC42BPA	26.4885	1.37226e-07	3.28318e-06
NM_001144967	NEDD4L	26.3844	1.34815e-12	9.15058e-11
NM_002718	PPP2R3A	26.3153	0.00790789	0.0424964
NM_001657	AREG	26.0437	0.00715572	0.0392308
NM_033260	FOXQ1	25.5845	0.000792295	0.00669484
NM_153210	USP43	25.3084	0.0133379	0.0637494
NM_005257	GATA6	25.1759	0.00537348	0.0317903
NM_000138	FBN1	24.7795	2.31785e-07	5.31149e-06
NM_014241	HACD1	24.657	0.000633206	0.00552243
NM_005311	GRB10	24.0955	2.65549e-09	9.61288e-08
NM_001034173	ALDH1L2	23.8091	2.50334e-07	5.72604e-06
NM_001127453	DFNA5	23.8063	5.83718e-18	8.37937e-16
NM_002658	PLAU	23.6711	2.39076e-08	6.95995e-07
NM_024686	TTLL7	23.5057	7.57946e-05	0.000929861
NM_002395	ME1	23.4524	0.00258791	0.0177195
NM_001079858	ADGRG2	23.3547	0.0100946	0.0513057
NM_001136191	KANK2	23.2564	0.000168683	0.0018319
NM_000690	ALDH2	23.1018	2.60389e-09	9.50875e-08
NM_021224	ZNF462	23.0453	3.15603e-08	8.89744e-07
NM_012104	BACE1	22.4545	4.14753e-07	8.92844e-06
NM_015310	PSD3	22.386	0.00207012	0.014867
NM_025217	ULBP2	22.3579	0.000806855	0.00678116
NM_001184740	CTTN	22.2469	1.12521e-13	8.95079e-12
NM_001171623	VEGFA	22.1063	3.23218e-24	9.3876e-22
NM_001135099	TMPRSS2	21.7362	0.0347624	0.130689
NM_001167890	EGFL6	21.3586	1.17687e-06	2.27523e-05
NM_002165	ID1	21.3442	6.57741e-05	0.000822275
NM_003182	TAC1	21.2302	0.0223722	0.0949395
NM_002526	NT5E	21.0854	5.86795e-24	1.66557e-21
NM_013451	MYOF	21.068	1.30328e-34	7.75082e-32
NM_004093	EFNB2	20.8986	0.0168332	0.0763917
NM_005746	NAMPT	20.5198	6.31671e-26	1.87832e-23
NM_001130012	SLC9A3R2	20.3764	5.03429e-08	1.33489e-06
NM_015278	SASH1	20.3485	0.000316903	0.00314861
NM_005607	PTK2	20.3252	2.11946e-08	6.2725e-07
NM_015548	DST	20.2657	4.19148e-13	3.06125e-11
NM_020747	ZNF608	20.2387	0.0020932	0.0149897
NM_138736	GNAO1	20.1703	0.00164488	0.0122425
NM_033390	ZC3H12C	20.0356	1.82758e-23	4.96188e-21
NM_001166212	CLCF1	19.919	3.67617e-06	6.23801e-05
NM_016612	SLC25A37	19.8447	9.28964e-21	1.84156e-18
NM_004433	ELF3	19.812	7.2676e-05	0.000899554
NM_005462	MAGEC1	19.6847	0.00646538	0.0362253
NM_025179	PLXNA2	19.6418	3.33149e-05	0.000454225
NM_001305	CLDN4	19.6372	0.121889	0.310781
NM_015188	TBC1D12	19.3835	5.87954e-10	2.50613e-08
NM_007199	IRAK3	19.253	5.03585e-05	0.0006565
NM_002354	EPCAM	19.228	0.0122214	0.0595992
NM_005234	NR2F6	19.2011	0.000336613	0.003305
NM_015589	SAMD4A	19.0761	1.66848e-07	3.93906e-06
NM_133373	PLCD3	19.0438	3.9491e-06	6.68297e-05
NM_005524	HES1	18.9179	0.0696476	0.212999
NM_006505	PVR	18.8143	7.20413e-17	9.2755e-15
NM_032451	SPIRE2	18.6203	0.000772063	0.00655048
NM_016582	SLC15A3	18.6027	6.12338e-05	0.000774821
NM_006097	MYL9	18.4145	2.54272e-09	9.34001e-08
NM_002203	ITGA2	18.2002	1.07141e-35	6.6904e-33
NM_002763	PROX1	18.1987	0.0269553	0.10863
NM_001017961	FAM78B	18.1628	0.000307318	0.00307802
NM_004999	MYO6	18.0289	1.82763e-09	6.98019e-08
NM_007257	PNMA2	17.9794	4.43307e-05	0.000587112
NM_001453	FOXC1	17.9792	0.0353687	0.131832
NM_001082578	RBFOX2	17.8901	1.2141e-16	1.54723e-14
NM_001012334	MDK	17.8878	6.23347e-14	5.05518e-12
NM_012306	FAIM2	17.8823	0.00447037	0.0274488
NM_001006613	TCEAL9	17.873	1.33465e-10	6.43567e-09
NM_013391	DMGDH	17.8636	0.00176474	0.0129876
NM_014498	GOLIM4	17.8241	6.51051e-08	1.6696e-06
NM_002825	PTN	17.7842	0.0011696	0.00928616
NM_006825	CKAP4	17.7116	1.93368e-13	1.49073e-11
NM_002188	IL13	17.665	0.00208507	0.0149486
NM_145655	GCNT2	17.6353	3.60235e-11	1.98193e-09
NM_012118	NOCT	17.4948	8.22271e-09	2.66736e-07
NM_022140	EPB41L4A	17.3764	0.00051405	0.00464542
NM_138768	MYEOV	17.3119	0.0014125	0.0108559
NM_001146276	NCEH1	17.2106	3.54754e-16	4.21955e-14
NM_000747	CHRNB1	17.1509	9.73414e-06	0.000152534
NM_138782	FCHO2	17.0937	2.24005e-06	4.00229e-05
NM_020848	KIAA1462	17.0825	0.00124087	0.00978357
NM_148898	FOXP2	16.9296	0.0537002	0.178605
NM_025135	FHOD3	16.9269	0.00068661	0.00591385
NM_001038603	MARVELD2	16.8161	0.00103512	0.00840551
NM_005780	LHFP	16.69	8.41661e-07	1.67648e-05
NM_022802	CTBP2	16.6656	5.07722e-06	8.45458e-05
NM_014806	RUSC2	16.6365	7.92384e-07	1.58591e-05
NM_022450	RHBDF1	16.6353	6.21753e-06	0.000102442
NM_001003818	TRIM6	16.4731	0.00576673	0.0333583
NM_001136025	PLS3	16.4258	1.62881e-17	2.21111e-15
NM_153208	IQCK	16.3607	0.00154381	0.0116149
NM_182507	KRT80	16.2826	0.0202049	0.0878923
NM_002273	KRT8	15.9568	8.07704e-07	1.61399e-05
NM_002941	ROBO1	15.948	3.99026e-05	0.000534513
NM_014568	GALNT5	15.8488	0.0255105	0.104459
NM_024717	MCTP1	15.7874	0.00130025	0.0101493
NM_001025596	CELF1	15.6745	1.94014e-05	0.000282735
NM_018370	DRAM1	15.6742	4.76968e-16	5.56715e-14
NM_133455	EMID1	15.6642	0.0169193	0.0766126
NM_004186	SEMA3F	15.6559	0.0110844	0.0554398
NM_003953	MPZL1	15.4267	3.2506e-10	1.44988e-08
NM_003468	FZD5	15.4132	7.14047e-07	1.45004e-05
NM_006216	SERPINE2	15.3626	5.28457e-08	1.38653e-06
NM_005525	HSD11B1	15.3175	2.92731e-07	6.57539e-06
NM_005194	CEBPB	15.2872	6.14253e-08	1.585e-06
NM_006820	IFI44L	15.2371	6.86263e-07	1.40045e-05
NM_001142599	P4HA2	15.2269	2.50318e-18	3.81246e-16
NM_001127893	CEACAM19	15.131	5.13174e-05	0.000666912
NM_173842	IL1RN	15.1112	3.71651e-10	1.64594e-08
NM_133456	SHROOM1	14.9759	1.53622e-07	3.64057e-06
NM_001100876	PHYHD1	14.8758	0.000507481	0.00459937
NM_001100423	SPATS2L	14.863	2.19065e-14	1.92669e-12
NM_001185156	IL24	14.85	2.76828e-08	7.92961e-07
NM_001134439	PHLDB2	14.705	0.000135257	0.00152595
NM_005975	PTK6	14.5764	1.97571e-08	5.90303e-07
NM_003246	THBS1	14.4572	9.50528e-06	0.000149511
NM_003693	SCARF1	14.4405	8.67856e-09	2.80068e-07
NM_006622	PLK2	14.3449	3.26883e-14	2.75841e-12
NM_031484	MARVELD1	14.2896	3.67922e-09	1.28711e-07
NM_145231	EFCAB11	14.1778	0.000816231	0.00683238
NM_001098634	RBM47	14.04	1.34629e-10	6.46686e-09
NM_001128203	PLA2G16	13.9976	1.03921e-35	6.6904e-33
NM_001025616	ARHGAP24	13.9257	0.000170087	0.00184394
NM_001846	COL4A2	13.8454	0.015863	0.0727196
NM_002999	SDC4	13.8038	7.07964e-31	2.94725e-28
NM_005346	HSPA1B	13.7917	0.00230287	0.0161849
NM_032727	INA	13.7242	0.0168538	0.0764573
NM_001128843	TNIP3	13.6879	3.57791e-15	3.57477e-13
NM_002842	PTPRH	13.5542	0.00618225	0.0350318
NM_003004	SECTM1	13.4761	0.0574301	0.18654
NM_022337	RAB38	13.4724	4.24733e-08	1.16582e-06
NM_201649	SLC6A9	13.4563	0.0245409	0.101487
NM_014293	NPTXR	13.4244	0.0355241	0.132317
NM_006005	WFS1	13.4225	2.81849e-05	0.000394178
NM_023915	GPR87	13.3959	0.000900657	0.00744428
NM_053024	PFN2	13.3288	0.000534524	0.00478542
NM_000930	PLAT	13.3104	4.77472e-11	2.53751e-09
NM_001105244	PTPRM	13.2784	4.73667e-08	1.27492e-06
NM_004425	ECM1	13.2448	0.000323212	0.00320365
NM_001114752	CD55	13.217	1.69442e-06	3.14437e-05
NM_015488	PNKD	13.2069	0.00385823	0.0243238
NM_007183	PKP3	13.1741	0.00218763	0.0155269
NM_001034841	ITPRIPL2	13.1489	1.29643e-09	5.05974e-08
NM_001135751	DERL3	13.1166	0.0277543	0.111026
NM_003816	ADAM9	13.0954	6.53367e-18	9.27261e-16
NM_018842	BAIAP2L1	13.0211	1.42769e-05	0.000215083
NM_001730	KLF5	13.0188	2.18752e-09	8.17962e-08
NM_021800	DNAJC12	12.9483	3.39323e-09	1.20392e-07
NM_000591	CD14	12.9328	1.68128e-06	3.12462e-05
NM_018584	CAMK2N1	12.8667	1.86495e-06	3.40516e-05
NM_177543	PLPP2	12.859	0.00320737	0.0209722
NM_006133	DAGLA	12.7796	0.063176	0.199617
NM_003897	IER3	12.6454	5.00729e-23	1.33055e-20
NM_152284	CHMP4C	12.634	0.0056985	0.0330249
NM_007144	PCGF2	12.5285	0.0323184	0.1239
NM_006885	ZFHX3	12.4817	1.61588e-06	3.01206e-05
NR_038335	CLU	12.4319	2.21202e-08	6.51556e-07
NM_002607	PDGFA	12.4291	2.64254e-05	0.000371234
NM_018704	CTTNBP2NL	12.4064	3.64442e-07	7.93943e-06
NM_138799	MBOAT2	12.3925	0.000677773	0.00584983
NM_001025238	TSPAN4	12.3423	1.04132e-07	2.58036e-06
NM_033169	B3GALNT1	12.3063	4.97805e-08	1.32819e-06
NM_014265	ADAM28	12.2742	0.0564751	0.18469
NM_032525	TUBB6	12.2659	3.79574e-10	1.66919e-08
NM_003596	TPST1	12.211	0.00167726	0.0124316
NM_152526	PARD3B	12.1414	0.00611656	0.0347859
NM_001012761	RGMB	12.0665	1.91459e-08	5.74792e-07
NM_021732	AVPI1	12.0246	0.225156	0.465405
NM_001251	CD68	11.9809	6.02037e-15	5.92034e-13
NM_032876	AJUBA	11.8582	5.754e-05	0.000734032
NM_004321	KIF1A	11.83	0.00860032	0.0454547
NM_001010854	TTC7B	11.7344	5.25327e-05	0.000679877
NM_001142503	STARD8	11.7092	0.000528765	0.00475371
NM_016135	ETV7	11.6954	0.00447692	0.0274587
NM_053277	CLIC6	11.6706	0.000520583	0.00470106
NM_005261	GEM	11.6298	3.12984e-05	0.000430598
NM_001037131	AGAP1	11.5897	0.000149066	0.00165778
NM_004775	B4GALT6	11.5232	9.91525e-05	0.00117487
NM_032717	GPAT3	11.4347	3.01084e-05	0.000417805
NM_004307	APBB2	11.4166	1.4795e-05	0.000222084
NM_032047	B3GNT5	11.3963	1.23601e-05	0.000189405
NM_001168320	TSPAN9	11.388	0.0573651	0.186523
NM_003383	VLDLR	11.2781	5.19369e-08	1.36844e-06
NM_003265	TLR3	11.2617	0.0308416	0.120032
NM_003505	FZD1	11.0531	0.00829202	0.0441428
NR_026850	MTMR9LP	11.0333	0.0184336	0.0815873
NM_000877	IL1R1	11.0116	7.45957e-05	0.000917858
NM_006086	TUBB3	10.9656	0.000840916	0.0070155
NM_201446	EGFL7	10.9388	0.0259032	0.10572
NM_005401	PTPN14	10.8377	2.25396e-05	0.000322448
NM_003107	SOX4	10.8358	0.00469166	0.028513
NM_007350	PHLDA1	10.8217	1.27516e-20	2.48836e-18
NM_004838	HOMER3	10.7845	0.00212051	0.0151332
NM_001250	CD40	10.7517	1.05783e-07	2.60064e-06
NR_026875	NEURL3	10.725	0.00271038	0.0184167
NM_002032	FTH1	10.7105	1.41631e-13	1.11247e-11
NM_199037	SCN1B	10.6978	6.26272e-05	0.000790051
NM_175839	SMOX	10.6767	0.00140187	0.0107941
NM_001014811	ME3	10.6752	0.0030577	0.0202587
NM_178006	STARD13	10.6498	3.92367e-05	0.00052691
NM_000050	ASS1	10.6348	3.14313e-08	8.88112e-07
NM_002353	TACSTD2	10.5798	0.0444464	0.156056
NM_000758	CSF2	10.5768	0.000333417	0.0032815
NM_198572	SPATC1	10.5748	0.0343695	0.129719
NM_033421	SNX21	10.5687	2.58445e-09	9.46546e-08
NM_001128626	SPIRE1	10.5534	7.22004e-11	3.72608e-09
NM_004000	CHI3L2	10.5474	1.50118e-09	5.80441e-08
NM_013437	LRP12	10.5089	0.000215915	0.00226983
NM_032021	TMEM133	10.4985	0.038968	0.141887
NM_001174159	SH2D4A	10.4083	4.21633e-05	0.000561383
NM_001185095	AIF1L	10.3471	0.0588306	0.190198
NM_022833	FAM129B	10.3038	2.0034e-07	4.6593e-06
NM_007118	TRIO	10.2992	0.000891381	0.00737737
NM_152663	RALGPS2	10.1908	0.000394174	0.00375217
NM_020753	CASKIN2	9.96313	0.00672064	0.0373222
NM_004318	ASPH	9.94414	5.348e-09	1.83492e-07
NM_001098531	RAPGEF3	9.8862	0.000421524	0.00397914
NM_033025	SYDE1	9.88092	6.53762e-07	1.34069e-05
NM_012401	PLXNB2	9.87745	1.62638e-07	3.84695e-06
NM_016229	CYB5R2	9.79068	0.00074907	0.00639012
NM_021158	TRIB3	9.7707	0.00889338	0.0466278
NM_001017536	VDR	9.73958	2.2551e-11	1.29193e-09
NM_001009185	ACSL6	9.72422	0.0286684	0.113736
NM_002350	LYN	9.69266	3.73415e-09	1.30268e-07
NM_014989	RIMS1	9.69192	0.0274954	0.11025
NM_001024936	WASF1	9.69101	0.000458082	0.00424236
NM_001085423	MILR1	9.67002	0.0234168	0.0980399
NR_034156	LGALS17A	9.66371	0.000115844	0.00134709
NM_002214	ITGB8	9.61689	0.0538224	0.178726
NM_001006932	RPS6KA2	9.55544	3.94651e-05	0.000529409
NM_014331	SLC7A11	9.51612	4.6122e-05	0.000608256
NM_031461	CRISPLD1	9.51019	0.00333961	0.0216009
NM_033331	CDC14B	9.48192	0.0197154	0.0861229
NM_003811	TNFSF9	9.41767	0.000857568	0.00713061
NM_000590	IL9	9.40254	0.0358769	0.133353
NM_001099287	NIPAL4	9.3964	0.0487025	0.166551
NM_003687	PDLIM4	9.33282	1.36222e-05	0.00020722
NM_138433	KLHDC7B	9.32134	0.0101719	0.0515572
NM_006332	IFI30	9.25921	1.4694e-16	1.85367e-14
NM_014629	ARHGEF10	9.19854	0.00565853	0.0328542
NM_005114	HS3ST1	9.16243	0.0180222	0.0802136
NM_004444	EPHB4	9.08818	0.000132604	0.00150507
NM_014344	FJX1	9.08471	0.022155	0.0942417
NM_020183	ARNTL2	9.04922	1.8387e-10	8.60058e-09
NM_021727	FADS3	9.02576	2.95146e-07	6.61773e-06
NM_002006	FGF2	9.00293	0.00639814	0.0359453
NM_181718	ASPHD1	8.90398	0.000144656	0.00162027
NM_004227	CYTH3	8.8956	0.0020114	0.0145204
NM_000388	CASR	8.89497	0.0178171	0.0796413
NM_176825	SULT1C2	8.84275	0.0480062	0.164847
NM_017633	FAM46A	8.83238	2.39987e-06	4.25135e-05
NM_001206484	ATF3	8.81174	0.00025599	0.00263349
NM_001201480	OSBPL6	8.78819	0.0349379	0.130954
NM_001304	CPD	8.77721	2.42633e-11	1.37738e-09
NM_003714	STC2	8.75479	4.78556e-05	0.000627803
NM_012157	FBXL2	8.71436	0.000608964	0.00535212
NM_002133	HMOX1	8.70465	0.0749691	0.223993
NM_002192	INHBA	8.66037	0.0123957	0.0603077
NM_016174	CERCAM	8.6596	0.0435732	0.154254
NM_194293	XIRP1	8.65843	0.134759	0.333466
NM_007021	C10orf10	8.64538	0.000212999	0.00224106
NM_205842	NCKAP1	8.64343	7.02464e-07	1.42884e-05
NM_002969	MAPK12	8.62962	9.17977e-10	3.7344e-08
NM_152442	RAD9B	8.6175	0.0160425	0.0734707
NM_001171799	TRIQK	8.5864	0.00201269	0.0145213
NM_000676	ADORA2B	8.58373	1.09162e-05	0.000169779
NM_138463	TLCD1	8.55816	0.0108255	0.0543408
NM_133443	GPT2	8.51117	0.000795927	0.00672098
NM_022763	FNDC3B	8.48723	1.71979e-15	1.82021e-13
NM_001986	ETV4	8.4204	0.011344	0.0565121
NM_024843	CYBRD1	8.40951	2.84909e-05	0.000398012
NM_144710	SEPT10	8.37348	0.000115011	0.00133989
NM_024501	HOXD1	8.36359	0.126727	0.319284
NM_015693	INTU	8.35992	0.083772	0.240347
NR_015375	VLDLR-AS1	8.29048	0.0635785	0.200361
NM_178837	DNAAF3	8.19173	0.0608632	0.194926
NM_004881	TP53I3	8.09466	0.0016193	0.0120737
NM_001174090	SLC4A11	8.06098	0.00303893	0.0201771
NM_002901	RCN1	8.03157	2.85799e-14	2.42812e-12
NM_002309	LIF	8.02416	8.49756e-10	3.47954e-08
NM_001190411	RPH3AL	8.02168	0.01095	0.0548773
NM_152550	SH3RF2	7.99513	0.00142691	0.0109262
NM_022873	IFI6	7.98051	1.59922e-11	9.46573e-10
NM_006288	THY1	7.97	0.00187146	0.0136364
NM_138430	ADPRHL1	7.92434	0.107579	0.284954
NM_005300	GPR34	7.91382	0.0420235	0.149781
NM_016441	CRIM1	7.884	3.8658e-07	8.36741e-06
NM_005985	SNAI1	7.87157	0.0800273	0.233464
NM_014899	RHOBTB3	7.85206	6.20298e-06	0.000102337
NM_020888	KIAA1522	7.82143	0.030309	0.118624
NM_004163	RAB27B	7.78989	0.000684225	0.00589736
NM_178820	FBXO27	7.76342	0.0364124	0.134702
NM_020337	ANKRD50	7.73968	0.00541728	0.0319284
NM_012395	CDK14	7.7139	0.0232651	0.097568
NM_001069	TUBB2A	7.68711	3.70716e-05	0.000501611
NM_001097633	GCNT1	7.68571	2.54988e-11	1.44097e-09
NM_013943	CLIC4	7.67492	1.00447e-11	6.06033e-10
NM_006393	NEBL	7.62701	0.0638375	0.200772
NM_001860	SLC31A2	7.60336	0.0267498	0.108221
NM_001003794	MGLL	7.57049	1.81851e-05	0.000267823
NM_004090	DUSP3	7.55718	0.000170999	0.00185222
NM_004419	DUSP5	7.55268	1.2181e-06	2.33684e-05
NM_006187	OAS3	7.54159	2.26025e-16	2.72356e-14
NM_020370	GPR84	7.48989	0.0416863	0.148876
NM_207123	GAB1	7.48021	6.1731e-06	0.000101979
NM_001457	FLNB	7.43676	1.01818e-14	9.6334e-13
NM_078467	CDKN1A	7.41788	0.00752662	0.0409051
NM_025193	HSD3B7	7.40044	1.3371e-07	3.21135e-06
NM_021170	HES4	7.36794	0.0410449	0.147259
NM_002220	ITPKA	7.3426	0.0272804	0.109587
NM_021647	MFAP3L	7.31496	0.0463641	0.160711
NM_005953	MT2A	7.31475	7.71591e-18	1.07071e-15
NM_080657	RSAD2	7.31233	1.47255e-06	2.77804e-05
NM_002599	PDE2A	7.2908	0.0203972	0.0884515
NM_002826	QSOX1	7.28832	1.28542e-14	1.20704e-12
NM_017611	SLC43A3	7.2833	1.3401e-18	2.11854e-16
NM_031866	FZD8	7.27054	0.0948498	0.261381
NM_033035	TSLP	7.26333	0.110923	0.291338
NM_001570	IRAK2	7.26024	7.97221e-05	0.000971366
NM_207396	RNF207	7.25371	2.7654e-09	9.95304e-08
NM_001113434	C17orf51	7.24904	1.0146e-06	1.98299e-05
NM_014035	SNX24	7.21647	0.000401294	0.00381413
NM_005158	ABL2	7.18059	1.90072e-11	1.09899e-09
NM_001007538	SHISA2	7.17925	0.0140438	0.0663035
NM_001031855	LONRF3	7.17155	0.0032568	0.0212222
NM_024111	CHAC1	7.1621	2.29926e-06	4.09052e-05
NM_001145862	MTMR11	7.12775	0.000198502	0.00211022
NM_005978	S100A2	7.11802	0.0475629	0.163866
NM_002829	PTPN3	7.11783	0.0344235	0.129727
NM_016032	ZDHHC9	7.09709	2.45475e-06	4.33626e-05
NM_001151	SLC25A4	7.09003	4.80265e-10	2.06829e-08
NM_000121	EPOR	7.07141	0.00666761	0.0370756
NM_005101	ISG15	7.06019	2.58883e-14	2.21452e-12
NM_014786	ARHGEF17	7.04983	0.0524295	0.17583
NM_198576	AGRN	7.04206	1.16189e-05	0.000179812
NM_000094	COL7A1	7.03554	0.0180642	0.080372
NM_000302	PLOD1	7.01933	6.31389e-07	1.29817e-05
NM_000458	HNF1B	6.98705	0.00705558	0.0387839
NM_021908	ST7	6.95328	5.20516e-09	1.79083e-07
NM_025139	ARMC9	6.95289	0.00506575	0.0304604
NM_001037335	HELZ2	6.94833	1.34444e-05	0.000204765
NM_001099289	SH3RF3	6.92616	0.0216253	0.0925561
NM_014470	RND1	6.92195	0.00319487	0.0209233
NM_001031746	VSTM4	6.91884	0.115301	0.298939
NM_004747	DLG5	6.91629	2.72508e-11	1.53304e-09
NM_003877	SOCS2	6.90077	0.00111789	0.00892669
NM_004240	TRIP10	6.89533	8.87203e-09	2.85574e-07
NM_001450	FHL2	6.88404	0.000281493	0.00286517
NM_020801	ARRDC3	6.88222	9.28547e-05	0.00110549
NM_003115	UAP1	6.87274	6.13464e-09	2.07069e-07
NM_003248	THBS4	6.85237	0.0414229	0.148317
NM_000355	TCN2	6.81553	0.0168011	0.0762737
NM_001078173	RTL8B	6.80658	0.00633039	0.0356609
NM_144657	HDX	6.78877	0.0498765	0.169176
NM_006457	PDLIM5	6.71622	2.56452e-12	1.69462e-10
NM_144573	NEXN	6.70337	0.0393006	0.142475
NM_002423	MMP7	6.69668	0.193992	0.422968
NM_014286	NCS1	6.69426	1.80702e-06	3.32811e-05
NR_003578	ZNF702P	6.68331	0.0220418	0.0938243
NM_032793	MFSD2A	6.6817	0.0017203	0.0126829
NM_003214	TEAD3	6.65516	2.11748e-05	0.000304318
NM_018003	UACA	6.64965	0.0105819	0.0533108
NM_003956	CH25H	6.61579	0.0262807	0.106877
NM_020650	RCN3	6.61556	0.00233781	0.0163752
NM_002612	PDK4	6.60152	0.0588053	0.190166
NM_004721	MAP3K13	6.59295	0.0217508	0.0929658
NM_032242	PLXNA1	6.59031	0.00022794	0.00238022
NM_020733	HEG1	6.58144	5.979e-08	1.54732e-06
NM_001168280	WWTR1	6.57964	3.29216e-07	7.29252e-06
NM_001242385	MAK	6.56815	0.0783568	0.23015
NM_001178046	MX1	6.54023	1.24011e-15	1.34676e-13
NM_015907	LAP3	6.52014	4.85468e-20	9.04928e-18
NM_006142	SFN	6.48826	0.0513374	0.172817
NM_001031701	NT5DC3	6.48157	5.75106e-05	0.000734032
NM_001136018	EPHX1	6.4767	0.000198535	0.00211022
NM_024759	NIPAL2	6.46519	0.0233091	0.0977198
NM_001127240	BBC3	6.42876	0.00184156	0.0134656
NM_003851	CREG1	6.41541	0.00125851	0.00989144
NM_014608	CYFIP1	6.38999	6.98812e-09	2.31498e-07
NM_080725	SRXN1	6.38276	0.000122829	0.00141383
NM_201443	TEAD4	6.37609	3.73926e-05	0.000505407
NM_005665	EVI5	6.35864	0.0442645	0.155505
NM_032564	DGAT2	6.35546	0.000242692	0.00251325
NM_006623	PHGDH	6.34705	3.17306e-08	8.90525e-07
NM_021958	HLX	6.34236	0.0102349	0.0518553
NM_032412	CYSTM1	6.33884	3.81239e-05	0.000513008
NM_020812	DOCK6	6.32491	0.0260187	0.106053
NM_006868	RAB31	6.31278	6.68221e-09	2.23139e-07
NM_001029884	PLEKHG1	6.30926	0.0143688	0.0675138
NM_031459	SESN2	6.30673	3.65692e-05	0.000496426
NM_182757	RNF144B	6.30484	0.01281	0.0619373
NM_021105	PLSCR1	6.28393	5.53379e-11	2.91609e-09
NM_001080491	USP6NL	6.2603	0.00335624	0.0216627
NM_005544	IRS1	6.24709	8.81277e-06	0.000139851
NM_021954	GJA3	6.23609	0.00533995	0.0316219
NM_001172	ARG2	6.23286	4.09751e-11	2.1963e-09
NM_014398	LAMP3	6.19516	2.4906e-06	4.39338e-05
NM_016608	ARMCX1	6.19265	0.000736021	0.00630032
NM_201266	NRP2	6.19227	1.03942e-08	3.28642e-07
NM_004911	PDIA4	6.1709	2.42169e-08	7.03361e-07
NM_005980	S100P	6.17052	0.000361116	0.0034934
NM_003204	NFE2L1	6.16146	2.35967e-26	7.5564e-24
NM_001146274	TCF7L2	6.14935	0.00107502	0.00868431
NM_003900	SQSTM1	6.14757	2.14661e-14	1.90135e-12
NM_002237	KCNG1	6.14569	0.0142691	0.0670958
NM_005952	MT1X	6.12036	0.0278521	0.111346
NM_198463	C3orf67	6.11678	0.117542	0.302863
NM_006907	PYCR1	6.08654	1.721e-11	1.00576e-09
NM_001130991	HYOU1	6.08109	1.16169e-09	4.61568e-08
NM_015221	DNMBP	6.04171	0.000491565	0.0044919
NM_001193464	DYNC2LI1	6.02709	3.14614e-13	2.31131e-11
NM_005069	SIM2	6.02271	0.0408411	0.146753
NM_001198609	MAP7	6.02217	0.00472368	0.0286657
NM_001946	DUSP6	6.01942	7.46023e-10	3.09537e-08
NM_006404	PROCR	6.01729	9.32003e-07	1.83593e-05
NM_022771	TBC1D15	6.01205	0.0988131	0.269097
NM_021818	SAV1	6.00891	4.44066e-08	1.20826e-06
NM_001235	SERPINH1	5.95402	3.54286e-08	9.8765e-07
NM_198149	SHISA4	5.94824	0.00623538	0.0352601
NM_001113546	LIMA1	5.94605	1.29062e-08	4.0196e-07
NM_002245	KCNK1	5.94015	1.85143e-05	0.000272106
NM_001079818	ITGA6	5.93564	8.46202e-05	0.00102207
NM_000276	OCRL	5.92856	0.000512543	0.00463852
NM_021214	ABHD17C	5.92698	0.00293588	0.0196707
NM_018933	PCDHB13	5.8658	0.125092	0.316377
NM_024074	TMEM38A	5.84048	3.4324e-06	5.88028e-05
NM_024576	OGFRL1	5.83775	7.61664e-07	1.53426e-05
NM_024515	WDR25	5.82667	0.0671457	0.207936
NM_175617	MT1E	5.82442	3.16942e-05	0.000434977
NM_000208	INSR	5.79746	0.00201849	0.0145464
NM_001823	CKB	5.78516	1.11692e-07	2.72979e-06
NM_144593	RHEBL1	5.77392	0.066913	0.207467
NM_006227	PLTP	5.76833	0.00482569	0.0291713
NM_001024211	S100A13	5.76615	4.19307e-05	0.000558883
NM_002087	GRN	5.76411	2.30484e-08	6.75707e-07
NM_001018020	TPM1	5.76084	0.00250353	0.0173222
NM_006035	CDC42BPB	5.75833	3.81575e-05	0.000513008
NM_175875	SIX5	5.75499	0.0187556	0.0827406
NM_006417	IFI44	5.75206	1.00783e-08	3.20273e-07
NM_203394	E2F7	5.73644	9.43489e-06	0.000148591
NM_004360	CDH1	5.70179	0.058601	0.189554
NM_020422	TMEM159	5.69781	3.46023e-07	7.63324e-06
NM_000240	MAOA	5.66468	0.0125593	0.0610084
NM_000961	PTGIS	5.63027	0.000791441	0.00669437
NM_000127	EXT1	5.62152	3.17709e-11	1.77137e-09
NM_178425	HDAC9	5.6208	0.0184354	0.0815873
NM_001113482	MANEAL	5.61886	0.0691743	0.212268
NM_001113756	TYMP	5.60908	9.23729e-14	7.44287e-12
NM_145047	OSCP1	5.60425	0.0881164	0.248529
NM_207370	GPR153	5.60316	0.0398636	0.144151
NM_152899	IL4I1	5.60299	2.65814e-07	6.04689e-06
NM_022443	MLF1	5.59014	0.00637414	0.0358589
NM_003633	ENC1	5.57789	7.68336e-05	0.000941683
NM_002197	ACO1	5.5752	3.79202e-06	6.42585e-05
NM_001902	CTH	5.56084	0.0137137	0.0651218
NM_182965	SPHK1	5.54853	0.00384935	0.02428
NM_001004125	TUSC1	5.52602	0.00538191	0.0318101
NM_000100	CSTB	5.52084	3.32172e-06	5.71418e-05
NM_000024	ADRB2	5.51419	0.0250959	0.103134
NM_014181	LGALSL	5.50729	0.015314	0.070836
NM_000425	L1CAM	5.47851	0.00162138	0.012082
NM_021629	GNB4	5.4384	0.00125506	0.00987057
NM_020685	C3orf14	5.42278	1.3949e-06	2.63553e-05
NM_198400	NEDD4	5.41686	9.86975e-09	3.15251e-07
NM_031430	RILP	5.41437	0.00680699	0.037733
NM_002959	SORT1	5.41002	0.00511304	0.0306403
NM_006547	IGF2BP3	5.39494	0.0250887	0.103134
NM_005755	EBI3	5.39313	9.78663e-10	3.94275e-08
NM_021116	ADCY1	5.36586	0.000196021	0.00208883
NM_020142	NDUFA4L2	5.34949	0.00337508	0.0217499
NM_002870	RAB13	5.34513	0.000160273	0.00176046
NM_001080463	DYNC2H1	5.33759	0.0296079	0.116617
NM_004717	DGKI	5.33468	0.0118977	0.058546
NM_015059	TLN2	5.32937	0.151539	0.360107
NM_003706	PLA2G4C	5.32727	0.0652016	0.204035
NM_001243	TNFRSF8	5.32416	0.0180851	0.0804075
NM_031455	CCDC3	5.31761	0.0532684	0.177832
NM_017414	USP18	5.31598	9.24483e-06	0.000145966
NM_005301	GPR35	5.30739	0.0759292	0.225512
NM_006262	PRPH	5.30326	0.18861	0.415882
NM_001289	CLIC2	5.2911	0.0123044	0.0599595
NM_004095	EIF4EBP1	5.282	9.57778e-11	4.84279e-09
NM_138393	REEP6	5.27005	0.152079	0.3607
NM_002210	ITGAV	5.25602	9.18408e-06	0.00014519
NM_005506	SCARB2	5.24181	0.00026162	0.00268698
NM_001128303	LACC1	5.24137	0.00300902	0.0200211
NM_153341	RNF19B	5.23084	7.903e-10	3.25744e-08
NM_017912	HERC6	5.22547	5.90909e-08	1.53428e-06
NM_033407	DOCK7	5.22345	0.000129203	0.00147362
NM_144669	GLT1D1	5.21537	0.048798	0.166787
NM_001219	CALU	5.21453	1.05537e-19	1.90783e-17
NM_001903	CTNNA1	5.20572	6.08978e-11	3.18223e-09
NM_001627	ALCAM	5.19444	2.90495e-06	5.06702e-05
NM_017720	STAP2	5.18793	8.84119e-07	1.75545e-05
NM_145269	FAM92A	5.16769	0.0591325	0.190681
NM_014962	BTBD3	5.15963	0.00731402	0.0399759
NM_001077445	JADE3	5.15831	0.0147426	0.0688041
NM_004181	UCHL1	5.15202	0.212942	0.449076
NM_002898	RBMS2	5.1285	0.000176534	0.00190721
NM_005347	HSPA5	5.12303	5.71021e-05	0.000731433
NM_206943	LTBP1	5.1204	0.177842	0.399473
NM_004938	DAPK1	5.11951	0.000262333	0.00269209
NM_017549	EPDR1	5.11261	0.00184051	0.0134656
NM_003299	HSP90B1	5.08935	2.26386e-08	6.65256e-07
NM_012156	EPB41L1	5.0871	0.0218721	0.0932827
NM_001135648	PTPRK	5.0786	4.17621e-07	8.95739e-06
NM_001112726	CEP170B	5.07333	0.0461466	0.160533
NM_001142397	CTIF	5.07018	0.00143615	0.0109768
NM_032020	FUCA2	5.06729	1.21099e-11	7.2364e-10
NM_001206950	SLC16A3	5.05299	7.55341e-13	5.2997e-11
NM_001135153	SLC39A14	4.99855	1.97318e-14	1.78573e-12
NM_020130	C8orf4	4.99263	0.238535	0.481738
NM_001199839	BCL2L2	4.98441	0.0288645	0.114223
NM_013304	ZDHHC1	4.98385	0.0469824	0.162403
NM_152346	SLC43A2	4.9787	0.00144909	0.0110622
NM_000177	GSN	4.97099	8.13497e-06	0.000130421
NM_013382	POMT2	4.97039	2.45574e-05	0.000347335
NM_001909	CTSD	4.96945	1.25837e-22	3.08152e-20
NM_001080519	BAHCC1	4.96785	0.080498	0.234181
NM_024592	SRD5A3	4.95668	8.82942e-05	0.00105522
NM_001003793	RBMS3	4.942	0.0055935	0.0327507
NM_017631	DDX60	4.9247	1.97031e-06	3.5611e-05
NM_000589	IL4	4.90468	0.120722	0.308575
NM_213589	RAPH1	4.88549	0.00153692	0.011577
NM_205846	PRELID2	4.87773	0.0751335	0.224108
NM_000479	AMH	4.86915	0.227782	0.468966
NM_001423	EMP1	4.86777	3.99258e-08	1.10665e-06
NM_181784	SPRED2	4.85857	0.000283454	0.00288278
NM_012339	TSPAN15	4.84628	0.0662528	0.206342
NM_003358	UGCG	4.84122	2.97562e-05	0.000413377
NM_032575	GLIS2	4.82113	0.00830403	0.0441879
NM_004851	NAPSA	4.81063	0.028687	0.113773
NM_001201377	ALDH7A1	4.79149	0.0120544	0.0590383
NM_003254	TIMP1	4.77643	3.75964e-05	0.000507438
NM_001004431	METRNL	4.76135	0.000120181	0.00138847
NM_017585	SLC2A6	4.73549	0.000278302	0.00283501
NM_005606	LGMN	4.73435	4.76212e-08	1.27901e-06
NM_014862	ARNT2	4.71981	0.153466	0.362863
NM_003943	STBD1	4.71276	0.000247912	0.00256305
NM_020441	CORO1B	4.70534	1.0434e-10	5.15059e-09
NM_006010	MANF	4.6982	5.52086e-07	1.14725e-05
NM_004998	MYO1E	4.69605	4.34601e-05	0.000577419
NM_152499	CCDC24	4.69313	0.0265178	0.107451
NR_034033	LINC00996	4.68919	0.0516342	0.173583
NM_178834	LAYN	4.68327	0.000800869	0.00675358
NM_153271	SNX33	4.6819	0.0171977	0.0775109
NM_024980	GPR157	4.67676	0.0145485	0.0681018
NM_017983	WIPI1	4.67607	0.000463489	0.00427829
NM_178450	MARCH3	4.67495	0.00240365	0.0166866
NM_001146319	GRAMD3	4.6578	4.60195e-06	7.73536e-05
NM_017451	BAIAP2	4.65201	0.000828658	0.00692249
NM_003955	SOCS3	4.64002	0.00966865	0.0497535
NM_001170820	IFITM10	4.6389	0.000337923	0.00331005
NM_001682	ATP2B1	4.63198	6.18369e-08	1.59233e-06
NM_005860	FSTL3	4.61882	0.015551	0.0716402
NM_015071	ARHGAP26	4.57842	0.10537	0.28113
NM_005534	IFNGR2	4.57504	0.000206568	0.0021863
NM_001163922	VSIG10L	4.56973	0.0422579	0.150273
NM_000757	CSF1	4.56229	0.000124216	0.00142586
NM_024536	CHPF	4.55987	1.14661e-11	6.88464e-10
NM_003447	ZNF165	4.55463	0.132811	0.330281
NM_004292	RIN1	4.5464	0.0912145	0.253601
NM_005629	SLC6A8	4.54555	0.0638267	0.200772
NM_001039780	CCNI2	4.54544	0.0173011	0.0778363
NM_000820	GAS6	4.54051	0.00312869	0.0206197
NM_199330	HOMER2	4.53809	0.013703	0.0650956
NM_001024594	C1orf53	4.53728	0.0526974	0.176397
NM_005715	UST	4.53452	0.028413	0.113046
NM_006373	VAT1	4.53417	4.03928e-12	2.5738e-10
NM_002583	PAWR	4.51937	0.00315061	0.0207204
NM_205767	C19orf70	4.51442	0.0631896	0.199617
NM_018644	B3GAT1	4.50897	0.332745	0.587315
NM_032423	ZNF528	4.50775	0.0259975	0.106002
NM_021202	TP53INP2	4.49498	0.0172661	0.077707
NM_017570	OPLAH	4.48753	0.0884348	0.248809
NM_182538	SPNS3	4.46999	0.011058	0.05533
NM_173475	DCUN1D3	4.46255	0.00134269	0.0104219
NM_001127223	CD59	4.46187	0.22475	0.465053
NM_001780	CD63	4.46168	4.90163e-08	1.31084e-06
NM_004343	CALR	4.46067	2.29103e-07	5.26408e-06
NM_001160210	SLC25A13	4.45014	0.0137919	0.0653936
NM_033400	ZFHX2	4.44884	0.0297379	0.116938
NM_001048225	DBNDD2	4.4453	4.73077e-08	1.27492e-06
NM_004233	CD83	4.42642	7.40277e-12	4.48802e-10
NM_207315	CMPK2	4.41895	4.71752e-07	9.9187e-06
NM_032603	LOXL3	4.41202	0.0806582	0.234538
NM_015480	NECTIN3	4.40236	3.44068e-05	0.0004686
NM_019107	MYDGF	4.40047	8.91378e-08	2.23095e-06
NM_020347	LZTFL1	4.39868	0.00118693	0.00939986
NM_015036	ENDOD1	4.38826	0.00040227	0.0038205
NM_001769	CD9	4.37874	2.97638e-06	5.18438e-05
NM_001642	APLP2	4.37847	8.27177e-08	2.08278e-06
NM_198516	GALNT18	4.37061	0.0235942	0.0986339
NM_002394	SLC3A2	4.36253	4.89709e-06	8.17874e-05
NM_006869	ADAP1	4.36074	0.000475804	0.00436614
NM_001134666	TRMT10A	4.35864	0.0421224	0.149962
NM_001097600	SLC35G2	4.35678	0.129644	0.324995
NM_001439	EXTL2	4.35326	0.00011929	0.00138202
NM_005628	SLC1A5	4.34169	5.92388e-09	2.01042e-07
NR_024204	CYTOR	4.33753	0.00294709	0.0197141
NM_001003697	ATP5J	4.33453	0.000531449	0.00476815
NM_138638	CFL2	4.32892	5.34436e-05	0.00069095
NM_030930	UNC93B1	4.32451	4.87722e-06	8.16509e-05
NM_032832	LRP11	4.29269	0.000131405	0.00149328
NM_002189	IL15RA	4.29263	3.24883e-07	7.23255e-06
NR_015384	LOC100126784	4.28985	0.167882	0.384923
NM_152326	ANKRD9	4.28698	0.0211546	0.0911665
NM_001669	ARSD	4.27374	0.0391229	0.142161
NM_181501	ITGA1	4.25485	0.000603077	0.00530411
NM_052813	CARD9	4.23829	0.109131	0.287709
NM_003773	HYAL2	4.23655	0.00590374	0.0338374
NM_006270	RRAS	4.22697	0.0148418	0.0692155
NM_003965	CCRL2	4.22633	0.00303572	0.0201666
NM_018421	TBC1D2	4.21978	0.00172475	0.0127082
NM_002894	RBBP8	4.21391	4.91146e-05	0.000641624
NM_015311	OBSL1	4.20836	0.160313	0.373605
NM_014787	DNAJC6	4.20083	0.000243606	0.00252062
NM_030630	HID1	4.20021	0.0680718	0.209719
NM_000849	GSTM3	4.1952	0.203623	0.4365
NM_001025159	CD74	4.18584	1.83593e-14	1.67364e-12
NM_001005498	RHBDF2	4.18555	1.28322e-07	3.09385e-06
NM_001011720	XKR9	4.1845	0.167772	0.384883
NM_018112	TMEM38B	4.18218	3.04905e-05	0.000421701
NM_002835	PTPN12	4.18119	3.02741e-07	6.76373e-06
NM_006096	NDRG1	4.18086	2.05353e-05	0.000297524
NM_033445	HIST3H2A	4.18078	0.00150101	0.0113612
NM_153634	CPNE8	4.17855	0.000472991	0.00435106
NM_080627	SOGA1	4.17329	0.128403	0.322595
NM_181655	C17orf58	4.16459	5.40615e-05	0.000698215
NR_024045	RAET1K	4.16214	0.179229	0.401793
NM_001111307	PDE4A	4.15673	0.000933354	0.00769416
NM_032348	MXRA8	4.15007	0.227502	0.468809
NM_018434	RNF130	4.14628	7.73729e-07	1.55106e-05
NM_006343	MERTK	4.14327	0.00960641	0.0495368
NM_173354	SIK1	4.11781	0.0176689	0.0791205
NM_030587	B4GALT2	4.11589	2.07054e-05	0.000299641
NM_052885	SLC2A13	4.10422	0.0462973	0.160702
NM_001012967	DDX60L	4.10094	7.924e-11	4.0393e-09
NM_018243	SEPT11	4.09666	4.41558e-06	7.45218e-05
NM_017817	RAB20	4.09448	0.0450666	0.157624
NM_006403	NEDD9	4.0927	0.000579107	0.00512578
NM_014604	TAX1BP3	4.09083	8.58621e-06	0.000136603
NM_052905	FMNL2	4.08651	3.53996e-07	7.74265e-06
NM_014572	LATS2	4.08306	0.00697612	0.0384391
NM_001129995	KCTD15	4.07774	0.0165514	0.0754143
NM_006383	CIB2	4.07213	0.136501	0.336338
NM_001945	HBEGF	4.06998	0.191271	0.419452
NM_005533	IFI35	4.04525	7.60733e-11	3.89377e-09
NM_006756	TCEA1	4.03436	1.83173e-06	3.35924e-05
NM_016429	COPZ2	4.0273	0.0348493	0.130842
NM_001033553	SPECC1	4.02547	0.000422702	0.00398726
NM_024958	NRSN2	4.02308	2.35125e-08	6.86094e-07
NM_001198784	C15orf65	4.0096	0.313586	0.567608
NM_178581	HM13	4.00714	0.00186612	0.0136053
NM_032902	PPP1R16A	4.00249	0.000237286	0.00246545
NM_001098633	AKT1S1	3.98468	0.00650311	0.0363877
NM_016121	KCTD3	3.97969	0.000308574	0.00308796
NM_005100	AKAP12	3.97837	0.0671379	0.207936
NM_002047	GARS	3.97779	2.52522e-07	5.76554e-06
NM_030912	TRIM8	3.96535	3.93799e-07	8.50892e-06
NM_001011	RPS7	3.95613	0.0113127	0.0564233
NM_017940	NBPF1	3.9547	0.00659488	0.036753
NM_001100117	RIMS2	3.95382	0.154137	0.363887
NM_198291	SRC	3.95277	0.0233971	0.09799
NM_020443	NAV1	3.95059	0.0100649	0.0512225
NM_005318	H1F0	3.95007	3.48391e-08	9.73392e-07
NM_001033504	TMEM98	3.94885	0.0743757	0.22289
NM_012081	ELL2	3.94858	2.27834e-05	0.000325547
NM_182603	ANKRD42	3.94428	0.0181853	0.0807666
NM_030648	SETD7	3.93922	5.71596e-06	9.46773e-05
NM_015987	HEBP1	3.92808	1.85772e-06	3.39693e-05
NM_001080954	PLAGL1	3.92783	0.000162191	0.00177684
NM_004793	LONP1	3.91761	4.59217e-10	1.99831e-08
NM_005345	HSPA1A	3.91746	0.112315	0.293859
NM_005686	SOX13	3.90653	0.0612916	0.195973
NR_028301	DUBR	3.90528	0.0500515	0.169632
NM_018075	ANO10	3.89102	0.000355952	0.00344879
NM_001010877	ZNF311	3.87431	0.0840567	0.240635
NM_001145542	ZSCAN18	3.87386	0.0393183	0.142497
NM_014143	CD274	3.87367	7.99106e-05	0.000972713
NM_006513	SARS	3.87054	5.19391e-09	1.79083e-07
NM_001242348	EML2-AS1	3.86786	0.0120939	0.0591391
NM_032039	FAM234A	3.86589	1.66134e-06	3.09217e-05
NM_017966	VPS37C	3.85269	0.000155475	0.00171683
NM_016816	OAS1	3.84851	7.77041e-05	0.000951418
NM_002161	IARS	3.84372	8.76493e-16	9.86173e-14
NM_032857	LACTB	3.84335	0.000528067	0.00475146
NM_001178093	BCAT1	3.84313	4.74101e-06	7.9584e-05
NM_153687	IKBIP	3.84169	0.000182332	0.00195968
NM_005226	S1PR3	3.8314	0.132358	0.329455
NM_005412	SHMT2	3.82632	1.85063e-10	8.6241e-09
NM_152386	SGPP2	3.8115	0.0193659	0.0850125
NM_001663	ARF6	3.80713	0.0755814	0.224747
NM_002447	MST1R	3.80616	0.0174915	0.0784949
NM_014325	CORO1C	3.80429	7.95332e-05	0.00097001
NR_038429	RNASEH1-AS1	3.80259	0.0141264	0.0666006
NM_005567	LGALS3BP	3.79909	7.04109e-09	2.32635e-07
NM_001431	EPB41L2	3.79567	0.0104493	0.0527489
NM_003582	DYRK3	3.79202	0.00110156	0.0088302
NM_004563	PCK2	3.78918	5.61159e-05	0.000720279
NM_001924	GADD45A	3.78053	5.22783e-05	0.000677513
NM_198525	KIF7	3.77832	0.13605	0.335597
NM_001025595	ARFIP1	3.77223	0.000749878	0.00639264
NM_001177382	CPEB2	3.76582	0.0637449	0.200582
NM_022044	SDF2L1	3.75866	0.00633779	0.0356865
NM_004568	SERPINB6	3.75527	5.9841e-08	1.54732e-06
NM_004776	B4GALT5	3.75443	9.61e-08	2.39559e-06
NM_001002858	ANXA2	3.75332	0.00655082	0.0365891
NM_001116	ADCY9	3.75116	0.0047443	0.0287769
NM_006810	PDIA5	3.74648	7.18574e-08	1.83523e-06
NM_002196	INSM1	3.74618	0.060468	0.194135
NM_001198994	NADK	3.72124	0.047635	0.164069
NM_004470	FKBP2	3.71666	9.78264e-06	0.000153102
NM_175884	CCDC71L	3.7117	0.000303966	0.00305654
NM_032367	ZBED3	3.71097	0.234964	0.477362
NM_138419	MTFR2	3.70999	0.00675841	0.0375137
NM_007076	FICD	3.70906	0.00137263	0.0106213
NM_003359	UGDH	3.70496	0.000288168	0.00292121
NM_016459	MZB1	3.70457	0.00736936	0.0402079
NM_015720	PODXL2	3.70072	0.345639	0.600617
NM_203464	AK4	3.69843	4.49272e-05	0.000594381
NM_001105539	ZBTB10	3.69603	0.0619715	0.197253
NM_153367	ZCCHC24	3.68386	0.0362246	0.134246
NM_025057	BBOF1	3.68291	0.129357	0.324537
NM_020354	ENTPD7	3.67419	0.000171602	0.00185714
NM_018664	BATF3	3.66593	4.015e-10	1.75941e-08
NM_001184997	RNF32	3.65874	0.00106895	0.00864088
NM_003507	FZD7	3.65639	0.0987678	0.269032
NM_024323	C19orf57	3.6559	0.143795	0.347563
NM_001122769	LCA5	3.65567	0.160603	0.37414
NM_004395	DBN1	3.65364	0.00132886	0.0103338
NM_019099	FAM212B	3.65219	0.107417	0.284826
NM_001042679	RHOC	3.64562	1.19204e-06	2.29036e-05
NM_015554	GLCE	3.6405	0.0421738	0.150087
NM_001214	GAS8-AS1	3.63615	0.196112	0.42603
NM_001205272	KRBOX1	3.63346	0.204336	0.437406
NM_153006	NAGS	3.62869	0.0389581	0.141887
NM_001154	ANXA5	3.62794	5.7576e-08	1.49806e-06
NM_001621	AHR	3.62417	0.0005219	0.00470614
NM_176895	PLPP1	3.62363	1.38435e-05	0.000210075
NM_001010919	FAM26F	3.62356	0.136092	0.335634
NM_005427	TP73	3.60997	0.107885	0.28522
NM_025079	ZC3H12A	3.60657	6.75045e-05	0.000840364
NM_003810	TNFSF10	3.60096	0.000168538	0.0018319
NM_001082538	TCTN1	3.58225	0.047182	0.162868
NM_058179	PSAT1	3.58112	0.000168083	0.00182857
NM_001173513	TXNRD3	3.57845	0.0360062	0.133714
NM_053279	FAM167A	3.57719	0.0499996	0.169502
NM_001177639	DAG1	3.57227	0.000591858	0.00522014
NM_000700	ANXA1	3.57208	0.000812829	0.00681761
NM_000271	NPC1	3.56703	0.000119655	0.00138496
NM_015448	DPCD	3.56437	0.0081077	0.0432722
NM_015313	ARHGEF12	3.56156	1.36728e-08	4.22674e-07
NM_002332	LRP1	3.56071	0.0100698	0.0512266
NM_001145418	TTC28	3.55524	0.0809612	0.23509
NM_018438	FBXO6	3.55443	0.0227533	0.0960993
NM_001145206	KIAA1671	3.54583	0.0714891	0.217257
NM_015920	RPS27L	3.54315	0.0839507	0.240583
NM_018367	ACER3	3.53977	0.00754337	0.0409605
NM_178335	CCDC50	3.53919	1.38621e-06	2.62308e-05
NM_030666	SERPINB1	3.53893	7.15009e-05	0.000886767
NM_002928	RGS16	3.53672	0.0189832	0.0834792
NM_004448	ERBB2	3.53211	0.0750697	0.224027
NM_020127	TUFT1	3.53004	0.0070297	0.0386587
NM_007022	CYB561D2	3.5238	0.112673	0.294369
NM_001174116	DMXL2	3.51037	0.00462211	0.0281451
NM_145870	GSTZ1	3.50462	8.21276e-05	0.000995817
NM_001164458	ACTR3C	3.50335	0.211876	0.44785
NM_138578	BCL2L1	3.50272	9.5356e-06	0.000149799
NM_173674	DCBLD1	3.49961	0.132584	0.329848
NM_024954	UBTD1	3.49615	0.00581466	0.0335642
NM_052966	FAM129A	3.49347	2.58781e-18	3.89387e-16
NM_001124756	PABPC1L	3.48766	1.27729e-06	2.43171e-05
NM_052872	IL17F	3.48754	0.301925	0.554706
NM_001130677	EPOP	3.4868	0.0088941	0.0466278
NM_004335	BST2	3.48472	1.96785e-15	2.06525e-13
NM_002970	SAT1	3.48462	0.000110903	0.00130175
NM_001466	FZD2	3.46724	0.157524	0.368835
NM_152653	UBE2E2	3.46385	0.0257106	0.105106
NM_001130721	ELOVL6	3.46246	0.0144118	0.067614
NM_001514	GTF2B	3.46113	0.039867	0.144151
NM_003855	IL18R1	3.45614	0.000427208	0.00401762
NM_020642	AKIP1	3.45518	0.000193859	0.00207109
NM_001042454	TGFB1I1	3.44938	0.0231569	0.097245
NM_153717	EVC	3.44178	0.00793118	0.042543
NM_003082	SNAPC1	3.44135	0.00028945	0.00292707
NM_001098831	MORN4	3.441	0.0552245	0.182075
NM_144599	NIPA1	3.43827	0.000529274	0.00475371
NM_201428	RTN3	3.4337	0.131036	0.32763
NM_000189	HK2	3.42628	1.64986e-08	5.03792e-07
NM_001142958	FBXO15	3.42561	0.273824	0.522862
NM_000918	P4HB	3.42322	6.35156e-10	2.67086e-08
NM_018181	ZNF532	3.42198	0.00022393	0.00234226
NM_003768	PEA15	3.42081	9.95972e-07	1.94964e-05
NM_005685	GTF2IRD1	3.41517	0.00129519	0.0101161
NM_001077418	TMEM231	3.41273	0.146552	0.352588
NM_005763	AASS	3.40396	0.166251	0.382558
NM_016323	HERC5	3.39916	5.59571e-10	2.39332e-08
NM_006406	PRDX4	3.39851	0.00232919	0.0163426
NR_026900	FLJ23867	3.39574	0.00170932	0.0126168
NM_018284	GBP3	3.39388	0.0010856	0.00874713
NM_024119	DHX58	3.38731	6.28206e-05	0.000790894
NM_019096	GTPBP2	3.38531	6.9234e-09	2.29964e-07
NM_023003	TM6SF1	3.3818	0.0504561	0.170725
NM_006072	CCL26	3.37901	0.419119	0.669444
NM_002957	RXRA	3.37679	0.00457579	0.0279448
NM_017931	TTC38	3.37317	0.00336628	0.0217156
NM_015101	COLGALT2	3.37272	0.0640546	0.201303
NM_001134316	PRR22	3.37222	0.0838564	0.240478
NM_007243	NRM	3.3716	0.252717	0.496983
NM_020828	ZFP28	3.36167	0.0279207	0.111549
NM_032797	AIFM2	3.35978	0.0832527	0.239125
NM_001042762	FIGNL1	3.35629	1.17117e-09	4.62871e-08
NR_002815	TPTE2P6	3.35302	0.289595	0.541268
NR_024444	LINC01816	3.3435	0.0497156	0.168768
NM_002641	PIGA	3.33728	0.000146849	0.00163965
NM_001004339	ZYG11A	3.33494	0.228524	0.469414
NM_005951	MT1H	3.33395	0.219091	0.457562
NM_004672	MAP3K6	3.33357	0.151325	0.359874
NM_001085458	CTNND1	3.32067	0.0952401	0.262065
NM_005253	FOSL2	3.32001	0.0736929	0.221355
NM_174921	SMIM14	3.31551	0.00308473	0.0203837
NM_006281	STK3	3.3091	6.75575e-05	0.000840364
NM_001775	CD38	3.30776	1.05247e-07	2.59537e-06
NR_002211	MEIS3P1	3.30576	0.428282	0.679153
NM_001193646	ATF5	3.30523	1.61968e-09	6.22404e-08
NM_000281	PCBD1	3.30382	7.47117e-06	0.000120708
NM_000075	CDK4	3.30362	8.4806e-09	2.74389e-07
NM_005865	PRSS16	3.29821	0.151086	0.359623
NM_020704	STRIP2	3.29518	5.46862e-05	0.000704099
NM_002637	PHKA1	3.29273	0.0479024	0.164581
NM_001007067	SDCBP	3.29268	0.000810534	0.00680751
NM_001198805	MSANTD3	3.28942	0.000652778	0.00566936
NM_018405	COPRS	3.28927	0.00300342	0.0199945
NM_006419	CXCL13	3.28546	0.00632378	0.0356398
NM_001130004	ACTN1	3.28331	0.000107258	0.00126373
NM_012396	PHLDA3	3.28157	0.0780111	0.229404
NM_024837	ATP8B4	3.27504	0.00118204	0.00936705
NM_001098797	TOX2	3.27255	0.00315762	0.0207446
NM_001078	VCAM1	3.27015	0.111667	0.292678
NM_020525	IL22	3.26655	0.149935	0.357489
NM_021058	HIST1H2BJ	3.26599	0.158849	0.371232
NM_206827	RASL11A	3.26206	0.252378	0.496449
NM_001136201	ISOC2	3.26059	0.000268653	0.00275017
NM_016108	AIG1	3.2573	0.00391864	0.0246549
NM_006769	LMO4	3.24722	0.00011456	0.00133714
NM_001103184	FMN1	3.24537	0.00997098	0.050796
NM_002076	GNS	3.23973	0.00197019	0.0142559
NM_004698	PRPF3	3.23395	0.0400007	0.144551
NM_001161616	RGL3	3.22512	0.454375	0.701185
NM_018062	FANCL	3.22213	0.00252407	0.017445
NM_001204450	CCPG1	3.2193	0.0658983	0.205597
NM_002850	PTPRS	3.2184	0.35888	0.613158
NM_001908	CTSB	3.21831	8.73651e-05	0.00104813
NM_005724	TSPAN3	3.21653	6.07421e-05	0.000769881
NM_003853	IL18RAP	3.21594	0.0453599	0.158462
NM_138615	DHX30	3.214	0.0644446	0.202274
NM_003840	TNFRSF10D	3.21369	0.031644	0.12224
NM_002778	PSAP	3.20717	1.00114e-08	3.18961e-07
NR_024403	LOC730101	3.20251	0.0151216	0.0701799
NM_019032	ADAMTSL4	3.19596	0.0992041	0.269808
NM_001166116	TMOD1	3.19189	0.0506385	0.171203
NM_001724	BPGM	3.18607	0.00467399	0.0284194
NM_033396	TNKS1BP1	3.18593	0.00168019	0.0124412
NM_003116	SPAG4	3.17437	0.122924	0.312603
NM_033338	CASP7	3.17342	0.00562525	0.0328211
NM_001143820	ETS1	3.1734	0.239167	0.482545
NM_020532	RTN4	3.17291	6.4878e-12	3.99144e-10
NM_005647	TBL1X	3.16392	0.0169367	0.0766126
NM_001605	AARS	3.16316	4.01249e-05	0.000535957
NM_003651	YBX3	3.16203	2.03579e-07	4.71707e-06
NM_023933	FAM173A	3.15928	0.00370333	0.0235134
NM_033103	RHPN2	3.15826	0.0819073	0.236956
NM_024508	ZBED2	3.15508	3.65536e-07	7.93943e-06
NM_001080450	BEND3	3.15072	0.0890133	0.249874
NM_016234	ACSL5	3.14936	1.90275e-06	3.46406e-05
NM_003733	OASL	3.13524	0.00322422	0.0210603
NM_004339	PTTG1IP	3.13194	0.000368569	0.00355998
NM_016006	ABHD5	3.13177	0.000133363	0.00150866
NM_001295	CCR1	3.12968	0.226448	0.467456
NM_001077511	TCF19	3.12834	1.52446e-06	2.85441e-05
NM_175058	PLEKHA7	3.11493	0.0547841	0.180957
NM_003748	ALDH4A1	3.1123	0.0963498	0.264361
NR_003930	SVIL-AS1	3.11005	1.62863e-05	0.000242431
NM_020200	PRTFDC1	3.10905	0.263608	0.509769
NR_036500	FOXN3-AS1	3.10839	0.0127601	0.0617439
NM_032587	CARD6	3.10805	0.0346194	0.13023
NM_001206998	ZNRF3	3.1075	0.237713	0.480467
NM_194298	SLC16A9	3.10664	0.265487	0.512071
NM_023016	SOWAHC	3.10006	0.000578605	0.00512496
NM_152271	LONRF1	3.09962	0.167609	0.38465
NM_004052	BNIP3	3.09881	0.000622787	0.00544701
NM_001040659	TTC23	3.08997	0.30529	0.558893
NM_002053	GBP1	3.08829	0.000558438	0.00496747
NR_036488	LINC00673	3.08393	0.3089	0.562944
NM_001195328	RAB9A	3.08389	0.0350891	0.131206
NM_001010863	C10orf128	3.08226	0.00438024	0.0270682
NM_004587	RRBP1	3.07629	8.99634e-09	2.88831e-07
NM_203459	CAMSAP2	3.07556	0.0103055	0.0521284
NM_005451	PDLIM7	3.06964	4.41921e-07	9.33867e-06
NM_178314	RILPL1	3.05727	0.00227812	0.016038
NM_022168	IFIH1	3.05611	0.013489	0.0642748
NM_015368	PANX1	3.05087	0.00351838	0.022557
NM_001242767	MTHFD1L	3.04736	8.30499e-07	1.65689e-05
NM_007066	PKIG	3.04458	0.0520258	0.174711
NM_020529	NFKBIA	3.04452	6.9742e-07	1.42089e-05
NM_005589	ALDH6A1	3.03818	0.0872877	0.246805
NM_001164440	ANKRD33B	3.03629	0.0045069	0.0275915
NM_020754	ARHGAP31	3.0349	6.61398e-05	0.000825194
NM_145901	HMGA1	3.03314	1.07638e-08	3.37761e-07
NM_000146	FTL	3.02802	0.000492769	0.00449868
NM_021102	SPINT2	3.02637	6.99298e-06	0.000114313
NM_006809	TOMM34	3.02594	4.57446e-08	1.24197e-06
NM_152277	UBTD2	3.02592	0.00238224	0.0165656
NM_020904	PLEKHA4	3.02588	0.113327	0.295347
NM_000104	CYP1B1	3.02581	0.00256165	0.0176249
NM_032048	EMILIN2	3.02185	0.243228	0.486416
NM_024089	KDELC1	3.01647	0.0787555	0.230833
NM_017425	SPA17	3.01369	0.0679486	0.209689
NM_014338	PISD	3.01332	0.146865	0.352799
NM_174942	GAS2L3	3.01124	0.14525	0.350199
NM_031946	AGAP3	3.01117	0.000351873	0.00341988
NM_001037171	ACOT9	3.00805	0.000135123	0.00152581
NM_001098811	SEPT8	3.00339	0.000219042	0.00230077
NM_001008388	CISD2	3.00156	0.000256642	0.00263803
NM_001195387	TMEM99	2.99891	0.00831714	0.0442389
NM_145686	MAP4K4	2.99446	0.000521353	0.00470461
NM_004177	STX3	2.99195	0.0276385	0.110705
NM_021127	PMAIP1	2.99107	0.000375996	0.00361217
NM_024792	FAM57A	2.98973	0.0138874	0.0656971
NM_152649	MLKL	2.98454	0.00044924	0.00418074
NM_001859	SLC31A1	2.98444	1.10662e-07	2.70992e-06
NM_000308	CTSA	2.98363	1.88568e-05	0.000275764
NM_002288	LAIR2	2.9808	0.361572	0.615464
NM_181864	ACOT7	2.97116	0.285884	0.536499
NM_138383	MTSS1L	2.96998	0.0711125	0.216352
NM_001161546	PROB1	2.96906	4.85569e-05	0.000636286
NM_206831	DPH3	2.96208	8.48783e-05	0.0010242
NM_015510	DHRS7B	2.96045	0.000325403	0.00322186
NM_003420	ZNF35	2.96028	0.0722726	0.218694
NM_025218	ULBP1	2.95841	0.236671	0.479955
NM_001165258	TMEM14C	2.9562	0.000207548	0.00219481
NM_005845	ABCC4	2.9531	0.0028911	0.0194123
NM_014226	MOK	2.95001	0.0977104	0.266866
NM_001039490	CD151	2.9498	3.15327e-06	5.46202e-05
NM_000263	NAGLU	2.94621	0.0725376	0.219299
NM_022977	ACSL4	2.94438	1.86226e-08	5.60429e-07
NM_174920	SAMD14	2.9394	0.181514	0.40517
NM_001146154	PTGR2	2.93691	0.00564354	0.0328358
NM_177444	PPFIBP1	2.93646	0.00282278	0.0190542
NM_002661	PLCG2	2.93477	0.00570149	0.0330269
NM_001008392	CTDSPL	2.93463	0.219446	0.457998
NM_001113378	FANCI	2.93454	4.84311e-08	1.29797e-06
NM_012418	FSCN2	2.93364	0.160111	0.373289
NM_000880	IL7	2.92901	0.286459	0.537043
NM_020199	C5orf15	2.92567	4.81628e-06	8.0739e-05
NM_002428	MMP15	2.92473	0.179733	0.402466
NM_030810	TXNDC5	2.92146	0.000306086	0.00307291
NM_078473	TM2D2	2.92121	0.00014748	0.00164454
NM_003486	SLC7A5	2.91861	5.45986e-05	0.000703697
NM_001029860	FBXO43	2.91577	0.20178	0.434036
NM_032129	PLEKHN1	2.91543	0.141346	0.344579
NM_001143821	PLEKHA5	2.91261	0.132433	0.329538
NM_001204287	MUC1	2.9111	0.00564747	0.0328358
NM_000067	CA2	2.90854	0.11904	0.305377
NM_001127898	CLCN5	2.90486	0.063653	0.200444
NM_022772	EPS8L2	2.89993	0.0381	0.139336
NM_025182	FAM214B	2.89967	0.0590269	0.190487
NM_001135597	CCDC88A	2.89865	0.00616138	0.0349611
NM_004781	VAMP3	2.89419	0.00219555	0.0155708
NM_001186	BACH1	2.89363	0.000921075	0.00760298
NM_005620	S100A11	2.89072	0.000151216	0.00167721
NM_014290	TDRD7	2.89012	0.0184501	0.0816234
NM_004079	CTSS	2.88846	0.00152339	0.0114958
NM_001012279	SOGA3	2.8838	0.048895	0.166982
NM_020147	THAP10	2.88337	0.389447	0.642425
NM_019086	VSIG10	2.88192	0.102073	0.275203
NM_001040020	FAM3C	2.87813	0.000288784	0.00292271
NM_020365	EIF2B3	2.87685	0.0268851	0.108559
NM_002984	CCL4	2.87674	0.185446	0.411084
NM_201400	EEF2KMT	2.87464	0.083937	0.240583
NM_001172651	ZNF177	2.86626	0.321009	0.576265
NM_005034	POLR2K	2.86504	0.184298	0.409138
NM_006412	AGPAT2	2.8607	0.0218007	0.0930662
NM_001440	EXTL3	2.86024	0.161233	0.374631
NM_024956	TMEM62	2.85528	0.00379284	0.0240085
NM_003312	TST	2.85441	0.00526116	0.0312888
NM_018208	ETNK2	2.85128	0.256853	0.501364
NM_022365	DNAJC1	2.85027	6.5369e-06	0.00010742
NM_005338	HIP1	2.84832	0.0620282	0.197368
NM_016306	DNAJB11	2.84812	0.00109717	0.00880627
NM_002079	GOT1	2.8481	0.0062452	0.0352925
NM_015379	BRI3	2.84492	1.85195e-05	0.000272106
NM_173584	CRACR2B	2.84437	0.140506	0.343199
NM_172218	SPAG1	2.83983	0.0129704	0.0624675
NM_005419	STAT2	2.83775	9.88987e-05	0.00117298
NM_080593	HIST1H2BK	2.83713	0.000596978	0.00525787
NM_022464	SIL1	2.83358	0.00978723	0.050157
NM_199294	CENPS	2.83194	0.0544251	0.180105
NM_022777	IFT22	2.83169	0.00218768	0.0155269
NM_019556	MOSPD1	2.82403	0.00697746	0.0384391
NM_033452	TRIM47	2.8223	0.075037	0.224027
NM_015681	B9D1	2.81988	0.0299298	0.117397
NM_030941	LOC81691	2.81868	0.0212734	0.0914888
NM_006058	TNIP1	2.81575	7.60721e-06	0.000122589
NM_015326	SRGAP2	2.8117	0.0266151	0.107746
NM_004272	HOMER1	2.80903	0.00235474	0.0164531
NM_001136049	LMLN	2.8036	0.0120642	0.0590397
NM_002797	PSMB5	2.79479	9.37195e-10	3.8002e-08
NM_032134	QRICH2	2.79249	0.146632	0.352713
NM_002485	NBN	2.79133	0.000275596	0.00281202
NM_000588	IL3	2.79086	0.184698	0.409787
NM_172037	RDH10	2.78847	0.00615544	0.0349433
NM_001123366	HMSD	2.78445	0.0318601	0.122733
NM_145018	DDIAS	2.78393	0.00598253	0.0342262
NM_020760	HECW2	2.78187	0.0625582	0.1987
NM_181468	EIF6	2.78163	0.000231015	0.00241031
NM_003215	TEC	2.77892	0.15593	0.366422
NM_138689	PPP1R14B	2.77639	7.13773e-09	2.34587e-07
NM_152527	SLC16A14	2.77575	0.327403	0.582917
NM_003701	TNFSF11	2.77414	0.016886	0.0765757
NM_005827	SLC35B1	2.77047	1.18061e-06	2.27893e-05
NM_001042548	FEZ2	2.76747	0.000767208	0.00652095
NM_170665	ATP2A2	2.76664	2.31033e-08	6.75732e-07
NM_004577	PSPH	2.76633	0.0131396	0.0630705
NR_036533	LOC100499489	2.76562	0.143795	0.347563
NM_152376	UBXN10	2.7626	0.264579	0.510793
NR_003014	SNORA47	2.76109	0.284574	0.535166
NM_001144996	ITGA7	2.76083	0.259853	0.504997
NM_170710	WDR17	2.75506	0.232071	0.474281
NM_001277	CHKA	2.75446	0.0547167	0.180782
NM_007031	HSF2BP	2.75187	0.17699	0.398407
NM_001078172	RTL8A	2.75115	0.000458239	0.00424236
NM_006914	RORB	2.75103	0.309744	0.563905
NM_007026	DUSP14	2.74814	0.00733046	0.0400306
NM_147161	ACOT11	2.74007	0.316541	0.571007
NM_004915	ABCG1	2.73752	0.191094	0.419287
NM_001992	F2R	2.73595	0.0063207	0.0356385
NM_001099783	C4orf33	2.73514	0.00238436	0.0165711
NM_006278	ST3GAL4	2.73323	0.0188237	0.0829229
NM_017576	KIF27	2.73252	0.0173595	0.0780708
NM_148923	CYB5A	2.73203	0.0177057	0.0792284
NM_005063	SCD	2.72833	0.000742548	0.00634315
NM_000161	GCH1	2.72716	0.000382025	0.00365883
NM_177533	NUDT14	2.72368	0.0284812	0.113137
NM_001098175	ENTPD1	2.72186	0.00181454	0.0133226
NM_002306	LGALS3	2.72129	0.00895159	0.0467963
NM_000919	PAM	2.72106	0.00559661	0.0327535
NR_038854	NRAV	2.71825	0.0348575	0.130842
NM_145654	RDM1	2.71544	0.125952	0.317845
NM_152926	CPNE1	2.71237	0.102959	0.276826
NM_001336	CTSZ	2.71157	2.02175e-05	0.00029326
NM_002631	PGD	2.71092	6.6545e-08	1.70303e-06
NM_005614	RHEB	2.71025	2.36225e-06	4.19064e-05
NM_015874	RBPJ	2.70911	3.50409e-06	5.99487e-05
NM_016653	MAP3K20	2.70813	0.000403144	0.00382298
NM_019037	EXOSC4	2.70473	0.00917258	0.0476921
NM_001177519	MICA	2.70319	0.00698784	0.0384794
NM_002539	ODC1	2.69823	9.27409e-08	2.31648e-06
NM_001919	ECI1	2.69631	0.000165121	0.0018042
NM_152667	NANP	2.69625	0.00360896	0.0230361
NM_022110	FKBPL	2.69476	0.253869	0.497962
NR_038856	LINC01132	2.6936	0.024029	0.0999662
NM_000879	IL5	2.69185	0.222634	0.46237
NR_026864	PRSS30P	2.69148	0.358047	0.612699
NM_018407	LAPTM4B	2.69148	0.000119099	0.00138108
NM_031917	ANGPTL6	2.69118	0.217037	0.454947
NM_003327	TNFRSF4	2.69038	0.00194949	0.0141471
NM_001172818	PGM1	2.68703	0.00259321	0.0177461
NM_006636	MTHFD2	2.68671	0.000352364	0.00342198
NM_024309	TNIP2	2.68606	0.00151735	0.0114642
NM_000713	BLVRB	2.68566	0.00217013	0.0154344
NM_201380	PLEC	2.68012	0.00107862	0.00870214
NM_024417	FDXR	2.67639	0.00338276	0.0217882
NM_001078171	RTL8C	2.67591	0.000100144	0.00118549
NM_032359	CMSS1	2.67565	3.03737e-10	1.35963e-08
NM_018719	CDCA7L	2.67355	5.48959e-08	1.43731e-06
NM_020824	ARHGAP21	2.67272	0.00281074	0.0189953
NM_001542	IGSF3	2.67215	0.132373	0.329455
NM_005725	TSPAN2	2.66931	0.0888296	0.249519
NM_001002913	PTRH1	2.66846	0.124469	0.315314
NM_033120	NKD2	2.66673	0.204035	0.437128
NM_002862	PYGB	2.66438	0.000203439	0.00215866
NM_198175	NME1	2.66427	0.00793359	0.042543
NM_001190880	HYI	2.66387	0.000231831	0.00241681
NM_004344	CETN2	2.66239	0.0131403	0.0630705
NM_012322	LSM5	2.66212	0.0336158	0.127724
NM_005742	PDIA6	2.65947	8.41801e-05	0.00101873
NM_022121	PERP	2.65707	0.0526368	0.176321
NM_001001936	AFAP1L2	2.65637	0.0551363	0.181905
NM_001001786	BLID	2.65504	0.505925	0.743702
NM_007186	CEP250	2.65493	0.00131909	0.0102707
NM_015678	NBEA	2.65446	0.0850707	0.242457
NM_002335	LRP5	2.65397	0.0617053	0.196692
NM_032683	MPV17L2	2.65328	0.00350161	0.0224611
NM_002518	NPAS2	2.65115	0.00960669	0.0495368
NM_020530	OSM	2.64886	0.191764	0.42011
NM_001191061	SLC25A22	2.64846	0.00738437	0.0402713
NM_025108	C16orf59	2.64804	0.0572495	0.186378
NM_000903	NQO1	2.64711	0.0154484	0.071299
NM_006854	KDELR2	2.6465	4.17469e-05	0.000557027
NM_002627	PFKP	2.64631	4.56133e-05	0.000602183
NM_005813	PRKD3	2.64211	0.01296	0.0624448
NM_015433	EEF1AKMT3	2.64189	0.170038	0.387943
NM_012434	SLC17A5	2.64142	0.00563425	0.0328358
NM_199227	METAP1D	2.63667	0.18595	0.41176
NM_001029896	WDR45	2.63517	0.00609414	0.0347216
NM_000581	GPX1	2.63409	0.000869505	0.00720599
NM_000817	GAD1	2.63309	0.0803393	0.23404
NM_004040	RHOB	2.63146	0.0144921	0.0678891
NM_006371	CRTAP	2.63078	1.59451e-06	2.97665e-05
NM_021160	ABHD16A	2.6281	4.21983e-07	9.0088e-06
NM_004595	SMS	2.62801	4.95622e-05	0.000646795
NM_004833	AIM2	2.62465	7.03003e-06	0.000114769
NM_001024649	CANX	2.62348	3.47725e-07	7.64566e-06
NR_003015	SNORA53	2.61511	0.155476	0.366021
NM_181716	CENPV	2.6151	0.000372142	0.00358341
NM_019080	NDFIP2	2.6148	0.00107767	0.00870008
NM_014822	SEC24D	2.612	0.000805296	0.00677262
NM_001712	CEACAM1	2.61199	0.128089	0.321937
NM_001174125	SLC11A2	2.61177	0.00119611	0.00946653
NM_001628	AKR1B1	2.60587	0.00645941	0.036208
NM_178123	SESTD1	2.60121	0.048072	0.164983
NM_002529	NTRK1	2.60039	0.102203	0.275387
NM_017681	NUP62CL	2.59378	0.224572	0.465053
NR_015377	PAX8-AS1	2.59355	0.00427063	0.0264694
NM_006561	CELF2	2.58951	0.148683	0.355591
NM_002068	GNA15	2.58899	0.0101188	0.0513716
NM_001481	GAS8	2.5884	0.236493	0.479707
NM_003558	PIP5K1B	2.57985	0.0648045	0.203047
NM_018128	TSR1	2.5795	0.00010821	0.00127254
NM_205843	NFIC	2.57852	0.0157536	0.0723333
NM_006470	TRIM16	2.57156	0.0150376	0.0699721
NM_181836	TMED7	2.57074	0.000132683	0.00150507
NM_001206796	PKM	2.5705	0.0482906	0.16546
NM_004067	CHN2	2.57023	0.344793	0.599513
NM_006988	ADAMTS1	2.56696	0.250294	0.494122
NM_000837	GRINA	2.56596	6.27897e-05	0.000790894
NM_172230	SYVN1	2.5646	0.000239806	0.00248542
NM_002344	LTK	2.56359	0.431921	0.682707
NM_004528	MGST3	2.56224	0.000431653	0.00405332
NR_038461	LINC00892	2.55919	0.17602	0.396974
NM_001043229	METTL12	2.55888	0.215219	0.452122
NM_005018	PDCD1	2.55857	0.00557849	0.0326781
NM_001033564	FAM229B	2.55819	0.11184	0.292946
NM_001130016	ART3	2.55683	0.246304	0.489651
NM_001193571	CSRP1	2.55341	0.000847877	0.00706414
NM_014782	ARMCX2	2.55032	0.156023	0.366422
NM_006409	ARPC1A	2.54983	0.0001234	0.0014178
NR_015353	LINC01278	2.54668	0.0271443	0.109145
NM_000901	NR3C2	2.5428	0.0410409	0.147259
NM_012420	IFIT5	2.54174	0.00265956	0.0181405
NM_016086	STYXL1	2.54162	0.000754882	0.00643091
NM_001193361	EXD2	2.53986	0.0360297	0.133735
NM_007129	ZIC2	2.53923	0.435562	0.685105
NM_024605	ARHGAP10	2.5383	0.000745966	0.00636799
NM_001667	ARL2	2.53468	0.0027094	0.0184167
NM_079834	SCAMP4	2.53447	3.03383e-05	0.000420061
NM_014832	TBC1D4	2.53335	0.166939	0.383465
NM_007237	SP140	2.53332	0.00770237	0.0416068
NM_001163735	MYO19	2.53029	0.013305	0.0636652
NM_003940	USP13	2.53023	0.000707441	0.00608068
NM_015055	SWAP70	2.52866	0.000786363	0.00665823
NM_017984	ZCWPW1	2.52407	0.0735013	0.221035
NM_002056	GFPT1	2.52189	0.0048098	0.0290894
NM_004820	CYP7B1	2.52167	0.14366	0.347561
NM_138779	TEX30	2.5176	0.00215736	0.015361
NR_027282	LOC399815	2.5174	0.109833	0.289175
NM_017946	FKBP14	2.5152	0.0138346	0.0655714
NM_001145416	TMEM205	2.51488	0.000179882	0.00193835
NM_002691	POLD1	2.51207	0.00235126	0.0164417
NM_001168465	MAP7D2	2.51114	0.441477	0.690496
NM_001135651	EIF2AK2	2.5103	1.49206e-06	2.80215e-05
NM_001142725	ERI2	2.50907	0.0685541	0.210828
NM_003920	TIMELESS	2.50447	1.40272e-05	0.000212347
NM_007235	XPOT	2.50388	0.000437863	0.00410172
NM_022128	RBKS	2.50358	0.180884	0.404155
NM_018930	PCDHB10	2.50185	0.475325	0.718597
NM_052844	WDR34	2.50179	0.00141813	0.0108657
NM_005371	METTL1	2.50022	0.000652137	0.00566774
NM_020470	YIF1A	2.49845	0.000484539	0.00443977
NM_016463	CXXC5	2.49783	0.16261	0.376919
NM_144596	TTC8	2.49694	0.233602	0.475466
NM_024616	C3orf52	2.49675	0.142297	0.345801
NM_001030055	ARHGAP5	2.49268	0.00380454	0.0240704
NM_145044	ZNF501	2.49263	0.310549	0.564794
NM_018375	SLC39A9	2.49138	4.22957e-07	9.01418e-06
NM_000046	ARSB	2.49127	0.032758	0.125265
NM_004394	DAP	2.48874	1.51889e-05	0.000227178
NM_014399	TSPAN13	2.4874	0.229937	0.47123
NM_005475	SH2B3	2.48724	0.000163148	0.00178577
NM_000088	COL1A1	2.48713	0.204078	0.437128
NM_000434	NEU1	2.48594	0.000223031	0.00233538
NM_014964	EPN2	2.48563	0.101696	0.274554
NM_001975	ENO2	2.48429	7.32411e-08	1.86446e-06
NM_015697	COQ2	2.48	4.49782e-05	0.000594426
NM_001143819	TPCN1	2.47818	0.00145273	0.0110764
NM_032591	SLC9A7	2.47764	0.000129844	0.00147792
NM_024032	C17orf53	2.47708	0.0372841	0.136993
NM_002788	PSMA3	2.47663	0.00583877	0.0336039
NM_014751	MTSS1	2.47428	0.0351338	0.131334
NM_024531	SLC52A2	2.47268	1.74452e-08	5.27537e-07
NM_006029	PNMA1	2.47129	0.0144911	0.0678891
NM_001031734	FDX1L	2.47058	0.00517391	0.0308581
NM_000821	GGCX	2.46743	0.00158113	0.0118394
NM_000417	IL2RA	2.46503	0.213013	0.449148
NM_003670	BHLHE40	2.46423	3.53858e-07	7.74265e-06
NM_019111	HLA-DRA	2.46171	8.47962e-06	0.000135079
NM_025185	TANC2	2.46093	0.0362668	0.134283
NM_002336	LRP6	2.46047	0.0773509	0.228
NM_013334	GMPPB	2.45944	0.00352342	0.0225777
NM_001190818	ORC1	2.45874	0.000322469	0.00319883
NM_020350	AGTRAP	2.45724	0.0172212	0.0775791
NR_036485	SBF2-AS1	2.45714	0.0501499	0.169873
NM_002069	GNAI1	2.45691	0.16165	0.375319
NM_006870	DSTN	2.45679	0.00175605	0.0129312
NM_001144943	RAB34	2.45389	0.0185415	0.0819478
NM_001039847	GPX4	2.45263	1.8889e-05	0.000275912
NM_001098629	IRF5	2.44945	0.000180369	0.00194025
NM_153698	AAED1	2.44698	0.01183	0.0583513
NM_003365	UQCRC1	2.44651	0.0260549	0.106166
NM_173467	MCAT	2.44578	0.0381652	0.139533
NM_013248	NXT1	2.44356	0.375152	0.628474
NM_020158	EXOSC5	2.44223	0.00149703	0.0113449
NM_014291	GCAT	2.43841	0.0844698	0.241241
NM_015600	ABHD12	2.43668	0.0017051	0.0125931
NM_145861	EDARADD	2.43596	0.0483155	0.1655
NR_034105	CRNDE	2.4342	0.363732	0.617796
NM_178422	PAQR7	2.43161	0.000540337	0.00483055
NM_001164665	KIAA1549	2.43	0.149733	0.357232
NM_001660	ARF4	2.4289	3.4835e-05	0.000473916
NM_198925	SEMA4B	2.42841	0.00168054	0.0124412
NM_005358	LMO7	2.42726	0.00586016	0.0336681
NM_173548	ZNF584	2.42503	0.0769313	0.227216
NM_032704	TUBA1C	2.42389	0.00160179	0.0119574
NM_032117	MND1	2.42215	0.00787475	0.0423664
NM_002314	LIMK1	2.42153	0.00020926	0.0022073
NM_020993	BCL7A	2.42046	0.113223	0.295268
NM_005660	SLC35A2	2.41893	0.0150301	0.069963
NM_152586	USP54	2.4167	0.0839846	0.240625
NM_020383	XPNPEP1	2.41588	0.00124617	0.00981301
NM_032343	CHCHD6	2.41488	0.0852803	0.242944
NM_006806	BTG3	2.41465	0.0263943	0.107159
NM_018431	DOK5	2.41417	0.101119	0.273694
NM_002224	ITPR3	2.414	0.00563704	0.0328358
NM_001168243	C4orf48	2.41171	0.00652001	0.0364496
NM_152703	SAMD9L	2.41136	0.000493921	0.0045059
NM_001078176	SLC29A1	2.40709	0.000465966	0.0042948
NM_170707	LMNA	2.40653	0.00421821	0.0261835
NM_006801	KDELR1	2.40646	2.19776e-09	8.19339e-08
NM_020456	SPRYD7	2.40469	2.54973e-05	0.000359814
NM_003798	CTNNAL1	2.40318	0.016029	0.0734358
NM_001077415	CRELD1	2.40196	0.0264746	0.107316
NM_032538	TTBK1	2.40087	0.177518	0.399031
NM_012288	TRAM2	2.40028	0.00294368	0.0197018
NM_001018109	PIR	2.39885	0.278977	0.527821
NM_173834	YIPF6	2.39691	0.000533263	0.00477756
NM_032148	SLC41A2	2.3968	0.0503856	0.170579
NM_080597	OSBPL1A	2.39562	0.171091	0.389402
NM_203412	UBL4B	2.39525	0.692661	0.865843
NM_203372	ACSL3	2.39427	0.00185721	0.0135562
NM_032800	C1orf198	2.39319	0.02437	0.100981
NM_006244	PPP2R5B	2.39292	0.00354656	0.0226911
NM_002084	GPX3	2.38895	0.35915	0.613402
NM_001806	CEBPG	2.38894	0.0128464	0.0620395
NM_021724	NR1D1	2.38795	0.00696101	0.0383823
NM_004195	TNFRSF18	2.38429	0.00660471	0.0367914
NM_030906	STK33	2.38383	0.248338	0.491721
NM_018475	TMEM165	2.37754	0.00225635	0.0159387
NM_001145794	ANTXR2	2.37752	0.000165737	0.00180619
NM_003377	VEGFB	2.37467	0.000221495	0.00232263
NM_024298	MBOAT7	2.3728	0.00360971	0.0230361
NM_018725	IL17RB	2.37162	0.213744	0.449991
NM_138621	BCL2L11	2.37056	0.00560095	0.0327636
NM_001014764	EMC6	2.36952	0.0323322	0.123902
NM_021227	OSTC	2.36923	0.00919464	0.0477611
NM_001145512	NFIA	2.36856	0.0779966	0.229404
NM_003628	PKP4	2.36541	0.0217264	0.0928934
NM_014394	GHITM	2.36539	0.000347669	0.00338957
NM_019058	DDIT4	2.36492	0.0118428	0.058368
NM_003519	HIST1H2BL	2.36129	0.0871673	0.24652
NM_001134647	AFAP1	2.36011	0.088709	0.249299
NM_001039535	SKA1	2.35918	0.0476856	0.164152
NM_001098502	CHCHD4	2.3584	0.0115493	0.0573515
NM_018116	MSTO1	2.35745	0.00194607	0.0141305
NM_009590	AOC2	2.35692	0.318648	0.57376
NM_014172	PHPT1	2.35618	0.00511915	0.0306403
NM_032219	MFSD7	2.35525	0.299367	0.551607
NM_020808	SIPA1L2	2.35295	0.474561	0.718363
NM_021975	RELA	2.35103	0.00445015	0.0273648
NM_001497	B4GALT1	2.35087	0.00965884	0.0497359
NM_007240	DUSP12	2.3489	0.000160249	0.00176046
NM_001031709	RNLS	2.34857	0.051229	0.172546
NM_032487	ACTRT3	2.34805	0.267308	0.514473
NM_012474	UCK2	2.34737	0.00147418	0.0111921
NM_005956	MTHFD1	2.34708	9.17132e-07	1.81235e-05
NM_004134	HSPA9	2.34589	7.45202e-07	1.50596e-05
NM_001747	CAPG	2.34438	0.00129168	0.0101077
NM_000960	PTGIR	2.34038	0.00141738	0.0108657
NM_001100626	ERLIN1	2.33836	0.0131614	0.0631476
NM_012424	RPS6KC1	2.33427	0.00290099	0.0194578
NM_015103	PLXND1	2.33237	0.2088	0.443638
NR_024580	CCDC183-AS1	2.33142	0.148	0.35457
NM_025113	RUBCNL	2.32636	0.322742	0.578877
NM_001042371	PGP	2.32573	0.011989	0.0588334
NR_024079	LINC00471	2.32525	0.184833	0.410014
NM_022082	SLC17A9	2.32316	0.152289	0.360966
NM_001040138	CKLF	2.32285	0.0972049	0.265818
NM_001008393	C4orf46	2.32201	0.00476614	0.0288813
NM_032818	ARHGEF39	2.32177	0.0602965	0.193734
NR_023918	LINC00339	2.32168	0.34817	0.603343
NM_198476	C19orf54	2.32069	0.0331643	0.126393
NM_005433	YES1	2.31993	0.000968455	0.00794159
NM_004538	NAP1L3	2.31976	0.325818	0.581489
NM_016817	OAS2	2.31946	0.000529459	0.00475371
NM_015675	GADD45B	2.3191	0.000337136	0.00330753
NM_001105573	FBXO45	2.31799	0.268901	0.516583
NM_173542	PLBD2	2.31699	0.00996651	0.050796
NM_152295	TARS	2.31687	1.44516e-07	3.44439e-06
NM_001174150	ARL13B	2.31642	0.0119035	0.0585518
NM_014078	MRPL13	2.31613	0.342032	0.597005
NM_016941	DLL3	2.31467	0.245337	0.488876
NM_001039845	MDH1B	2.3143	0.504159	0.742124
NM_005561	LAMP1	2.31275	0.00593106	0.0339784
NM_005082	TRIM25	2.30754	0.000150954	0.00167593
NM_032806	POMGNT2	2.30748	0.162111	0.376112
NM_017784	OSBPL10	2.30711	0.289976	0.541502
NM_001845	COL4A1	2.30629	0.549434	0.776004
NM_014437	SLC39A1	2.30602	3.14396e-05	0.000431957
NM_003842	TNFRSF10B	2.30528	0.000158783	0.00174717
NM_005178	BCL3	2.30284	0.212064	0.447981
NM_001848	COL6A1	2.30225	0.374962	0.628239
NM_203472	SELENOS	2.30133	0.172069	0.391012
NM_015937	PIGT	2.30112	4.33082e-05	0.000576013
NM_002457	MUC2	2.29936	0.524244	0.757172
NM_018946	NANS	2.29766	8.17843e-05	0.000992618
NM_033087	ALG2	2.29681	0.000455776	0.00422897
NM_015112	MAST2	2.29595	0.0105787	0.0533108
NM_001127216	GFI1	2.2958	0.000283707	0.00288301
NM_001109	ADAM8	2.29516	0.0363394	0.134512
NM_001130442	HRAS	2.29445	0.0298428	0.117157
NM_001166003	APOBEC3H	2.29093	0.133608	0.331472
NM_001171507	MCFD2	2.28794	0.00264385	0.0180531
NM_001008405	BCAP29	2.28712	0.000661188	0.00572648
NM_052964	CLNK	2.28528	0.362785	0.616705
NM_001177	ARL1	2.28485	0.00695701	0.0383773
NM_004832	GSTO1	2.28468	0.0263468	0.107098
NM_001005291	SREBF1	2.28433	0.00158124	0.0118394
NM_002096	GTF2F1	2.28289	0.000301935	0.00304102
NM_032933	TMEM241	2.2819	0.0437747	0.154464
NM_021213	PCTP	2.28143	0.155686	0.366378
NR_015382	CD27-AS1	2.2797	0.132145	0.329149
NM_012285	KCNH4	2.27386	0.293033	0.545001
NM_004053	BYSL	2.27132	0.004895	0.0295576
NM_080669	SLC46A1	2.26531	0.344484	0.599368
NM_001160133	KCNQ5	2.26302	0.163513	0.37838
NM_000317	PTS	2.26253	0.0554759	0.182374
NM_194313	KIF24	2.26163	0.0353727	0.131832
NM_016118	NUB1	2.26061	0.000288454	0.00292173
NM_013250	ZNF215	2.25941	0.0348061	0.130774
NM_002463	MX2	2.25925	0.0240677	0.10006
NM_000232	SGCB	2.25921	0.00128172	0.010036
NM_030962	SBF2	2.2588	0.0356236	0.13253
NM_148977	PANK1	2.2575	0.314244	0.568041
NM_005484	PARP2	2.25741	0.0181756	0.0807523
NM_001145191	FAM200B	2.25741	0.0163049	0.0745086
NM_005286	NPBWR2	2.25553	0.620697	0.82393
NM_004482	GALNT3	2.25531	0.0861236	0.244399
NM_006663	PPP1R13L	2.25523	0.0202189	0.0879227
NM_001673	ASNS	2.25506	0.00169855	0.0125596
NM_015932	POMP	2.25339	0.0555509	0.182572
NM_000745	CHRNA5	2.24988	0.109241	0.28783
NM_001126129	GINS3	2.24893	0.000734044	0.00629202
NM_004414	RCAN1	2.24885	0.160146	0.373289
NR_003502	ZNRF2P1	2.24742	0.433249	0.683361
NM_145169	SFT2D1	2.2455	0.000296056	0.00298904
NM_001142427	MORF4L2	2.24476	0.050588	0.171125
NM_033238	PML	2.24384	0.00116486	0.00926034
NM_000942	PPIB	2.24291	0.00683484	0.0378271
NM_147777	SNX15	2.23981	0.0203074	0.0882459
NM_007083	NUDT6	2.23752	0.138599	0.340138
NM_001807	CEL	2.23705	0.301937	0.554706
NM_000527	LDLR	2.23474	0.0111383	0.0556204
NM_000158	GBE1	2.23315	0.0059977	0.0342816
NM_153332	ERI1	2.23268	0.00871703	0.0459355
NM_080491	GAB2	2.2324	0.0656467	0.204965
NM_001048172	MUTYH	2.23145	0.0728165	0.219875
NM_004866	SCAMP1	2.23112	0.0606219	0.194553
NM_018102	ZNF334	2.22986	0.336598	0.591913
NM_015194	MYO1D	2.2298	0.107994	0.285447
NM_014632	MICAL2	2.22848	0.00567403	0.03291
NM_018214	LRRC1	2.22836	0.102611	0.276129
NM_022092	CHTF18	2.22671	0.018536	0.0819478
NM_001007561	IRGQ	2.22627	0.237704	0.480467
NM_004603	STX1A	2.2257	0.28651	0.537043
NM_020810	TRMT5	2.2251	0.125166	0.316446
NM_003878	GGH	2.22492	0.00422554	0.026216
NM_001135101	CRELD2	2.22322	0.0282781	0.112688
NM_001661	ARL4D	2.2229	0.415911	0.666406
NM_001160408	TULP3	2.22234	0.00490791	0.0295968
NM_006195	PBX3	2.2221	0.0804529	0.234124
NM_020244	CHPT1	2.22204	0.00702673	0.0386587
NM_001007277	EI24	2.22126	0.00849375	0.045033
NM_015922	NSDHL	2.22085	0.00725593	0.0397105
NM_001080436	WTIP	2.21812	0.274208	0.523477
NM_007300	BRCA1	2.21758	0.0143821	0.067536
NM_138387	G6PC3	2.21727	1.25733e-06	2.39737e-05
NM_021947	SRR	2.21517	0.0456878	0.159238
NM_012229	NT5C2	2.21203	0.00129301	0.0101117
NM_001572	IRF7	2.21078	0.00226899	0.0159917
NM_006109	PRMT5	2.21075	6.14148e-05	0.000776325
NM_004699	FAM50A	2.20877	0.0224221	0.0950743
NM_016223	PACSIN3	2.20813	0.206362	0.440171
NM_001159740	LTA	2.20797	0.0341664	0.12928
NM_003975	SH2D2A	2.20496	0.00160122	0.0119574
NM_020895	GRAMD1A	2.20494	0.00121101	0.0095663
NM_031212	SLC25A28	2.2018	0.00110006	0.0088238
NM_001037495	DYNLL1	2.20167	0.00540727	0.0318845
NM_024671	ZNF768	2.20137	0.0789091	0.231174
NM_006399	BATF	2.19565	0.030409	0.118941
NM_006089	SCML2	2.19457	0.29148	0.543004
NR_001458	MIR155HG	2.19405	0.00564132	0.0328358
NM_001170416	TJP2	2.19347	0.00461325	0.0281048
NM_003106	SOX2	2.19292	0.388024	0.641114
NM_206836	ECI2	2.18944	0.00335191	0.0216627
NM_001173464	KIF21A	2.18888	0.00858902	0.0454142
NM_000932	PLCB3	2.18815	0.14974	0.357232
NM_001130032	ZNF562	2.18799	0.189102	0.416357
NM_001540	HSPB1	2.18757	0.0178941	0.0798471
NM_015704	DESI1	2.18556	0.000945173	0.00776596
NM_016377	AKAP7	2.18344	0.153903	0.363414
NM_005065	SEL1L	2.18136	0.0141113	0.0665544
NM_170601	SIAE	2.17986	0.0533527	0.177902
NM_004148	NINJ1	2.17972	0.00914961	0.0475924
NM_001003897	MANBAL	2.17915	0.0343274	0.129678
NM_000274	OAT	2.17909	0.00207347	0.014874
NM_175055	HIST3H2BB	2.17624	0.0367319	0.135443
NM_152713	STT3A	2.17439	1.79997e-05	0.000265472
NM_001023563	ZNF805	2.17428	0.452036	0.699321
NM_006602	TCFL5	2.17391	0.141924	0.345312
NM_006493	CLN5	2.17301	0.0236603	0.0988275
NM_012331	MSRA	2.17244	0.0167301	0.0760622
NM_005505	SCARB1	2.17231	0.0051891	0.030934
NM_024657	MORC4	2.17225	0.0782441	0.229873
NM_006129	BMP1	2.17078	0.0678083	0.209463
NM_030755	TMX1	2.17034	0.00117706	0.00933945
NM_001125	ADPRH	2.16818	0.137299	0.337642
NM_001995	ACSL1	2.16711	0.00582381	0.0335642
NM_022060	ABHD4	2.16693	0.00362729	0.0231011
NM_015556	SIPA1L1	2.16567	0.000850579	0.0070772
NM_003326	TNFSF4	2.16549	0.158587	0.370967
NM_021137	TNFAIP1	2.16524	0.00478813	0.0289724
NM_033512	TSPYL5	2.16412	0.0198069	0.0864319
NM_012162	FBXL6	2.16322	0.0304314	0.118957
NM_032869	NUDCD1	2.16112	0.0298659	0.117184
NM_025132	WDR19	2.15935	0.071915	0.217944
NM_198834	ACACA	2.15765	0.00252844	0.0174655
NM_001128918	MARK3	2.15753	0.0631293	0.19955
NM_020896	OSBPL5	2.15703	0.148142	0.354583
NM_003715	USO1	2.15694	0.00550046	0.0322816
NM_004481	GALNT2	2.15667	0.000337432	0.00330784
NM_003692	TMEFF1	2.15296	0.199797	0.431333
NM_022148	CRLF2	2.15294	0.0224268	0.0950743
NM_018290	PGM2	2.15158	0.00881718	0.0463849
[truncated: 1,604 more rows]
[truncated: 2 more columns]

## Sheet: Table S2
Table S2: The GO ananlysis and list of genes upregulated in CD4+ T cells restimulated to day 15 vs stimuated for 12 days - T15 vs T12
RefSeq	geneSymbols	T15.vs.T12.FC	T15.vs.T12.p.value	T15.vs.T12.adjusted.p
NM_005139	ANXA3	355.922	0.000590393	0.00561503
NM_020722	KIAA1211	166.887	8.39313e-05	0.00116415
NM_000441	SLC26A4	125.958	1.6761e-05	0.000309001
NM_003062	SLIT3	125.896	7.98228e-05	0.00111904
NM_005909	MAP1B	125.794	5.22787e-05	0.00078632
NM_005409	CXCL11	118.655	0.00210719	0.0153181
NM_014278	HSPA4L	116.381	0.000368831	0.00389424
NM_005946	MT1A	67.6717	0.000336705	0.00364001
NM_020370	GPR84	54.4621	3.82158e-05	0.000607425
NM_000590	IL9	43.5265	0.00035355	0.00377698
NM_003979	GPRC5A	42.3887	0.00248613	0.0174682
NM_000572	IL10	41.9689	0.000108189	0.00144113
NM_001040441	ZBTB8A	41.6868	0.00149529	0.0117251
NM_001242385	MAK	40.128	0.00044343	0.00446026
NM_024420	PLA2G4A	37.2434	0.00267668	0.0185086
NM_001034173	ALDH1L2	33.8684	9.74888e-09	5.16515e-07
NM_004362	CLGN	30.8794	0.00444745	0.0274886
NM_006398	UBD	30.3601	5.00926e-07	1.58384e-05
NM_138809	CMBL	28.5802	0.000181523	0.00219658
NM_001145520	RAI14	28.5518	0.00237402	0.0168212
NM_020300	MGST1	24.1324	0.00397447	0.0250524
NM_003714	STC2	23.4935	3.11974e-09	1.91117e-07
NM_001243	TNFRSF8	22.918	9.46926e-06	0.000193028
NM_002309	LIF	21.2343	1.95214e-19	8.5041e-17
NM_021800	DNAJC12	20.6992	2.60495e-12	3.16618e-10
NM_023915	GPR87	20.676	0.000102501	0.00137488
NM_005951	MT1H	20.2866	0.0019868	0.0146146
NM_002188	IL13	20.2533	0.00126243	0.0103547
NM_152550	SH3RF2	19.6394	4.11459e-06	9.65985e-05
NM_153636	CPNE7	17.4934	0.00514246	0.0306878
NM_020848	KIAA1462	16.9074	0.00130383	0.0105965
NM_133443	GPT2	16.8022	9.21715e-06	0.000188543
NM_014331	SLC7A11	16.5917	3.73218e-07	1.23309e-05
NM_003248	THBS4	15.5617	0.0033551	0.0221701
NM_138995	MYO3B	15.1287	3.11925e-06	7.58029e-05
NM_003873	NRP1	14.4762	9.10038e-10	6.2964e-08
NM_001167890	EGFL6	13.9529	3.03591e-05	0.000505785
NM_033169	B3GALNT1	13.3348	1.87568e-08	9.11644e-07
NM_003383	VLDLR	13.2571	6.30046e-09	3.52886e-07
NM_001113434	C17orf51	13.0823	1.94724e-10	1.48724e-08
NM_005900	SMAD1	12.8102	2.25588e-05	0.000397264
NM_021958	HLX	12.7531	0.000393252	0.00407527
NM_020530	OSM	12.399	0.00073795	0.00677402
NM_005346	HSPA1B	12.3134	0.00354407	0.0230943
NM_033138	CALD1	12.267	1.93442e-05	0.000349504
NM_003607	CDC42BPA	11.687	8.34937e-05	0.00116357
NM_000067	CA2	11.6227	0.000264169	0.00298639
NM_004851	NAPSA	11.5237	0.000597977	0.00567668
NM_001100423	SPATS2L	10.7804	1.94567e-11	1.89132e-09
NM_001193464	DYNC2LI1	10.3304	2.04719e-21	1.14662e-18
NM_001077445	JADE3	10.2421	0.000489727	0.00482426
NM_001676	ATP12A	9.99381	0.00877545	0.0458417
NM_032717	GPAT3	9.6191	0.000106959	0.00142636
NM_013451	MYOF	9.4152	2.2053e-19	9.26382e-17
NM_024111	CHAC1	9.29946	8.58603e-08	3.37755e-06
NM_006288	THY1	9.1335	0.000919679	0.00807259
NM_031484	MARVELD1	8.88986	1.47652e-06	4.04821e-05
NM_002006	FGF2	8.88509	0.00675651	0.0375036
NM_000313	PROS1	8.75671	0.00280817	0.0192086
NM_000240	MAOA	8.75188	0.00178118	0.0134038
NM_173642	RIMKLA	8.67895	0.00459878	0.0282715
NM_003701	TNFSF11	8.62205	3.76529e-07	1.24054e-05
NM_006623	PHGDH	8.61561	1.13832e-10	9.23373e-09
NM_001136258	SGMS2	8.61114	0.00278584	0.0191173
NM_006907	PYCR1	8.14858	5.16789e-15	1.01308e-12
NM_021116	ADCY1	8.14651	3.23846e-06	7.82152e-05
NM_145804	ABTB2	8.14222	0.00544819	0.0319768
NM_004095	EIF4EBP1	8.10317	3.78995e-16	9.09742e-14
NM_001033504	TMEM98	8.0054	0.00635656	0.0359797
NM_002342	LTBR	7.90257	7.92127e-06	0.000164903
NM_031459	SESN2	7.86021	3.8e-06	9.02941e-05
NM_002969	MAPK12	7.86018	5.16068e-09	3.00494e-07
NM_005311	GRB10	7.8496	0.000120089	0.00157125
NM_001011	RPS7	7.7093	0.000153031	0.00191892
NM_152243	CDC42EP1	7.63589	0.00369884	0.0237866
NM_001127453	DFNA5	7.52586	4.53099e-08	1.91016e-06
NM_198175	NME1	7.43658	3.81206e-08	1.67304e-06
NR_038856	LINC01132	7.39974	3.90883e-06	9.26928e-05
NM_173701	WARS	7.03251	6.12438e-13	8.67891e-11
NM_058179	PSAT1	6.85264	1.35819e-08	6.91562e-07
NM_001902	CTH	6.78027	0.00595598	0.0341395
NM_004881	TP53I3	6.76182	0.00409475	0.0256866
NR_024444	LINC01816	6.74335	0.00184081	0.0137296
NM_014286	NCS1	6.661	1.96708e-06	5.14151e-05
NM_014787	DNAJC6	6.62136	1.26574e-06	3.49475e-05
NM_199330	HOMER2	6.55205	0.00216743	0.0156743
NM_005397	PODXL	6.47605	0.00106415	0.00904392
NM_005486	TOM1L1	6.45237	0.00585223	0.0336432
NM_005438	FOSL1	6.33253	0.000271643	0.00305164
NM_001031701	NT5DC3	6.29645	7.7648e-05	0.00109508
NM_015448	DPCD	6.27055	0.000120801	0.00157874
NM_032793	MFSD2A	6.26746	0.00252368	0.0176582
NM_004577	PSPH	6.17415	8.50765e-06	0.000174942
NM_002661	PLCG2	6.11656	2.80764e-06	6.95231e-05
NM_001129995	KCTD15	6.11228	0.00196045	0.0144705
NM_003877	SOCS2	6.0795	0.00235795	0.0167477
NM_001006932	RPS6KA2	6.0789	0.00106535	0.00904737
NM_006329	FBLN5	6.06631	2.37536e-12	3.00658e-10
NM_032359	CMSS1	5.93488	2.76315e-30	4.64288e-27
NM_018664	BATF3	5.86122	1.54716e-17	4.54944e-15
NR_038429	RNASEH1-AS1	5.76756	0.00123156	0.0101779
NM_033394	TANC1	5.71844	0.00822947	0.0436643
NM_006097	MYL9	5.69339	0.00040107	0.00413081
NM_015869	PPARG	5.60636	0.00562867	0.0326291
NM_001003697	ATP5J	5.5747	4.78753e-05	0.000732667
NM_001161546	PROB1	5.44673	1.94612e-10	1.48724e-08
NM_012118	NOCT	5.43521	0.000749059	0.0068404
NM_201400	EEF2KMT	5.41228	0.0053512	0.031581
NM_001135153	SLC39A14	5.40863	1.02351e-15	2.3151e-13
NM_002637	PHKA1	5.38254	0.00497534	0.0299182
NM_012081	ELL2	5.34142	2.36913e-07	8.19581e-06
NM_000676	ADORA2B	5.32282	0.000656176	0.00614975
NM_016548	GOLM1	5.31992	1.47961e-07	5.47271e-06
NM_005628	SLC1A5	5.26282	4.64608e-11	4.17154e-09
NM_002539	ODC1	5.25791	3.57485e-19	1.40158e-16
NM_004793	LONP1	5.22886	4.26502e-14	7.37723e-12
NM_001010863	C10orf128	5.19202	3.01587e-05	0.000503158
NM_020685	C3orf14	5.11052	3.32854e-06	8.00618e-05
NM_003720	PSMG1	5.10815	6.7985e-12	7.61561e-10
NM_001135648	PTPRK	5.10267	3.96638e-07	1.29591e-05
NM_016084	RASD1	5.08823	0.000173348	0.00212032
NM_006005	WFS1	5.06337	0.00976922	0.0497858
NM_001078176	SLC29A1	5.03492	1.11481e-10	9.10586e-09
NM_138419	MTFR2	5.01821	0.000832983	0.00747334
NM_014291	GCAT	4.98747	0.00167769	0.0128104
NM_001242767	MTHFD1L	4.98603	1.1022e-12	1.4732e-10
NM_024417	FDXR	4.94762	1.81593e-06	4.76764e-05
NM_175617	MT1E	4.90373	0.000173996	0.00212517
NM_001151	SLC25A4	4.84377	5.67552e-07	1.75672e-05
NM_004938	DAPK1	4.82983	0.000441575	0.00444891
NM_002957	RXRA	4.81666	0.000241633	0.00277819
NM_001097633	GCNT1	4.80113	3.49516e-07	1.1613e-05
NM_003486	SLC7A5	4.7854	3.65088e-09	2.21349e-07
NM_000961	PTGIS	4.7388	0.00255515	0.017836
NM_001174159	SH2D4A	4.72779	0.0072606	0.0396867
NM_006993	NPM3	4.68126	1.66393e-12	2.17457e-10
NM_001098634	RBM47	4.67435	0.000189751	0.00226901
NM_001034841	ITPRIPL2	4.64067	0.000355309	0.00378641
NM_001126129	GINS3	4.63286	1.26045e-10	1.01544e-08
NM_030941	LOC81691	4.63221	0.000617707	0.00584041
NM_001025070	RPS14	4.6237	1.26342e-09	8.4916e-08
NM_012322	LSM5	4.60911	0.000848403	0.00754676
NM_005338	HIP1	4.58561	0.00650134	0.0364484
NM_004307	APBB2	4.57182	0.00725158	0.039677
NM_001134231	NT5DC2	4.5656	9.33403e-17	2.43971e-14
NM_006636	MTHFD2	4.56332	4.02701e-08	1.73501e-06
NM_004563	PCK2	4.54463	4.67627e-06	0.000106801
NM_001136025	PLS3	4.52364	4.74315e-06	0.000108118
NM_001190818	ORC1	4.52267	1.22637e-09	8.33792e-08
NM_001086521	NDUFAF8	4.44799	1.32751e-08	6.78875e-07
NM_033445	HIST3H2A	4.42842	0.000960989	0.00836463
NM_002394	SLC3A2	4.42416	3.97933e-06	9.39363e-05
NM_181716	CENPV	4.39168	3.59278e-08	1.58866e-06
NM_002047	GARS	4.3684	3.68624e-08	1.62388e-06
NM_181655	C17orf58	4.34737	3.25235e-05	0.000537278
NM_002894	RBBP8	4.34372	3.45488e-05	0.00056283
NM_030587	B4GALT2	4.34211	1.01339e-05	0.000205156
NM_006010	MANF	4.3314	2.09965e-06	5.45167e-05
NM_022337	RAB38	4.32107	0.00209384	0.0152588
NM_001254	CDC6	4.2843	7.79002e-14	1.29051e-11
NM_001079525	PAICS	4.26903	4.07128e-15	8.40111e-13
NM_003132	SRM	4.26122	2.24256e-18	7.53629e-16
NM_001199173	MLST8	4.23683	8.1969e-09	4.44294e-07
NM_005964	MYH10	4.20596	2.62789e-05	0.000448611
NM_006885	ZFHX3	4.20498	0.00726116	0.0396867
NM_005980	S100P	4.17586	0.00527947	0.031236
NM_002161	IARS	4.14377	2.0414e-17	5.85634e-15
NM_145018	DDIAS	4.13783	0.000130401	0.00168087
NM_006109	PRMT5	4.12835	7.30597e-13	1.01097e-10
NM_003534	HIST1H3G	4.11408	2.70922e-06	6.73698e-05
NM_001042762	FIGNL1	4.11385	1.15939e-12	1.53221e-10
NM_000075	CDK4	4.11059	9.48965e-12	9.70585e-10
NM_002691	POLD1	4.10354	3.01595e-06	7.40577e-05
NM_016059	PPIL1	4.09828	4.4682e-08	1.89914e-06
NM_017611	SLC43A3	4.08417	4.61542e-10	3.39291e-08
NM_001185054	ADD2	4.08051	0.00323397	0.021539
NM_020726	NLN	4.0648	1.49101e-11	1.48621e-09
NM_080927	DCBLD2	4.04828	7.08868e-05	0.00102053
NM_019042	PUS7	4.03617	0.00106286	0.00904392
NM_024508	ZBED2	4.02458	7.0337e-10	4.98376e-08
NM_173467	MCAT	4.02375	0.00117133	0.00977105
NM_001008708	CHAC2	4.01339	8.02928e-11	6.74574e-09
NM_003513	HIST1H2AB	4.01231	1.19743e-06	3.36138e-05
NM_002156	HSPD1	4.01151	9.40816e-12	9.70585e-10
NM_001114120	DEPDC1	4.01054	6.10815e-07	1.86608e-05
NR_024403	LOC730101	4.00273	0.00375908	0.0240295
NM_005412	SHMT2	3.97729	5.5396e-11	4.899e-09
NM_024032	C17orf53	3.96477	0.00150214	0.0117631
NM_001071	TYMS	3.9573	5.00378e-20	2.35418e-17
NM_000963	PTGS2	3.94709	0.000252253	0.00287499
NM_025108	C16orf59	3.91674	0.00750488	0.0406224
NM_001789	CDC25A	3.9143	0.000169752	0.00209289
NM_020704	STRIP2	3.90987	3.95477e-06	9.35935e-05
NM_032525	TUBB6	3.90309	0.000718606	0.00663038
NM_024807	TREML2	3.88019	0.00241653	0.0170608
NM_057749	CCNE2	3.84125	0.000304854	0.00335112
NM_002692	POLE2	3.82929	0.0010405	0.0089136
NM_001017536	VDR	3.82823	8.31234e-05	0.00116057
NM_000190	HMBS	3.82717	8.17731e-06	0.000169036
NM_032117	MND1	3.81586	5.57231e-05	0.000837056
NM_016556	PSMC3IP	3.7914	0.00127379	0.0104044
NM_001184740	CTTN	3.77696	0.00165248	0.0126622
NM_001677	ATP1B1	3.75917	0.0049101	0.0296514
NM_024592	SRD5A3	3.74312	0.00124208	0.0102235
NM_006082	TUBA1B	3.73847	5.46363e-13	7.83698e-11
NM_023933	FAM173A	3.73426	0.000883703	0.00781513
NM_212552	BOLA3	3.71447	1.27555e-08	6.60924e-07
NM_014608	CYFIP1	3.69437	4.85712e-05	0.000739965
NM_207396	RNF207	3.67333	0.000100518	0.00135584
NM_024837	ATP8B4	3.67253	0.000377241	0.00396879
NM_006793	PRDX3	3.67084	2.23853e-08	1.06168e-06
NM_000281	PCBD1	3.67052	1.09877e-06	3.11414e-05
NM_020365	EIF2B3	3.65539	0.0065359	0.0365423
NM_022092	CHTF18	3.64521	0.000133677	0.00171288
NM_018456	EAF2	3.64385	3.98951e-05	0.000627335
NM_003651	YBX3	3.63912	5.53119e-09	3.17883e-07
NM_003115	UAP1	3.63241	0.000102327	0.00137488
NM_001361	DHODH	3.63213	5.3345e-06	0.000119111
NM_001565	CXCL10	3.6205	0.00046203	0.00460542
NM_016292	TRAP1	3.61314	5.88501e-14	1.00318e-11
NM_012099	CD3EAP	3.60283	0.0011561	0.00967148
NM_001170535	ATAD3A	3.6016	1.99217e-07	6.9738e-06
NM_013432	TONSL	3.59857	0.000564896	0.00542282
NM_000903	NQO1	3.58637	0.00146672	0.011586
NM_004704	RRP9	3.57637	0.00123151	0.0101779
NM_001171623	VEGFA	3.57401	3.4974e-05	0.000568183
NM_003920	TIMELESS	3.5733	1.64605e-09	1.06966e-07
NM_001172477	RRM2B	3.55678	7.6042e-06	0.000160288
NM_144711	KLHL23	3.55558	8.19925e-05	0.00114673
NM_000228	LAMB3	3.54919	0.00538513	0.0316541
NM_017421	COQ3	3.54454	6.83252e-05	0.000990927
NM_003504	CDC45	3.54355	5.31617e-12	6.25288e-10
NM_145061	SKA3	3.53797	1.09359e-05	0.000217278
NM_001113546	LIMA1	3.53724	5.72655e-05	0.000851526
NM_005431	XRCC2	3.51909	5.10973e-06	0.000115578
NM_194255	SLC19A1	3.51671	0.00155402	0.012057
NM_030811	MRPS26	3.51165	1.50471e-06	4.09685e-05
NR_036500	FOXN3-AS1	3.5049	0.00589862	0.0338437
NM_002748	MAPK6	3.49635	7.18072e-08	2.89245e-06
NM_001142548	RAD54L	3.4891	2.44259e-05	0.000423263
NM_003535	HIST1H3J	3.47208	7.10808e-08	2.87303e-06
NM_024096	DCTPP1	3.47128	1.77294e-07	6.3577e-06
NM_058216	RAD51C	3.469	1.24454e-08	6.47709e-07
NM_021908	ST7	3.46346	0.000208219	0.00245644
NM_002157	HSPE1	3.46238	8.19106e-10	5.75359e-08
NM_018096	NLE1	3.44971	3.05554e-06	7.45627e-05
NM_001146276	NCEH1	3.44305	0.00047331	0.00469004
NM_001034	RRM2	3.43839	1.39335e-14	2.68666e-12
NM_004111	FEN1	3.42222	6.57479e-06	0.000142156
NM_015036	ENDOD1	3.41787	0.00339701	0.0223591
NM_006819	STIP1	3.40464	1.84513e-21	1.08512e-18
NM_144701	IL23R	3.40049	0.00184354	0.0137325
NM_004237	TRIP13	3.39582	5.37253e-08	2.24084e-06
NM_020158	EXOSC5	3.393	1.34982e-05	0.000257319
NM_003311	PHLDA2	3.37958	0.00490819	0.0296514
NM_000135	FANCA	3.37945	0.000119325	0.00156466
NM_017858	TIPIN	3.37002	3.49128e-10	2.59902e-08
NM_001673	ASNS	3.36411	2.7832e-06	6.90634e-05
NM_006845	KIF2C	3.36336	4.22786e-07	1.36844e-05
NM_014736	PCLAF	3.35872	3.94874e-17	1.05557e-14
NM_181503	EXOSC8	3.35058	1.8943e-07	6.69091e-06
NM_005098	MSC	3.34775	0.000207335	0.00244847
NM_013382	POMT2	3.34093	0.00164207	0.0125906
NM_052844	WDR34	3.32696	2.82422e-05	0.000476099
NM_014321	ORC6	3.32292	6.29311e-10	4.48603e-08
NM_006644	HSPH1	3.31251	6.52856e-09	3.63929e-07
NM_001100118	XRCC3	3.31218	5.0387e-07	1.58888e-05
NM_003940	USP13	3.30886	1.22143e-05	0.000236291
NM_018492	PBK	3.29559	1.74325e-05	0.000320377
NM_032683	MPV17L2	3.2949	0.000355309	0.00378641
NM_006764	IFRD2	3.29082	2.32504e-06	5.93212e-05
NM_000302	PLOD1	3.28859	0.00247498	0.0174015
NM_004998	MYO1E	3.28481	0.0016988	0.0129149
NM_003876	TMEM11	3.27923	0.00321758	0.0214663
NM_032832	LRP11	3.27705	0.00189501	0.0140537
NM_002079	GOT1	3.27432	0.00194181	0.0143555
NM_001536	PRMT1	3.27408	1.3121e-13	2.14347e-11
NM_020440	PTGFRN	3.27107	0.00972687	0.0496129
NM_016391	NOP16	3.26509	0.000102514	0.00137488
NM_001039535	SKA1	3.2634	0.00629142	0.0356969
NM_201443	TEAD4	3.26328	0.00879244	0.0458525
NM_000984	RPL23A	3.25897	3.23517e-11	2.99622e-09
NM_032857	LACTB	3.25746	0.00245737	0.0172972
NM_000194	HPRT1	3.25638	1.76224e-07	6.3577e-06
NM_080626	BRI3BP	3.25618	9.51675e-07	2.75705e-05
NM_032340	UQCC2	3.25333	7.24758e-08	2.90942e-06
NM_033402	LRRCC1	3.25236	0.00310903	0.0208963
NM_001178093	BCAT1	3.24129	6.48422e-05	0.0009486
NM_021933	MIIP	3.24048	6.42052e-05	0.000941623
NM_181784	SPRED2	3.23927	0.00723367	0.0396101
NM_012474	UCK2	3.23793	1.17866e-05	0.000229526
NM_000687	AHCY	3.22579	9.74715e-11	8.0172e-09
NM_001172	ARG2	3.22381	2.85898e-05	0.000480391
NM_001924	GADD45A	3.21365	0.000391971	0.00406558
NM_012145	DTYMK	3.21041	3.3257e-06	8.00618e-05
NM_001128148	TFRC	3.19383	5.15329e-09	3.00494e-07
NM_001079866	BCS1L	3.19194	7.14814e-06	0.000152312
NM_000884	IMPDH2	3.19101	1.77143e-12	2.28962e-10
NM_005956	MTHFD1	3.18986	2.3985e-11	2.2751e-09
NM_006666	RUVBL2	3.18756	4.42614e-08	1.8931e-06
NM_145071	CISH	3.18471	0.000577841	0.00552118
NM_004272	HOMER1	3.18003	0.000659184	0.00617302
NM_001198754	GNGT2	3.17991	4.41772e-05	0.000685504
NM_024094	DSCC1	3.17625	0.00548472	0.0321016
NM_001193646	ATF5	3.17236	5.89422e-09	3.34917e-07
NM_001048201	UHRF1	3.16824	2.82939e-05	0.000476099
NM_015956	MRPL4	3.16016	0.00102902	0.00882808
NM_015169	RRS1	3.15884	4.54804e-07	1.45364e-05
NM_001130991	HYOU1	3.15833	0.000106692	0.00142441
NM_016095	GINS2	3.1582	9.28707e-12	9.70585e-10
NM_024053	CENPM	3.15811	0.00026924	0.00303625
NM_002875	RAD51	3.15376	4.86697e-13	7.06733e-11
NM_016306	DNAJB11	3.14451	0.000352961	0.00377436
NM_015697	COQ2	3.13529	2.74783e-07	9.36811e-06
NM_002271	IPO5	3.1273	1.78024e-13	2.82962e-11
NM_133493	CD109	3.12693	3.70342e-05	0.000593456
NM_001008393	C4orf46	3.12031	0.00013389	0.00171288
NM_018719	CDCA7L	3.11582	3.35045e-10	2.51006e-08
NM_015704	DESI1	3.11509	1.49041e-06	4.06732e-05
NR_036536	SNHG4	3.11302	1.07139e-06	3.05127e-05
NM_032997	ZWINT	3.10623	8.1975e-12	8.84578e-10
NM_018128	TSR1	3.10149	3.72799e-06	8.87625e-05
NM_080668	CDCA5	3.09846	1.23013e-06	3.42051e-05
NM_032704	TUBA1C	3.09262	5.70116e-05	0.000848823
NM_003798	CTNNAL1	3.09083	0.00190992	0.0141375
NM_001363	DKC1	3.08879	5.21763e-08	2.18398e-06
NM_001165414	LDHA	3.08052	0.00044179	0.00444891
NM_024536	CHPF	3.06975	6.10809e-07	1.86608e-05
NM_021203	SRPRB	3.06944	5.15296e-05	0.000778037
NM_016653	MAP3K20	3.06734	6.89862e-05	0.000998334
NM_012393	PFAS	3.06702	1.10388e-05	0.000218215
NM_006403	NEDD9	3.06575	0.00641068	0.0362164
NM_004134	HSPA9	3.06573	7.83988e-11	6.634e-09
NM_013345	GPR132	3.06531	0.00532294	0.0314457
NM_016173	HEMK1	3.06353	4.13655e-05	0.000646997
NM_002949	MRPL12	3.063	1.36744e-07	5.10597e-06
NM_006810	PDIA5	3.06277	5.23308e-06	0.000117915
NM_001134396	C7orf50	3.06199	1.05472e-06	3.02575e-05
NM_004911	PDIA4	3.06181	0.00062405	0.00588618
NM_031266	HNRNPAB	3.05492	1.31767e-08	6.76787e-07
NM_022346	NCAPG	3.05366	1.03398e-05	0.000207892
NM_001042517	DIAPH3	3.05098	6.99006e-05	0.00101004
NM_006295	VARS	3.05055	1.84849e-10	1.43986e-08
NM_024745	SHCBP1	3.05035	3.50161e-06	8.40528e-05
NM_003600	AURKA	3.0459	0.00350573	0.0229335
NM_000997	RPL37	3.04168	1.84578e-07	6.55893e-06
NM_014038	BZW2	3.03857	1.3258e-10	1.05365e-08
NM_003045	SLC7A1	3.03852	1.69743e-06	4.51701e-05
NM_001099645	RPL22L1	3.03809	0.000163894	0.00203131
NM_001077511	TCF19	3.03651	2.93152e-06	7.2438e-05
NM_001136201	ISOC2	3.03211	0.000648428	0.00608199
NM_001412	EIF1AX	3.0302	4.86306e-05	0.000739965
NM_021064	HIST1H2AG	3.02844	1.88e-05	0.000342646
NM_007235	XPOT	3.02064	2.28482e-05	0.000400507
NM_001080449	DNA2	3.01886	1.1323e-05	0.000222338
NM_018451	CENPJ	3.01872	7.38541e-08	2.95467e-06
NM_007300	BRCA1	3.01473	0.000688614	0.00639769
NM_001759	CCND2	3.01438	3.00509e-05	0.000502072
NM_002797	PSMB5	3.01221	5.27624e-11	4.70145e-09
NM_001098502	CHCHD4	3.01189	0.00116201	0.00970707
NM_003051	SLC16A1	3.01042	2.29345e-07	8.00462e-06
NM_006479	RAD51AP1	3.00823	9.50513e-05	0.00129168
NM_001113378	FANCI	3.00438	2.56506e-08	1.19496e-06
NM_018154	ASF1B	3.0039	1.18741e-05	0.000230849
NM_000983	RPL22	3.00382	1.57351e-09	1.0282e-07
NM_000946	PRIM1	3.00275	5.69871e-05	0.000848823
NM_003816	ADAM9	3.0017	0.000249949	0.00285387
NM_003645	SLC27A2	2.99998	3.54891e-05	0.000574963
NM_198834	ACACA	2.99993	1.53971e-05	0.000287006
NM_007280	OIP5	2.99946	1.90491e-05	0.000345233
NM_006429	CCT7	2.9991	1.89481e-13	2.97156e-11
NM_002881	RALB	2.98981	1.93453e-09	1.22995e-07
NM_023077	COA7	2.98579	0.000199058	0.0023607
NM_030810	TXNDC5	2.98472	0.00023191	0.00268476
NM_003374	VDAC1	2.98411	1.0737e-08	5.66317e-07
NM_003628	PKP4	2.97801	0.00357749	0.0232349
NM_001212	C1QBP	2.97657	4.61027e-09	2.76663e-07
NM_000189	HK2	2.96291	6.80621e-07	2.05268e-05
NM_003511	HIST1H2AL	2.95466	0.000218298	0.00255231
NM_004341	CAD	2.95464	0.000127275	0.00165416
NM_030928	CDT1	2.95015	9.37375e-05	0.00127905
NM_016426	GTSE1	2.94596	9.94563e-07	2.86717e-05
NM_207328	GPAT2	2.94575	0.000946962	0.00828061
NM_000791	DHFR	2.9448	9.21275e-07	2.68219e-05
NM_001605	AARS	2.94049	0.000120095	0.00157125
NM_001012267	CENPP	2.92151	4.7257e-09	2.81041e-07
NM_138689	PPP1R14B	2.92129	1.26198e-09	8.4916e-08
NM_018062	FANCL	2.91787	0.00580039	0.0334432
NM_001143842	TMEM106C	2.91716	6.42531e-13	8.99696e-11
NM_182751	MCM10	2.91544	1.51712e-08	7.62579e-07
NM_001025248	DUT	2.91468	4.58428e-13	6.74003e-11
NM_006230	POLD2	2.91446	1.91406e-10	1.48113e-08
NM_004446	EPRS	2.91201	8.73533e-09	4.69155e-07
NM_018988	GFOD1	2.9107	0.00321245	0.0214443
NM_033390	ZC3H12C	2.90259	0.000503382	0.00492987
NM_020183	ARNTL2	2.89761	0.00212867	0.0154552
NM_004053	BYSL	2.89495	0.000263031	0.00297764
NM_032737	LMNB2	2.89436	7.72652e-06	0.000161995
NM_005953	MT2A	2.89389	4.35541e-06	0.000101442
NM_003509	HIST1H2AI	2.89155	3.4643e-09	2.11125e-07
NM_003365	UQCRC1	2.88476	0.00839834	0.0442569
NM_013327	PARVB	2.88248	2.23635e-06	5.7558e-05
NM_012291	ESPL1	2.87836	0.00341674	0.0224512
NM_020456	SPRYD7	2.87448	4.00917e-07	1.30625e-05
NM_022045	MTBP	2.87066	0.00383397	0.0244021
NM_001444	FABP5	2.87062	0.000299503	0.00330155
NM_004629	FANCG	2.87042	4.47255e-08	1.89914e-06
NM_203464	AK4	2.86078	0.0010552	0.00900021
NM_005441	CHAF1B	2.85631	4.02446e-08	1.73501e-06
NM_001128917	TOMM40	2.85526	2.52573e-09	1.59719e-07
NM_015135	NUP205	2.85358	3.61209e-05	0.000583591
NM_152899	IL4I1	2.85248	0.00185176	0.0137851
NM_000234	LIG1	2.84764	2.61013e-05	0.000446226
NM_006505	PVR	2.84752	0.00323063	0.021529
NM_017760	NCAPG2	2.84551	1.20825e-06	3.38367e-05
NM_004260	RECQL4	2.84536	0.0022501	0.0161573
NM_020675	SPC25	2.84095	0.00514909	0.0307117
NM_002105	H2AFX	2.83907	1.48513e-06	4.06234e-05
NM_017882	CLN6	2.83757	1.04069e-07	3.98718e-06
NM_003299	HSP90B1	2.83664	0.000341186	0.00367493
NM_152463	EME1	2.83253	0.00812109	0.0432414
NM_015341	NCAPH	2.83111	7.61888e-09	4.18754e-07
NM_001048194	RCC1	2.83062	7.8503e-06	0.000163715
NM_033518	SLC38A5	2.82997	0.000147365	0.00185977
NM_001159936	EBNA1BP2	2.8296	7.74082e-08	3.08636e-06
NM_033505	SELENOI	2.82951	0.000685797	0.00637655
NM_213720	CHCHD10	2.82756	0.00163982	0.0125898
NM_031966	CCNB1	2.82651	9.0331e-11	7.48221e-09
NM_016491	MRPL37	2.8206	2.51334e-12	3.11178e-10
NM_003531	HIST1H3C	2.82039	4.61393e-05	0.000710328
NM_004280	EEF1E1	2.81782	8.36672e-07	2.4664e-05
NM_016448	DTL	2.81521	7.95735e-08	3.16197e-06
NM_006733	CENPI	2.81452	0.000985432	0.00851628
NM_001127182	CEP55	2.81352	7.00531e-12	7.77325e-10
NM_018304	PRR11	2.81259	9.85229e-06	0.000200143
NM_004526	MCM2	2.80826	2.56844e-05	0.000441022
NM_016262	TUBE1	2.80456	0.00139506	0.0111548
NM_145870	GSTZ1	2.80153	0.00129032	0.0105102
NM_005886	KATNB1	2.79512	0.0047428	0.0289191
NM_005038	PPID	2.7939	5.26124e-06	0.000118322
NM_052965	TSEN15	2.79074	0.00140791	0.0112307
NM_018370	DRAM1	2.77986	0.00279058	0.0191275
NM_032731	TXNDC17	2.77914	0.000961499	0.00836463
NM_004939	DDX1	2.7769	0.000346714	0.0037223
NM_024629	CENPU	2.77435	1.30163e-06	3.57704e-05
NM_015179	RRP12	2.77333	4.15866e-05	0.00064959
NM_014176	UBE2T	2.76674	1.79151e-06	4.71402e-05
NM_001134419	CDC7	2.75688	1.62652e-05	0.000300805
NM_001031734	FDX1L	2.75682	0.00172689	0.013079
NM_001905	CTPS1	2.75529	4.19055e-05	0.000652838
NM_022767	AEN	2.75491	0.00491457	0.0296589
NM_021953	FOXM1	2.75357	0.000413863	0.00423292
NM_012310	KIF4A	2.75156	7.65657e-05	0.00108371
NM_017659	QPCTL	2.74891	7.37548e-05	0.00105408
NM_080596	HIST1H2AH	2.74614	1.79091e-08	8.77694e-07
NM_001071775	MZT1	2.7426	1.09764e-05	0.000217713
NM_170707	LMNA	2.74021	0.00102207	0.00877491
NM_031299	CDCA3	2.73379	0.00203569	0.0148997
NM_018112	TMEM38B	2.73289	0.00361778	0.0234319
NM_019896	POLE4	2.73216	0.00599244	0.0342983
NM_004642	CDK2AP1	2.73058	0.000440903	0.00444817
NM_133259	LRPPRC	2.72934	2.62909e-08	1.21542e-06
NM_024037	AUNIP	2.72628	0.000364963	0.00387245
NM_014402	UQCRQ	2.72627	0.000150702	0.00189579
NM_001080954	PLAGL1	2.72596	0.00587176	0.033739
NM_003518	HIST1H2BG	2.72584	4.57026e-05	0.000704527
NM_024100	WDR18	2.72057	0.00052473	0.00508811
NM_024661	CCDC51	2.71998	0.000777876	0.00706516
NM_016498	MTFP1	2.71766	2.93508e-07	9.94883e-06
NM_153332	ERI1	2.71722	0.00109295	0.00923513
NM_000581	GPX1	2.71711	0.000590528	0.00561503
NM_003609	HIRIP3	2.71618	7.01836e-05	0.00101288
NM_001082578	RBFOX2	2.71605	0.00460295	0.0282715
NM_001033	RRM1	2.71482	5.46426e-07	1.70212e-05
NM_013943	CLIC4	2.71465	0.000866471	0.00768585
NM_005792	MPHOSPH6	2.71402	0.00206834	0.0151133
NM_018410	HJURP	2.70842	5.09524e-05	0.000770311
NM_032194	RPF2	2.70239	0.00110976	0.00936372
NM_002882	RANBP1	2.70161	8.5555e-06	0.000175619
NM_014791	MELK	2.69262	1.69429e-08	8.40852e-07
NM_021095	SLC5A6	2.69175	8.0173e-06	0.000166313
NM_018048	MAGOHB	2.69101	0.000211995	0.00248602
NM_005063	SCD	2.68896	0.000886837	0.00783106
NM_130398	EXO1	2.68862	0.000183716	0.00221627
NM_014573	TMEM97	2.68476	0.00358853	0.0232938
NM_182513	SPC24	2.68288	0.000385074	0.00401633
NM_175862	CD86	2.68167	0.004882	0.0295229
NM_013237	PRELID1	2.67618	1.62433e-06	4.38196e-05
NM_021129	PPA1	2.67064	0.000330594	0.00358052
NM_004203	PKMYT1	2.66922	0.00220514	0.015883
NM_198897	FIBP	2.66847	7.73633e-11	6.59382e-09
NM_005003	NDUFAB1	2.66839	2.65606e-05	0.000452761
NM_007240	DUSP12	2.66741	1.44974e-05	0.000271959
NM_024958	NRSN2	2.6641	9.44655e-05	0.001286
NM_000484	APP	2.66236	0.00292651	0.0198739
NM_006397	RNASEH2A	2.66194	6.94224e-09	3.83355e-07
NM_000365	TPI1	2.6612	4.67629e-06	0.000106801
NM_001008237	TTC32	2.66015	4.65599e-05	0.000714931
NM_002460	IRF4	2.65768	0.000230911	0.00267584
NM_016183	MRTO4	2.65693	9.35111e-05	0.00127744
NM_018129	PNPO	2.65383	0.00212524	0.0154399
NM_152295	TARS	2.65345	1.00621e-09	6.88086e-08
NM_024098	CCDC86	2.65151	0.00227517	0.0162876
NM_016034	MRPS2	2.65145	1.02802e-06	2.95637e-05
NM_032336	GINS4	2.64138	0.000179328	0.00218123
NM_006303	AIMP2	2.63764	2.43479e-07	8.37367e-06
NM_006513	SARS	2.6369	2.91654e-05	0.000489364
NM_022909	CENPH	2.63677	0.00495358	0.0298418
NM_004559	YBX1	2.63542	1.16672e-08	6.09911e-07
NM_003897	IER3	2.63265	0.000171256	0.00210564
NM_015426	POC1A	2.63203	0.000290474	0.00322621
NM_000034	ALDOA	2.62706	0.00714945	0.0392403
NM_022111	CLSPN	2.62526	7.22856e-07	2.15e-05
NM_022061	MRPL17	2.6252	5.89387e-06	0.000129094
NM_199420	POLQ	2.62374	3.35185e-05	0.000549087
NM_024805	RBFA	2.61897	0.00277679	0.0190663
NM_014501	UBE2S	2.61458	0.000739292	0.00677752
NM_006469	IVNS1ABP	2.61195	4.01194e-08	1.73501e-06
NM_016073	HDGFRP3	2.60863	0.000256558	0.00292123
NM_015895	GMNN	2.60801	0.00781279	0.0419799
NM_001070	TUBG1	2.60748	3.95052e-07	1.29432e-05
NM_004990	MARS	2.6066	2.91931e-08	1.31559e-06
NM_018352	TMA16	2.60449	4.17633e-05	0.000651486
NM_000179	MSH6	2.60123	7.60043e-06	0.000160288
NM_015140	TTLL12	2.60104	0.00127141	0.0103921
NM_001130106	HSPBP1	2.59959	4.07602e-05	0.000639229
NM_018116	MSTO1	2.59846	0.000561809	0.00540753
NM_006118	HAX1	2.59733	3.49194e-05	0.000568081
NM_018407	LAPTM4B	2.59729	0.000210737	0.00247926
NM_001042371	PGP	2.59569	0.00453827	0.0279765
NM_030752	TCP1	2.59364	1.70633e-07	6.1944e-06
NM_001017963	HSP90AA1	2.59313	3.65038e-06	8.70908e-05
NM_005782	ALYREF	2.59272	7.18896e-12	7.90248e-10
NM_006591	POLD3	2.59074	3.98523e-06	9.39363e-05
NM_001255	CDC20	2.58822	0.000133756	0.00171288
NM_024051	GGCT	2.58707	0.000297701	0.00329309
NM_022836	DCLRE1B	2.58583	8.92901e-07	2.60603e-05
NM_004631	LRP8	2.58552	0.0035647	0.0231775
NM_001428	ENO1	2.58515	3.76067e-05	0.00059977
NM_001012507	CENPW	2.58476	4.40163e-07	1.41453e-05
NM_003908	EIF2S2	2.58404	2.28079e-06	5.84459e-05
NM_005914	MCM4	2.5824	5.01894e-09	2.96647e-07
NM_024322	CENPO	2.58166	1.60815e-05	0.000298816
NM_017802	DNAAF5	2.58026	0.000373367	0.00393507
NM_001919	ECI1	2.57877	0.000327564	0.00355638
NM_001237	CCNA2	2.57595	6.96981e-06	0.000149596
NM_001126122	SLC25A19	2.57577	3.19634e-05	0.000529513
NM_152341	PAQR4	2.57258	0.00467471	0.0286226
NM_004051	BDH1	2.57033	0.000358743	0.00381513
NM_018268	WDR41	2.5682	0.00493679	0.0297624
NM_153687	IKBIP	2.56818	0.00909997	0.0470272
NM_145729	MRPL24	2.56725	0.00135998	0.0109563
NM_002466	MYBL2	2.56671	8.59351e-07	2.52692e-05
NM_014175	MRPL15	2.56632	0.00223736	0.0160953
NM_032830	UTP4	2.56532	2.53152e-05	0.000435955
NM_001916	CYC1	2.56407	3.96502e-05	0.000625154
NM_002915	RFC3	2.56285	1.02129e-05	0.000206044
NM_006638	RPP40	2.56213	0.00643601	0.036247
NM_015201	BOP1	2.56213	4.67082e-05	0.000716274
NM_002014	FKBP4	2.56196	1.87146e-07	6.63016e-06
NM_015229	CLUH	2.55957	0.00361095	0.0234006
NM_012456	TIMM10	2.55918	9.25371e-05	0.00126561
NM_001104546	RPP30	2.55894	0.00307196	0.0207113
NM_015907	LAP3	2.55849	4.49466e-06	0.000103969
NM_001786	CDK1	2.55824	1.10782e-07	4.2169e-06
NM_012225	NUBP2	2.55649	0.00138393	0.0110959
NM_153695	ZNF367	2.55538	1.26207e-05	0.000242954
NM_004456	EZH2	2.55314	1.30705e-07	4.9274e-06
NM_031420	MRPL9	2.552	0.000403147	0.00414494
NM_033416	IMP4	2.54871	0.00152312	0.0118983
NM_005746	NAMPT	2.54681	0.00113043	0.00950372
NM_001098811	SEPT8	2.54588	0.00170529	0.0129456
NM_006430	CCT4	2.54193	3.13343e-07	1.04859e-05
NM_002358	MAD2L1	2.54044	1.0051e-07	3.87607e-06
NM_012091	ADAT1	2.53962	2.8256e-05	0.000476099
NM_001946	DUSP6	2.53952	0.00142436	0.0113275
NM_005742	PDIA6	2.53887	0.000180241	0.00218634
NM_004217	AURKB	2.53781	6.70919e-05	0.000974241
NM_000320	QDPR	2.53652	0.00239554	0.0169431
NM_001698	AUH	2.52997	6.90057e-05	0.000998334
NM_024298	MBOAT7	2.52978	0.00177443	0.0133645
NM_148172	PEMT	2.52884	0.00068186	0.00635927
NM_007355	HSP90AB1	2.5283	8.56868e-16	1.97617e-13
NM_002983	CCL3	2.52096	0.00693328	0.0382322
NM_005805	PSMD14	2.5204	2.07637e-08	9.96828e-07
NM_004324	BAX	2.52018	0.0016926	0.0128857
NM_002703	PPAT	2.5198	0.000365121	0.00387245
NM_021922	FANCE	2.51778	0.000897268	0.00789355
NM_015054	UHRF1BP1L	2.51687	1.0181e-05	0.000205753
NM_015533	TKFC	2.51293	9.54457e-05	0.00129485
NM_005803	FLOT1	2.51228	1.65275e-06	4.42817e-05
NM_001002800	SMC4	2.50725	5.54162e-06	0.000122982
NM_017975	ZWILCH	2.50229	7.19901e-07	2.15e-05
NM_005342	HMGB3	2.50195	5.69717e-05	0.000848823
NM_005001	NDUFA7	2.50182	1.54607e-06	4.19007e-05
NM_015112	MAST2	2.50166	0.00482398	0.0292472
NM_005505	SCARB1	2.50152	0.000954628	0.0083358
NM_006461	SPAG5	2.49966	0.000184564	0.00222422
NM_005484	PARP2	2.49768	0.00796183	0.0425475
NM_005827	SLC35B1	2.49717	1.32486e-05	0.000253381
NM_004343	CALR	2.497	0.00154434	0.0119898
NM_003146	SSRP1	2.49682	5.8506e-12	6.74654e-10
NM_024658	IPO4	2.49481	0.000340871	0.00367491
NM_006938	SNRPD1	2.49157	2.86633e-09	1.77441e-07
NM_001173464	KIF21A	2.4899	0.0022141	0.0159377
NM_005573	LMNB1	2.48661	5.95401e-09	3.36688e-07
NM_004169	SHMT1	2.48213	0.000277524	0.00310288
NM_001516	GTF2H3	2.48124	7.45679e-05	0.00106054
NM_030978	ARPC5L	2.48093	3.31077e-05	0.000543872
NM_020244	CHPT1	2.47891	0.00218562	0.0157616
NM_007175	ERLIN2	2.47691	0.0033219	0.0220125
NM_002388	MCM3	2.47549	2.63632e-08	1.21542e-06
NM_000436	OXCT1	2.47506	3.29556e-05	0.000542132
NM_004595	SMS	2.4713	0.000147546	0.00186006
NM_003521	HIST1H2BM	2.47069	0.000619363	0.00584992
NM_021127	PMAIP1	2.46762	0.00339924	0.0223612
NM_005322	HIST1H1B	2.46384	4.22339e-06	9.87584e-05
NM_025232	REEP4	2.46218	0.00249273	0.0174938
NM_170665	ATP2A2	2.45898	7.93006e-07	2.34945e-05
NM_024864	MRM1	2.45844	0.00198111	0.014591
NM_003544	HIST1H4B	2.45834	0.000172705	0.0021182
NM_024857	ATAD5	2.45682	0.00836825	0.0441378
NM_004493	HSD17B10	2.45515	0.000110043	0.00145921
NM_018198	DNAJC11	2.45459	4.89576e-06	0.000111381
NM_001105538	MYBBP1A	2.45112	0.00147565	0.0116253
NM_002106	H2AFZ	2.44862	1.72114e-08	8.50592e-07
NM_001903	CTNNA1	2.44611	0.000396681	0.00410718
NM_004741	NOLC1	2.44571	5.90628e-06	0.000129126
NM_018321	BRIX1	2.44529	4.29895e-06	0.000100326
NM_021067	GINS1	2.43801	0.00427109	0.0265381
NM_002627	PFKP	2.43544	0.000193903	0.00230605
NM_014503	UTP20	2.43489	0.00148113	0.0116529
NM_016286	DCXR	2.43324	0.00295493	0.0200438
NM_003173	SUV39H1	2.43183	0.000171728	0.00210842
NM_001128302	LYRM1	2.42894	0.00332946	0.0220502
NM_175065	HIST2H2AB	2.42569	0.00207885	0.0151703
NM_002788	PSMA3	2.42565	0.00715597	0.0392577
NM_199141	CARM1	2.42249	1.64743e-06	4.42817e-05
NM_130443	DPP3	2.4189	2.96468e-06	7.3104e-05
NM_012073	CCT5	2.41839	9.77168e-06	0.000198849
NM_015658	NOC2L	2.4177	0.00123481	0.0101779
NM_013300	FAM216A	2.41343	0.00152506	0.0118983
NM_007178	STRAP	2.41275	0.0001991	0.0023607
NM_031210	SLIRP	2.41075	1.92196e-08	9.2648e-07
NM_003525	HIST1H2BI	2.40946	0.0007459	0.00683103
NM_001017928	CCDC58	2.40425	0.000160851	0.00200416
NM_145169	SFT2D1	2.40204	8.88296e-05	0.00121936
NM_001008388	CISD2	2.40187	0.00360266	0.0233597
NM_016065	MRPS16	2.40161	2.13312e-05	0.000380725
NM_024057	NUP37	2.40094	0.00237566	0.0168227
NM_018947	CYCS	2.40067	0.000980283	0.00848425
NM_203447	DOCK8	2.39845	0.000377966	0.00397227
NM_016006	ABHD5	2.39716	0.00349005	0.0228563
NM_002916	RFC4	2.39599	0.00189997	0.0140816
NM_003878	GGH	2.39471	0.00179375	0.0134899
NM_004311	ARL3	2.39273	0.000185994	0.00223459
NM_002634	PHB	2.39139	0.000398215	0.00411583
NM_152515	CKAP2L	2.39074	0.000318949	0.00348003
NM_014260	PFDN6	2.38961	0.00161587	0.012451
NM_001142599	P4HA2	2.38916	0.00668394	0.0371533
NM_012321	LSM4	2.38788	2.72875e-05	0.000462471
NM_006809	TOMM34	2.3859	1.81909e-05	0.000332755
NM_145901	HMGA1	2.38315	7.6739e-06	0.000161468
NM_002631	PGD	2.38232	2.64893e-06	6.61501e-05
NM_013285	GNL2	2.38018	0.000258291	0.00293245
NM_000251	MSH2	2.37925	0.000291584	0.00323548
NM_031965	GSG2	2.37876	4.0455e-05	0.00063529
NM_003405	YWHAH	2.3779	1.61032e-07	5.90049e-06
NM_000108	DLD	2.37653	0.00260271	0.0181357
NM_003653	COPS3	2.37402	0.000955751	0.00833942
NM_004515	ILF2	2.3729	0.000719296	0.00663038
NM_016093	RPL26L1	2.36946	1.53924e-06	4.18119e-05
NM_005836	RIDA	2.36783	0.000690849	0.00640833
NM_001545	MRPL58	2.36505	0.00392346	0.0248106
NM_002999	SDC4	2.3629	0.000180305	0.00218634
NM_020716	GRAMD1B	2.35805	0.00932614	0.0480272
NM_004104	FASN	2.35784	0.00914947	0.0472207
NM_018256	WDR12	2.35773	4.54543e-06	0.00010483
NM_138387	G6PC3	2.35746	1.82363e-07	6.51961e-06
NM_001826	CKS1B	2.35568	5.17248e-05	0.000778985
NM_019080	NDFIP2	2.35458	0.003597	0.0233358
NM_004373	COX6A1	2.35383	1.20038e-07	4.53982e-06
NM_006739	MCM5	2.35326	2.5525e-06	6.40138e-05
NM_002689	POLA2	2.35267	2.35088e-07	8.15666e-06
NM_015074	KIF1B	2.35154	0.00101254	0.00870598
NM_001100624	CENPN	2.35049	1.03684e-07	3.9854e-06
NM_024908	WDR76	2.34855	9.4551e-08	3.67033e-06
NM_003094	SNRPE	2.34763	0.000142524	0.00180449
NM_005879	TRAIP	2.3453	0.0039906	0.0251406
NM_002641	PIGA	2.3451	0.00758217	0.0409653
NM_002266	KPNA2	2.34362	5.89313e-08	2.4321e-06
NM_020188	CMC2	2.34354	3.20959e-05	0.000530959
NM_001017420	ESCO2	2.3413	0.000425257	0.00433062
NM_005371	METTL1	2.33779	0.00161645	0.012451
NM_022490	POLR1E	2.33591	0.000528978	0.00512163
NM_080598	DDX39B	2.33452	8.09088e-06	0.000167544
NM_013334	GMPPB	2.33421	0.00606464	0.0346442
NM_020371	AVEN	2.33362	0.00272795	0.0187858
NM_017816	LYAR	2.33287	3.84436e-05	0.000608663
NM_001013703	EIF2AK4	2.33245	0.000885897	0.00782864
NM_016209	TRAPPC2L	2.33102	7.63763e-05	0.00108364
NM_000175	GPI	2.33007	3.0974e-08	1.39052e-06
NM_016579	CD320	2.32969	0.000375192	0.00395076
NM_014172	PHPT1	2.32702	0.0058179	0.0335278
NM_014366	GNL3	2.32387	0.000449218	0.0045006
NM_022482	GZF1	2.32213	0.000730397	0.00671166
NM_005915	MCM6	2.32194	6.59747e-12	7.53392e-10
NM_213601	TMED8	2.32086	0.00147138	0.011609
NM_006585	CCT8	2.31556	8.90123e-06	0.000182398
NM_002520	NPM1	2.31535	2.49977e-06	6.29599e-05
NM_005983	SKP2	2.31516	0.00727134	0.0397239
NM_015934	NOP58	2.31345	1.61634e-05	0.000299865
NM_001667	ARL2	2.31275	0.00694834	0.0382973
NM_003276	TMPO	2.31274	5.88981e-05	0.000873593
NM_006600	NUDC	2.31041	4.35268e-07	1.40264e-05
NM_182679	GPATCH4	2.30985	5.66603e-05	0.000847887
NM_032346	PDCD2L	2.3093	0.00744708	0.0404211
NM_138779	TEX30	2.30597	0.00554508	0.0323678
NM_016399	TRIAP1	2.30544	0.00393179	0.0248499
NM_001012271	BIRC5	2.3024	3.05231e-06	7.45627e-05
NR_015442	LINC00998	2.30228	7.67721e-05	0.00108533
NM_017751	SMPD4	2.30121	0.000491037	0.00483312
NM_021052	HIST1H2AE	2.30111	0.00250956	0.0175804
NM_178014	TUBB	2.30107	1.32312e-05	0.000253381
NM_006325	RAN	2.2986	0.000275481	0.00308298
NM_198400	NEDD4	2.29723	0.00495648	0.0298418
NM_003512	HIST1H2AC	2.29549	1.88452e-05	0.000342646
NM_032390	NIFK	2.29489	3.35934e-05	0.000549549
NM_000057	BLM	2.29225	8.94288e-05	0.00122595
NM_003538	HIST1H4A	2.28974	0.000135234	0.00172706
NM_006756	TCEA1	2.28948	0.00464093	0.0284708
NM_001048166	STIL	2.28549	0.000385015	0.00401633
NM_001042424	NSD2	2.28285	3.1221e-05	0.000518474
NM_004635	MAPKAPK3	2.27733	0.0010416	0.00891431
NM_003249	THOP1	2.27727	0.000472586	0.00468681
NM_001145199	C12orf75	2.27615	0.000242311	0.00278326
NM_004749	TBRG4	2.27396	0.0027256	0.0187806
NM_001762	CCT6A	2.2709	0.00785917	0.0421226
NM_006755	TALDO1	2.27075	1.42945e-05	0.000269011
NM_014426	SNX5	2.26934	6.33663e-06	0.000137512
NM_003302	TRIP6	2.2686	1.53336e-07	5.63606e-06
NM_018132	CENPQ	2.26777	0.000986542	0.00851961
NM_005191	CD80	2.26653	0.00516331	0.030781
NM_080911	UNG	2.26419	3.74145e-05	0.00059792
NM_001077442	HNRNPC	2.26418	0.000935366	0.00819805
NM_004708	PDCD5	2.26417	0.0010755	0.00912039
NM_017872	THG1L	2.26412	0.00541478	0.0318125
NM_018340	CPPED1	2.25955	0.0025066	0.0175701
NM_018243	SEPT11	2.25794	0.00827607	0.0438112
NM_020162	DHX33	2.25557	0.00167484	0.0128001
NM_031423	NUF2	2.25497	0.00879469	0.0458525
NM_181514	MRPL21	2.2549	0.000807522	0.0072838
NM_003542	HIST1H4C	2.25413	0.00139751	0.0111668
NM_000942	PPIB	2.25382	0.00651068	0.0364572
NR_001458	MIR155HG	2.25327	0.00426482	0.0265347
NM_022662	ANAPC1	2.25273	0.000121947	0.00158842
NM_014463	LSM3	2.25244	9.43854e-05	0.001286
NM_144998	CENPX	2.24957	0.00432149	0.0268088
NM_001193424	SUV39H2	2.24898	0.00148451	0.0116639
NM_018944	MIS18A	2.2476	3.66972e-05	0.000589661
NM_000819	GART	2.24754	5.17497e-07	1.61883e-05
NM_001031681	CTNS	2.24686	0.00174158	0.0131564
NM_007208	MRPL3	2.24566	2.48405e-07	8.51818e-06
NM_003329	TXN	2.24484	0.00747876	0.0405256
NM_016937	POLA1	2.24462	0.00457857	0.0281954
NM_007370	RFC5	2.24361	0.00218221	0.0157526
NM_144563	RPIA	2.24306	0.0033584	0.0221794
NM_001124756	PABPC1L	2.23753	0.00183809	0.0137267
NM_183352	SEC13	2.23731	0.000278878	0.00311506
NM_001164372	GPN3	2.23673	0.0011312	0.00950372
NM_005834	TIMM17B	2.23635	2.03085e-05	0.000365243
NM_021177	LSM2	2.23384	4.72643e-10	3.45294e-08
NM_152308	RMI2	2.232	0.000820663	0.00739666
NM_014783	ARHGAP11A	2.23179	0.000187708	0.00225058
NM_001199107	TBC1D24	2.23006	0.00906372	0.046881
NM_016002	SCCPDH	2.22267	0.00793872	0.0424981
NM_182649	PCNA	2.22164	0.00122871	0.0101775
NR_038108	SNHG16	2.22009	0.000465822	0.00463929
NM_016400	HYPK	2.21793	2.67554e-05	0.000455422
NM_006870	DSTN	2.2162	0.00562305	0.0326126
NM_003776	MRPL40	2.21512	0.00411267	0.0257715
NM_002482	NASP	2.21448	1.06509e-06	3.04068e-05
NM_138924	GAMT	2.21051	0.00649972	0.0364484
NM_153435	ODF2	2.21048	0.00523931	0.0311079
NM_153182	RIOX2	2.20986	0.000479687	0.00474124
NM_002816	PSMD12	2.20808	0.0034351	0.0225467
NM_014303	PES1	2.20775	0.000279868	0.00312315
NM_032118	WDR54	2.20677	0.00152533	0.0118983
NM_003564	TAGLN2	2.20617	0.000568386	0.00544678
NM_014264	PLK4	2.20297	0.00478355	0.0291072
NM_005030	PLK1	2.20227	0.00389705	0.0246834
NM_002792	PSMA7	2.20154	0.00551637	0.0322483
NM_003168	SUPT4H1	2.201	1.85814e-05	0.00033937
NM_015703	RRP7A	2.19818	0.000747027	0.00683245
NM_006465	ARID3B	2.19648	0.00751292	0.0406472
NM_003707	RUVBL1	2.19647	7.29394e-05	0.00104496
NM_006904	PRKDC	2.19532	1.21826e-06	3.40361e-05
NM_018392	ZGRF1	2.19476	0.00911717	0.0470954
NM_001013437	SEH1L	2.19449	0.00319254	0.0213477
NM_018087	NDC1	2.19328	0.00337459	0.0222489
NM_001136203	CCDC124	2.19018	8.45982e-05	0.00117064
NM_006332	IFI30	2.18759	0.00376895	0.0240795
NM_144564	SLC39A3	2.18575	0.000250157	0.00285387
NM_152834	TMEM18	2.18494	0.000400256	0.00412966
NR_003098	SNHG1	2.18416	0.000127999	0.00165989
NM_003514	HIST1H2AM	2.18291	0.00122156	0.0101267
NM_014018	MRPS28	2.18222	0.000643052	0.00604603
NM_024666	AAGAB	2.18095	5.33555e-06	0.000119111
NM_018101	CDCA8	2.17847	0.00942994	0.0484133
NM_138338	POLR3H	2.17574	0.00865761	0.0453387
NM_001170543	PGAM5	2.17563	0.00170598	0.0129456
NM_005053	RAD23A	2.17477	0.000564476	0.00542282
NM_153485	NUP155	2.17445	0.000328063	0.00355638
NM_006431	CCT2	2.17359	0.000378247	0.00397227
NM_003258	TK1	2.17343	0.00541913	0.0318222
NM_003533	HIST1H3I	2.17332	0.000835279	0.00748252
NM_016050	MRPL11	2.17191	0.0035217	0.0229951
NM_024996	GFM1	2.16847	0.000760231	0.00693166
NM_003981	PRC1	2.16784	4.44469e-05	0.00068878
NM_080794	MRPL39	2.16179	0.000214045	0.00250507
NR_003930	SVIL-AS1	2.16071	0.00355163	0.0231181
NM_015714	G0S2	2.16014	0.00654265	0.036558
NM_017812	CHCHD3	2.15953	5.97417e-06	0.000130368
NM_017807	OSGEP	2.15857	0.0018421	0.0137305
NM_002950	RPN1	2.15588	0.00213938	0.0155234
NM_015969	MRPS17	2.15457	0.00156958	0.0121616
NM_178422	PAQR7	2.15048	0.00298525	0.0202273
NM_001199022	CCP110	2.14903	0.00110015	0.00928926
NM_021018	HIST1H3F	2.14724	0.00287286	0.0195774
NM_006039	MRC2	2.14142	0.00531453	0.0314118
NM_005475	SH2B3	2.1408	0.00168231	0.0128239
NM_014822	SEC24D	2.13921	0.00799263	0.0426539
NM_001170416	TJP2	2.1352	0.00632354	0.0358446
NM_014502	PRPF19	2.13457	4.2e-07	1.36465e-05
NM_138639	BCL2L12	2.13289	7.42338e-05	0.00105795
NM_018946	NANS	2.13022	0.000346849	0.0037223
NM_001018067	SERBP1	2.13001	1.06491e-05	0.000212492
NM_004596	SNRPA	2.12863	2.98616e-05	0.000500331
NM_003318	TTK	2.12823	0.00165664	0.0126776
NM_006803	AP3M2	2.12671	0.0030727	0.0207113
NM_001164840	LYRM4	2.12624	0.00310677	0.020893
NM_000059	BRCA2	2.12549	0.00572046	0.0330634
NM_004523	KIF11	2.1248	0.000436491	0.00442587
NM_021066	HIST1H2AJ	2.1246	0.00133834	0.0108189
NM_000143	FH	2.12406	0.000806494	0.00728011
NM_080476	PIGU	2.12256	0.00841523	0.0443046
NM_005998	CCT3	2.12156	2.3223e-07	8.08133e-06
NM_000137	FAH	2.12101	0.0052253	0.0310404
NM_002497	NEK2	2.11988	0.00265086	0.0183863
NM_012280	FTSJ1	2.1192	0.00500545	0.0300685
NM_032356	NAA38	2.11886	3.12747e-07	1.04859e-05
NM_005530	IDH3A	2.11683	2.09374e-05	0.000375273
NM_021243	ABRACL	2.11573	1.58928e-06	4.29726e-05
NM_018049	PLEKHJ1	2.11497	0.000160231	0.0020028
NM_012247	SEPHS1	2.11468	1.4148e-05	0.000267108
NM_015313	ARHGEF12	2.1142	0.000848367	0.00754676
NM_203346	HDLBP	2.1123	1.20915e-05	0.000234301
NM_020143	PNO1	2.11084	0.00138169	0.0110931
NM_001130678	EIF4E	2.10991	1.89818e-05	0.000344543
NM_145663	DBF4B	2.10755	0.00326904	0.0217357
NM_001128203	PLA2G16	2.1047	0.000515046	0.00501903
NM_198947	FAM111B	2.10011	3.00474e-05	0.000502072
NM_014302	SEC61G	2.10008	0.00371342	0.0238413
NM_138446	MALSU1	2.09972	0.00131819	0.0106854
NM_006667	PGRMC1	2.09934	3.05298e-05	0.00050791
NM_001436	FBL	2.09681	9.98788e-06	0.000202547
NM_022917	NOL6	2.09356	0.00693295	0.0382322
NM_018097	HAUS2	2.09277	0.00649197	0.0364306
NM_001031713	MCUR1	2.09218	0.00141271	0.0112577
NM_020441	CORO1B	2.09207	0.00218302	0.0157526
NM_005866	SIGMAR1	2.09185	0.00355084	0.0231181
NM_001316	CSE1L	2.08877	0.000238527	0.00274785
NM_014976	PDCD11	2.08825	0.000472415	0.00468681
NM_014342	MTCH2	2.08792	8.98197e-05	0.00122987
NM_052850	GADD45GIP1	2.08781	2.24776e-05	0.000396969
NM_004461	FARSA	2.08759	0.000230162	0.00267243
NM_004582	RABGGTB	2.0875	0.00116771	0.00974778
NM_014412	CACYBP	2.08732	0.00336527	0.0222025
NM_001143985	BANF1	2.08405	0.000109072	0.00144797
NM_018369	DEPDC1B	2.08349	0.00740922	0.0402584
NM_033280	SEC11C	2.08267	0.00622024	0.0353612
NM_032591	SLC9A7	2.08102	0.00201953	0.0147987
NM_031209	QTRT1	2.08047	0.000243625	0.0027929
NM_001145306	CDK6	2.07923	0.000117783	0.00154616
NM_033084	FANCD2	2.07861	0.00227123	0.0162693
NM_002617	PEX10	2.07792	0.00217244	0.0156955
NM_001625	AK2	2.07752	1.61949e-05	0.000299976
NM_002815	PSMD11	2.07683	0.000179659	0.002183
NM_004730	ETF1	2.07663	0.000242797	0.00278613
NM_002819	PTBP1	2.07574	0.00546826	0.0320627
NM_006854	KDELR2	2.0749	0.00214963	0.0155689
NM_001104589	SLFN11	2.07274	0.00202063	0.0147987
NM_001002027	ATP5G1	2.07247	0.0019661	0.0144895
NM_006330	LYPLA1	2.06882	0.000889	0.00784428
NM_005934	MLLT1	2.0684	0.00942385	0.0484133
NM_012111	AHSA1	2.06775	0.00672487	0.0373456
NM_002695	POLR2E	2.0677	0.000438096	0.0044345
NM_006391	IPO7	2.06769	5.93741e-05	0.000878437
NM_004528	MGST3	2.06626	0.00665566	0.0370329
NM_001190	BCAT2	2.06619	0.000138634	0.00176473
NM_013341	OLA1	2.06511	0.000223368	0.00260899
NM_032758	PHF5A	2.06459	0.00108777	0.00920453
NM_016139	CHCHD2	2.06388	0.00200383	0.0147122
NM_004481	GALNT2	2.06063	0.000753637	0.00687687
NM_032271	TRAF7	2.05671	0.00316427	0.0212048
NM_006067	EMC8	2.05499	0.000738335	0.00677402
NM_181471	RFC2	2.05451	0.000188827	0.00226169
NM_014177	TIMM21	2.05403	0.00706344	0.0388589
NM_033109	PNPT1	2.04944	0.000162069	0.0020123
NM_003524	HIST1H2BH	2.04889	0.000775552	0.00704949
NM_152524	SGO2	2.04827	0.000840512	0.00749515
NM_005888	SLC25A3	2.0482	0.00596787	0.034191
NM_032299	DCUN1D5	2.04609	9.78311e-05	0.00132568
NM_032799	ZDHHC12	2.04573	0.00304244	0.0205569
NM_001679	ATP1B3	2.04525	3.13355e-06	7.58573e-05
NM_018269	ADI1	2.04327	0.00438456	0.027157
NM_030920	ANP32E	2.0409	9.98417e-05	0.00134826
NM_003801	GPAA1	2.03872	6.25359e-05	0.000924054
NM_001130089	KARS	2.03847	6.54111e-05	0.000954548
NM_024520	MAIP1	2.037	0.00795355	0.0425226
NM_005762	TRIM28	2.03695	0.00854153	0.0447907
NM_002128	HMGB1	2.03655	3.04845e-06	7.45627e-05
NM_006948	HSPA13	2.03626	0.00699586	0.0385231
NM_006306	SMC1A	2.03479	2.21092e-05	0.000392821
NM_005483	CHAF1A	2.03175	0.00371613	0.0238457
NM_005192	CDKN3	2.02843	0.00617977	0.0351652
NM_002490	NDUFA6	2.02728	0.00478344	0.0291072
NM_030877	CTNNBL1	2.02636	0.000511291	0.00498657
NM_018959	DAZAP1	2.02628	4.83474e-05	0.000738522
NM_014109	ATAD2	2.0255	0.000321271	0.00349565
NM_006247	PPP5C	2.02458	0.00367843	0.0237072
NM_003510	HIST1H2AK	2.02316	0.00070838	0.00655029
NM_006372	SYNCRIP	2.02243	0.000176601	0.00215029
NM_024834	MCMBP	2.02116	0.00480451	0.0291442
NM_078468	BCCIP	2.01917	2.24686e-05	0.000396969
NM_001184970	PACSIN2	2.01551	0.000193458	0.00230309
NM_001099668	HIGD1A	2.00851	0.00426603	0.0265347
NM_000136	FANCC	2.00504	0.0012675	0.0103818
NM_003000	SDHB	2.00467	0.00327106	0.0217368
NM_014394	GHITM	2.00418	0.00389517	0.0246834
NM_004233	CD83	2.00311	0.00154298	0.0119871
NM_007019	UBE2C	2.003	0.000495005	0.00485969
NM_022170	EIF4H	1.99844	2.70805e-05	0.000459626
NM_003095	SNRPF	1.99745	2.25618e-05	0.000397264
NM_004394	DAP	1.99677	0.00105335	0.00899089
NM_001077350	NPRL3	1.99638	0.00406678	0.0255455
NM_003656	CAMK1	1.99633	0.00182267	0.0136355
NM_147188	FBXO22	1.99579	0.000210307	0.00247858
NM_012426	SF3B3	1.99471	0.000176574	0.00215029
NM_004965	HMGN1	1.99222	0.00558927	0.0324968
NM_015675	GADD45B	1.98713	0.00352773	0.0230006
NM_003090	SNRPA1	1.98323	0.000438715	0.00443695
NM_000127	EXT1	1.97896	0.00891858	0.0462932
NM_020243	TOMM22	1.97579	0.000227129	0.00263981
NM_006601	PTGES3	1.97507	0.00153246	0.0119448
NM_032905	RBM17	1.97448	9.44289e-07	2.7424e-05
NM_032485	MCM8	1.97348	0.000104736	0.00140308
NM_024339	THOC6	1.97153	0.00797193	0.0425628
NM_022745	ATPAF1	1.97084	0.000832267	0.00747261
NM_000801	FKBP1A	1.97067	1.32984e-07	4.9814e-06
NM_005918	MDH2	1.96337	7.26116e-05	0.00104153
NM_024068	NABP2	1.96224	1.6701e-05	0.000308378
NM_024678	NARS2	1.96196	0.00373272	0.0239391
NM_001144831	PHB2	1.96063	2.12737e-05	0.000380276
NM_003526	HIST1H2BC	1.95756	0.0073115	0.0398877
NM_004074	COX8A	1.95721	0.00115517	0.00967055
NM_007086	WDHD1	1.95667	0.0054733	0.0320762
NM_004728	DDX21	1.94938	0.00617771	0.0351652
NM_015670	SENP3	1.94905	0.00196139	0.0144705
NM_024312	GNPTAB	1.94778	0.0052109	0.0310018
NM_001859	SLC31A1	1.94722	0.00126069	0.0103477
NM_004725	BUB3	1.94587	0.000226408	0.00263403
NM_001024649	CANX	1.94506	0.00044096	0.00444817
NM_001010858	RNF187	1.94477	0.000211667	0.00248569
NM_016310	POLR3K	1.93924	7.52519e-05	0.00106898
NM_012473	TXN2	1.93621	2.53701e-06	6.37613e-05
NM_014367	FAM162A	1.93557	0.0043928	0.0271938
NM_152713	STT3A	1.93509	0.000271305	0.00305075
NM_002791	PSMA6	1.93358	0.00132623	0.0107358
NM_004092	ECHS1	1.92957	0.00145627	0.0115267
NM_014042	ANAPC15	1.92843	0.00892405	0.0463011
NM_015261	NCAPD3	1.92794	0.00240693	0.0170032
NM_024407	NDUFS7	1.92716	0.00423423	0.0263787
NM_013442	STOML2	1.92576	4.85943e-05	0.000739965
NM_015908	SRRT	1.92455	0.00306474	0.0206813
NM_012394	PFDN2	1.9226	8.26044e-07	2.44119e-05
NM_001199111	MDH1	1.92147	0.00228692	0.0163327
NM_001136035	TRMT1	1.91827	0.00175129	0.0132213
NM_012112	TPX2	1.91805	0.00182436	0.0136355
NM_016199	LSM7	1.91749	0.000110311	0.00145948
NM_001017416	USP1	1.91729	0.00124185	0.0102235
NM_002794	PSMB2	1.91718	0.00163028	0.0125329
NM_182620	SKA2	1.91515	0.00180971	0.0135579
NM_005381	NCL	1.91321	0.000352984	0.00377436
NM_006392	NOP56	1.91291	0.00097818	0.00847852
NM_144570	JPT2	1.91182	0.00264589	0.0183821
NM_001686	ATP5B	1.90791	8.53621e-05	0.00117844
NM_138421	SAAL1	1.90706	0.000301185	0.00331698
NM_003562	SLC25A11	1.90688	0.00363983	0.02351
NM_001024674	LIN52	1.90553	0.00777501	0.041796
NM_003321	TUFM	1.90418	0.00127054	0.0103921
NM_001126104	RACGAP1	1.90414	0.00171296	0.0129902
NM_016156	MTMR2	1.90371	0.000391656	0.00406558
NM_003685	KHSRP	1.9032	0.000481419	0.00475436
NM_032565	EBPL	1.90253	0.00135144	0.0109098
NM_015420	DCAF13	1.90193	0.00573683	0.0331255
NM_002436	MPP1	1.90123	0.00229666	0.0163916
NM_001167595	AMACR	1.90118	0.00130971	0.0106314
NM_018663	PXMP2	1.9008	0.00731741	0.0399014
NM_006711	RNPS1	1.89903	0.000444907	0.00446883
NM_002804	PSMC3	1.89864	8.0448e-05	0.00112646
NM_018323	PI4K2B	1.89794	0.00148394	0.0116639
NM_015971	MRPS7	1.89713	0.00437695	0.0271242
NM_001193268	EML2	1.89702	0.000534621	0.00516698
NM_001494	GDI2	1.89696	0.00130452	0.0105965
NM_005692	ABCF2	1.89665	0.000838082	0.00749052
NM_003390	WEE1	1.8928	0.00225295	0.0161679
NM_005648	ELOC	1.89226	0.000764623	0.00696091
NM_177983	PPM1G	1.89187	0.00153762	0.0119613
NM_001035235	SRA1	1.88957	0.00324848	0.0216235
NM_006828	ASCC3	1.88809	0.000116255	0.00152781
NM_006351	TIMM44	1.88791	0.000224832	0.00262348
NM_013336	SEC61A1	1.88748	0.00111162	0.00936595
NM_033161	SURF4	1.88641	0.000298176	0.00329309
NM_005147	DNAJA3	1.88629	0.000106269	0.00142038
NM_013328	PYCR2	1.88603	3.59158e-05	0.000581076
NM_003011	SET	1.88459	3.61709e-05	0.000583597
NM_006077	MICU1	1.88456	0.00112811	0.00949127
NM_012333	MYCBP	1.88172	0.004697	0.0287142
NM_017528	BUD23	1.87947	0.000129435	0.00167482
NM_001012515	FECH	1.8767	0.000683719	0.0063673
NM_001136204	RCC2	1.87533	0.00288191	0.0196163
NM_014669	NUP93	1.8752	0.00291342	0.0198027
NM_004044	ATIC	1.87431	3.9712e-05	0.000625291
NM_007103	NDUFV1	1.86778	0.000123604	0.00160822
NM_000546	TP53	1.86686	0.000295076	0.00327114
NM_002808	PSMD2	1.86583	0.00949211	0.04869
NM_000117	EMD	1.8656	0.00775605	0.0417228
NM_005002	NDUFA9	1.86503	0.00148082	0.0116529
NM_006527	SLBP	1.86406	0.000792021	0.007177
NM_005500	SAE1	1.86095	0.000315896	0.00345313
NM_002046	GAPDH	1.86065	3.13439e-06	7.58573e-05
NM_007241	SNF8	1.86037	0.00200716	0.0147183
NM_031407	HUWE1	1.85933	0.000311592	0.00341243
NM_053035	MRPS33	1.85904	0.00537289	0.0316331
NM_014388	DIEXF	1.8588	0.00264307	0.0183734
NM_001135653	PABPC4	1.85778	4.49926e-06	0.000103969
NM_014730	MLEC	1.85549	0.00526556	0.0312059
NM_017588	WDR5	1.85514	0.00492531	0.0297084
NM_012207	HNRNPH3	1.85469	0.004173	0.0260525
NM_003769	SRSF9	1.85446	5.19998e-06	0.000117394
NM_144582	TEX261	1.85328	0.00203839	0.0149101
NM_014026	DCPS	1.85215	2.7408e-05	0.000463179
NM_003594	TTF2	1.85019	0.00100324	0.00864479
NM_014046	MRPS18B	1.84975	0.00879237	0.0458525
NM_007006	NUDT21	1.84922	1.12632e-06	3.18457e-05
NM_002265	KPNB1	1.84837	0.000388481	0.00404007
NM_001895	CSNK2A1	1.84713	0.000210786	0.00247926
NM_000852	GSTP1	1.84572	0.00187421	0.0139258
NM_007111	TFDP1	1.84493	0.000619708	0.00584992
NM_016035	COQ4	1.84337	0.000346462	0.0037223
NM_017542	POGK	1.8433	0.00140837	0.0112307
NM_001219	CALU	1.84144	0.000830896	0.00747171
NM_001194947	EIF4G1	1.83979	0.000317089	0.00346295
NM_032327	ZDHHC16	1.83936	0.00265382	0.0183893
NM_001130689	HMGB2	1.83803	0.00338192	0.0222847
NM_002096	GTF2F1	1.83571	0.00806913	0.0430037
NM_005694	COX17	1.8344	1.75391e-06	4.64627e-05
NM_003093	SNRPC	1.83223	0.00334623	0.0221488
NM_014306	RTCB	1.82908	0.000921463	0.00808221
NM_006826	YWHAQ	1.82885	0.00447407	0.0276386
NM_005881	BCKDK	1.82581	0.00509764	0.0304977
NM_139281	WDR36	1.82353	0.00369672	0.023786
NM_012470	TNPO3	1.82005	0.00228702	0.0163327
NM_022371	TOR3A	1.81403	0.00395501	0.0249698
NM_004208	AIFM1	1.81159	2.52695e-05	0.000435807
NM_145058	RILPL2	1.81154	0.00608693	0.0347377
NM_015959	TMX2	1.80539	1.28451e-05	0.000246869
NM_002657	PLAGL2	1.80493	0.0046995	0.0287145
NM_148174	AZIN1	1.80441	0.00320084	0.0213911
NM_014165	NDUFAF4	1.80304	0.000273765	0.00307212
NM_001198719	RBBP7	1.80207	0.00118098	0.00983065
NM_006758	U2AF1	1.80186	6.65892e-05	0.000968136
NM_005662	VDAC3	1.80171	0.000140926	0.00178617
NM_003073	SMARCB1	1.80019	0.00329775	0.0218894
NM_005436	CCDC6	1.79929	0.00390736	0.0247354
NM_006620	HBS1L	1.79488	0.00298803	0.0202333
NM_001325	CSTF2	1.79413	0.00283409	0.0193581
NM_012203	GRHPR	1.79353	0.00288719	0.0196409
NM_001923	DDB1	1.79323	0.000237061	0.00273364
NM_016587	CBX3	1.79144	0.000506683	0.00495395
NM_005916	MCM7	1.79128	0.00397326	0.0250524
NM_001618	PARP1	1.79038	0.00153611	0.0119583
NM_018685	ANLN	1.78833	0.0065122	0.0364572
NM_019070	DDX49	1.78143	0.00659655	0.0367718
NM_175852	TXLNA	1.7756	0.00039877	0.00411794
NM_018509	LRRC59	1.77503	0.00509431	0.0304933
NM_014623	MEA1	1.77381	0.00255389	0.017836
NM_003680	YARS	1.77284	7.81366e-05	0.00110033
NM_032509	MAK16	1.77201	0.00260224	0.0181357
NM_005274	GNG5	1.76985	0.000660072	0.00617642
NM_015231	NUP160	1.76471	0.00898257	0.0465432
NM_000414	HSD17B4	1.76347	0.00388461	0.0246444
NM_002598	PDCD2	1.76344	0.00501796	0.0301283
NM_006427	SIVA1	1.76068	0.00644398	0.0362478
NM_174889	NDUFAF2	1.76034	0.00264912	0.0183863
NM_024531	SLC52A2	1.75894	0.000470466	0.00467366
NM_030579	CYB5B	1.75436	0.000204441	0.00241672
NM_022163	MRPL46	1.75285	0.00214111	0.0155263
NM_019111	HLA-DRA	1.75243	0.00556964	0.0324468
NM_012086	GTF3C3	1.75209	0.00897976	0.0465432
NM_002793	PSMB1	1.75151	0.00526231	0.0312059
NM_138792	LEO1	1.75025	0.00485678	0.0294158
NM_000918	P4HB	1.74781	0.00505018	0.0302739
NM_032310	CARD19	1.74654	0.00587923	0.0337489
NM_002812	PSMD8	1.74643	0.00370412	0.0237946
NM_015004	EXOSC7	1.74583	0.00576476	0.0332541
NM_015315	LARP1	1.74463	0.000384171	0.00401633
NM_006848	CCDC85B	1.7439	0.00587803	0.0337489
NM_004175	SNRPD3	1.74384	0.000180607	0.00218774
NM_002745	MAPK1	1.74254	0.00691286	0.0381554
NM_001172219	SCMH1	1.74156	0.0057187	0.0330634
NM_014437	SLC39A1	1.74139	0.00582791	0.0335558
NM_001025159	CD74	1.73813	0.00316444	0.0212048
NM_004335	BST2	1.73597	0.000457457	0.00457146
NM_004553	NDUFS6	1.73513	0.00817154	0.0434726
NM_175573	ADRM1	1.73362	0.00113534	0.00953168
NM_003952	RPS6KB2	1.73227	0.00896253	0.0464803
NM_005898	CAPRIN1	1.72836	0.0026206	0.0182496
NM_001798	CDK2	1.72561	0.000133312	0.00171181
NM_014089	NUP58	1.72329	0.000588536	0.00560969
NM_198066	GNPNAT1	1.72299	0.00146103	0.0115488
NM_005151	USP14	1.72152	0.00262377	0.01825
NM_006796	AFG3L2	1.72145	0.00486813	0.0294694
NM_006012	CLPP	1.72019	0.00433974	0.0269077
NM_001418	EIF4G2	1.7171	0.000837275	0.007489
NM_024830	LPCAT1	1.71659	0.00469409	0.0287114
NM_022754	SFXN1	1.71349	8.38278e-05	0.00116415
NM_003143	SSBP1	1.71042	6.28469e-05	0.000926323
NM_015276	USP22	1.70596	0.000344785	0.0037103
NM_178862	STT3B	1.70396	0.000131691	0.00169284
NM_001012732	DCTD	1.70022	0.00382852	0.0243807
NM_006701	TXNL4A	1.6992	0.0010421	0.00891431
NM_007262	PARK7	1.69851	0.000108931	0.00144773
NM_000373	UMPS	1.69646	0.00195146	0.0144177
NM_004814	SNRNP40	1.69469	0.000136288	0.00173675
NM_001039672	YIF1B	1.69336	0.000495389	0.00485969
NM_152344	LSM12	1.69265	0.00113726	0.009541
NM_002834	PTPN11	1.68957	0.000805264	0.00727459
NM_001469	XRCC6	1.68757	6.58901e-05	0.000960346
NM_001127230	AURKAIP1	1.68392	0.00908715	0.0469816
NM_005239	ETS2	1.68292	0.00664207	0.0369943
NM_002225	IVD	1.68146	0.00284469	0.0194079
NM_004894	C14orf2	1.67976	0.00980289	0.0499357
NM_175732	PTPMT1	1.67518	0.007382	0.040142
NM_001204747	RFC1	1.67272	0.00495756	0.0298418
NM_014753	BMS1	1.67072	0.00370379	0.0237946
NM_173809	BLOC1S2	1.67016	0.00452896	0.0279337
NM_153712	TTL	1.66916	0.00823021	0.0436643
NM_004450	ERH	1.66868	0.000454742	0.00455207
NM_002798	PSMB6	1.66402	0.00841871	0.0443046
NM_016311	ATPIF1	1.6629	0.000939928	0.00822577
NM_006627	POP4	1.65788	0.00235732	0.0167477
NM_014161	MRPL18	1.65595	0.00552287	0.0322702
NM_003859	DPM1	1.65482	0.00527135	0.0312059
NM_002809	PSMD3	1.65243	0.00687875	0.0380206
NM_015354	NUP188	1.63769	0.00547981	0.0320984
NM_022132	MCCC2	1.63667	0.00131996	0.0106924
NM_005321	HIST1H1E	1.63584	0.00142533	0.0113275
NM_006773	DDX18	1.63312	0.0020984	0.0152732
NM_006815	TMED2	1.62709	0.00981433	0.0499723
NM_022740	HIPK2	1.62434	0.00131397	0.0106586
NM_138459	NUS1	1.62303	0.00426962	0.0265381
NM_016486	TMEM69	1.62291	0.00298543	0.0202273
NM_015332	NUDCD3	1.61862	0.00119945	0.00997027
NM_018375	SLC39A9	1.61581	0.00817191	0.0434726
NM_004077	CS	1.6134	0.00755409	0.0408512
NM_024811	CPSF7	1.61232	0.00824816	0.0437073
NM_024894	NOL10	1.61129	0.0027504	0.0189183
NM_016042	EXOSC3	1.60534	0.00677453	0.0375504
NM_018124	RFWD3	1.60271	0.0031467	0.0211253
NM_001533	HNRNPL	1.60101	0.00134272	0.0108469
NM_013335	GMPPA	1.59922	0.0074563	0.0404525
NM_032017	STK40	1.59849	0.00677414	0.0375504
NM_001172303	MASTL	1.59031	0.00352045	0.0229951
NM_002874	RAD23B	1.58383	0.00839769	0.0442569
NM_021204	ENOPH1	1.5818	0.0036371	0.0235053
NM_001130841	RTCA	1.58061	0.00559996	0.0325268
NM_005499	UBA2	1.57795	0.0089182	0.0462932
NM_001288	CLIC1	1.57731	0.00276193	0.0189864
NM_015999	ADIPOR1	1.57187	0.00559972	0.0325268
NM_006937	SUMO2	1.57176	0.00654993	0.0365813
NM_148414	ATXN2L	1.5715	0.00736589	0.0400729
NM_016312	WBP11	1.56277	0.00886094	0.0461365
NM_003350	UBE2V2	1.56211	0.00177481	0.0133645
NM_004300	ACP1	1.562	0.00160504	0.0123875
NM_002296	LBR	1.55826	0.00804129	0.0428747
NM_001527	HDAC2	1.54098	0.00741025	0.0402584
NM_004623	TTC4	1.53853	0.00748018	0.0405256
NM_018454	NUSAP1	1.53642	0.00887994	0.046215
NM_000026	ADSL	1.52021	0.00165591	0.0126776
NM_014847	UBAP2L	1.51718	0.00257182	0.0179417
NM_021131	PTPA	1.51641	0.00818404	0.0434924
NM_015355	SUZ12	1.51539	0.0064608	0.0363077
NM_005839	SRRM1	1.51521	0.00669658	0.037206
NM_017758	ALKBH5	1.51465	0.00959731	0.0491011
NM_006802	SF3A3	1.50849	0.00279707	0.0191497
NM_001111322	DDX54	1.5045	0.00519943	0.0309649
NM_005466	MED6	1.4906	0.00833416	0.0439975
NM_006801	KDELR1	1.48501	0.00721874	0.0395467
NM_145261	DNAJC19	1.48399	0.00843483	0.0443696
NM_002568	PABPC1	1.46796	0.00410327	0.0257264
Gene Ontology term	Cluster frequency	Genome frequency	Corrected	FDR	False	Genes annotated to the term
			P-value		Positives
cell cycle	303 of 1198 genes, 25.3%	1794 of 19499 genes, 9.2%	3.58e-61	0.00%	0.00	PES1, POC1A, DNA2, MZT1, MIIP, ARL2, PSMB6, NUP93, MELK, DDX39B, TUBG1, EXO1, UBD, GPR132, MYH10, CDT1, RIDA, ATF5, NCAPG, ZWINT, GMNN, FANCA, ANLN, PRIM1, RBBP8, PRKDC, PCNA, NCAPG2, PPM1G, UHRF1, GADD45GIP1, BLM, ATAD5, CCDC124, BRCA1, NUP37, NUDC, HSP90AB1, PTGS2, RCC2, KATNB1, SLFN11, FOXM1, RUVBL1, NUF2, MASTL, PLA2G16, BAX, RALB, EME1, EMD, CHAF1A, CENPX, CCNB1, PSMB1, FOSL1, NUP58, RANBP1,…
cell cycle process	243 of 1198 genes, 20.3%	1298 of 19499 genes, 6.7%	7.10e-56	0.00%	0.00	POC1A, DNA2, MZT1, MAP3K20, MIIP, WEE1, ARL2, PSMB6, RBBP7, NUP93, MELK, TUBG1, UBD, PKMYT1, GPR132, PSMA6, MYH10, FANCD2, STIL, CDT1, CCNE2, RIDA, ZWILCH, ATF5, NCAPG, ZWINT, TUBB, GMNN, NUP160, NPM1, POLA2, MCM5, MYBBP1A, POLD1, PSMB5, FANCA, ANLN, SMC1A, PRIM1, RBBP8, PRKDC, PCNA, GADD45A, TTL, PPM1G, CDC6, GADD45GIP1, BLM, ATAD5, BRCA1, NUP37, NUDC, HSP90AB1, UBE2S, AUNIP, RCC2, APP, SLFN11, …
mitotic cell cycle process	177 of 1198 genes, 14.8%	812 of 19499 genes, 4.2%	8.80e-49	0.00%	0.00	POC1A, DNA2, MZT1, MAP3K20, MIIP, WEE1, PSMB6, NUP93, MELK, TUBG1, UBD, PKMYT1, GPR132, PSMA6, MYH10, STIL, CDT1, CCNE2, ZWILCH, NCAPG, ZWINT, TUBB, NUP160, NPM1, POLA2, MCM5, PSMB5, ANLN, SMC1A, PRIM1, RBBP8, PRKDC, PCNA, GADD45A, CDC6, BLM, ATAD5, BRCA1, NUP37, UBE2S, RCC2, APP, SLFN11, FOXM1, MCM7, DDB1, MCM8, PPAT, MASTL, LMNA, BAX, EME1, EMD, KIF11, SEH1L, CCNB1, PSMB1, NUP58, RANBP1, ODF2, …
mitotic cell cycle	195 of 1198 genes, 16.3%	978 of 19499 genes, 5.0%	7.11e-48	0.00%	0.00	POC1A, DNA2, MZT1, MAP3K20, MIIP, WEE1, PSMB6, NUP93, MELK, TUBG1, UBD, PKMYT1, GPR132, PSMA6, MYH10, STIL, CDT1, CCNE2, ZWILCH, NCAPG, ZWINT, TUBB, NUP160, NPM1, POLA2, MCM5, PSMB5, ANLN, SMC1A, PRIM1, RBBP8, PRKDC, PCNA, GADD45A, TTL, CDC6, GADD45GIP1, BLM, ATAD5, PTPN11, BRCA1, NUP37, UBE2S, RCC2, APP, SLFN11, FOXM1, MCM7, NUF2, DDB1, MCM8, PPAT, MASTL, LMNA, BAX, EME1, EMD, KIF11, SEH1L, CCNB…
DNA metabolic process	193 of 1198 genes, 16.1%	982 of 19499 genes, 5.0%	2.57e-46	0.00%	0.00	COPS3, DNAJA3, DNA2, RBBP7, DDX39B, PHB, EXO1, CACYBP, POLQ, FANCD2, CDT1, CCNE2, STOML2, ASCC3, GMNN, NPM1, POLA2, MCM5, MYBBP1A, POLD1, RAD23A, CCT8, FANCA, SMC1A, PRIM1, XRCC6, HMGB1, RBBP8, PRKDC, PCNA, GADD45A, UHRF1, CDC6, ANXA3, BLM, ATAD5, CCT4, BRCA1, RUVBL2, HMGB2, HSP90AB1, AUNIP, ALYREF, HMGA1, RFC5, FOXM1, MCM7, RUVBL1, DDB1, MCM8, PARP2, BAX, CCT2, EME1, CHAF1A, HMGB3, CENPX, KPNA2,…
cellular nitrogen compound metabolic process	644 of 1198 genes, 53.8%	6622 of 19499 genes, 34.0%	3.85e-44	0.00%	0.00	RPP30, DNAJA3, DNA2, MRPS18B, RBM47, RNPS1, PDCD11, PNO1, BCL2L12, CXCL10, RXRA, THOP1, PSMB6, CTNNBL1, CYC1, RPL22, POLQ, IARS, TMEM18, THOC6, HIST1H3F, ODC1, STOML2, GMNN, GNPNAT1, MRPL3, TXN, CCT8, CHAC2, SRA1, MRPS2, PRIM1, PCBD1, FECH, SNRNP40, HMGB1, OLA1, MPV17L2, UHRF1, TARS, RRP7A, DDX21, BLM, FASN, NUP37, C1QBP, HMGA1, PTGS2, H2AFZ, FOXM1, RUVBL1, MAK, RRP9, LSM7, MRPL39, BAX, EIF4H, MR…
cellular component organization or biogenesis	611 of 1198 genes, 51.0%	6278 of 19499 genes, 32.2%	1.87e-40	0.00%	0.00	SAE1, RPP30, DNAJA3, DNA2, MRPS18B, PDCD11, PNO1, CXCL10, RXRA, FAM162A, TUBG1, RPL22, POLQ, CHCHD4, HIST1H3F, STOML2, GPAA1, SLC39A3, GMNN, MRPL3, CCT8, MRPS2, PRIM1, PCBD1, HMGB1, MPV17L2, NCAPG2, UHRF1, RRP7A, DDX21, BLM, NUP37, NUDC, C1QBP, DYNC2LI1, HMGA1, H2AFZ, KATNB1, NOP16, RUVBL1, MAK, TIMM17B, RRP9, MASTL, MRPL39, BAX, EIF4H, MRPL15, BRIX1, CCT2, EMD, MED6, SELENOI, CENPX, CCNB1, FOSL1…
chromosome organization	201 of 1198 genes, 16.8%	1174 of 19499 genes, 6.0%	8.03e-39	0.00%	0.00	IRF4, COPS3, DNA2, NOC2L, RBBP7, PHB, EXO1, FANCD2, CDT1, CCNE2, HIST1H3F, ZWILCH, NCAPG, ZWINT, ASCC3, NUP160, NPM1, POLA2, MCM5, POLD1, CCT8, WDR5, SMC1A, RIOX2, PRIM1, XRCC6, HMGB1, PRKDC, PCNA, NCAPG2, CDC6, UHRF1, BLM, CCT4, BRCA1, RUVBL2, NUP37, NUDC, ASF1B, HMGB2, HSP90AB1, HMGA1, RCC2, H2AFZ, RFC5, MCM7, RUVBL1, NUF2, DDB1, SGO2, IPO4, SCMH1, HIST1H2AH, CCT2, CHAF1A, HMGB3, SEH1L, CENPX, …
organelle organization	418 of 1198 genes, 34.9%	3697 of 19499 genes, 19.0%	7.70e-38	0.00%	0.00	SAE1, BCS1L, PES1, DNAJA3, POC1A, DNA2, MZT1, NOC2L, SDC4, ARL2, NUP93, FAM162A, TUBG1, EXO1, MYH10, CHCHD4, CDT1, HIST1H3F, STOML2, ATF5, DNAJC19, NCAPG, TUBA1C, ZWINT, NUDCD3, CCT8, FANCA, ANLN, RIOX2, PRIM1, HMGB1, MPV17L2, PRKDC, PCNA, NCAPG2, UHRF1, TMEM11, RRP7A, BLM, CCT4, BRCA1, NUP37, NUDC, HSP90AB1, C1QBP, DYNC2LI1, HMGA1, RCC2, GPX1, PLS3, H2AFZ, KATNB1, CORO1B, RUVBL1, NUF2, MAK, PHPT…
cellular response to stress	263 of 1198 genes, 22.0%	1876 of 19499 genes, 9.6%	4.22e-36	0.00%	0.00	GSTP1, TXNDC5, DNA2, CA2, BCL2L12, CXCL10, PSMB6, NUP93, FAM162A, MELK, DDX39B, FLOT1, EXO1, POLQ, STOML2, TXN, FANCA, HMGB1, RBBP8, PYCR1, PRKDC, PCNA, UHRF1, BLM, ATAD5, BRCA1, DNAJB11, NUP37, HSP90AB1, HMGA1, PTGS2, GPX1, FOXM1, FBXO22, RUVBL1, MASTL, BAX, RALB, HYOU1, TNFSF11, EME1, ARG2, CHAF1A, CENPX, CCNB1, PSMB1, NUP58, MND1, DTL, TONSL, HIST3H2A, PBK, H2AFX, HIGD1A, BRCA2, RBM17, EIF2AK4…
heterocycle metabolic process	586 of 1198 genes, 48.9%	6102 of 19499 genes, 31.3%	8.63e-36	0.00%	0.00	RPP30, DNAJA3, DNA2, RBM47, RNPS1, PDCD11, PNO1, BCL2L12, CXCL10, RXRA, PSMB6, CTNNBL1, CYC1, RPL22, POLQ, IARS, TMEM18, THOC6, HIST1H3F, STOML2, GMNN, GNPNAT1, TXN, CCT8, SRA1, PRIM1, PCBD1, FECH, SNRNP40, HMGB1, OLA1, UHRF1, TARS, RRP7A, DDX21, BLM, FASN, NUP37, C1QBP, HMGA1, PTGS2, H2AFZ, FOXM1, RUVBL1, MAK, RRP9, LSM7, BAX, CCT2, MED6, MDH2, CENPX, CCNB1, FOSL1, ADCY1, TTF2, UQCRQ, HIST1H2AK,…
organic cyclic compound metabolic process	600 of 1198 genes, 50.1%	6345 of 19499 genes, 32.5%	5.96e-35	0.00%	0.00	RPP30, DNAJA3, DNA2, RBM47, RNPS1, PDCD11, PNO1, BCL2L12, CXCL10, RXRA, PSMB6, CTNNBL1, CYC1, RPL22, POLQ, FDXR, IARS, TMEM18, THOC6, HIST1H3F, STOML2, GMNN, GNPNAT1, TXN, CCT8, SRA1, PRIM1, PCBD1, FECH, SNRNP40, HMGB1, OLA1, UHRF1, TARS, RRP7A, DDX21, BLM, FASN, NUP37, C1QBP, HMGA1, PTGS2, H2AFZ, FOXM1, RUVBL1, MAK, RRP9, LSM7, BAX, LBR, CCT2, MED6, MDH2, CENPX, CCNB1, SRD5A3, FOSL1, ADCY1, TTF2…
cellular aromatic compound metabolic process	586 of 1198 genes, 48.9%	6141 of 19499 genes, 31.5%	7.09e-35	0.00%	0.00	RPP30, DNAJA3, DNA2, RBM47, RNPS1, PDCD11, PNO1, BCL2L12, CXCL10, RXRA, PSMB6, CTNNBL1, CYC1, RPL22, POLQ, IARS, TMEM18, THOC6, HIST1H3F, STOML2, GMNN, GNPNAT1, TXN, CCT8, SRA1, PRIM1, PCBD1, FECH, SNRNP40, HMGB1, OLA1, UHRF1, TARS, RRP7A, DDX21, BLM, FASN, NUP37, C1QBP, HMGA1, PTGS2, H2AFZ, FOXM1, RUVBL1, MAK, RRP9, LSM7, BAX, CCT2, MED6, MDH2, CENPX, CCNB1, FOSL1, ADCY1, TTF2, UQCRQ, HIST1H2AK,…
nucleobase-containing compound metabolic process	570 of 1198 genes, 47.6%	5940 of 19499 genes, 30.5%	4.37e-34	0.00%	0.00	RPP30, DNAJA3, DNA2, RBM47, RNPS1, PDCD11, PNO1, BCL2L12, CXCL10, RXRA, PSMB6, CTNNBL1, CYC1, RPL22, POLQ, IARS, TMEM18, THOC6, HIST1H3F, STOML2, GMNN, GNPNAT1, TXN, CCT8, SRA1, PRIM1, PCBD1, SNRNP40, HMGB1, OLA1, UHRF1, TARS, RRP7A, DDX21, BLM, FASN, NUP37, C1QBP, HMGA1, PTGS2, H2AFZ, FOXM1, RUVBL1, MAK, RRP9, LSM7, BAX, CCT2, MED6, MDH2, CENPX, CCNB1, FOSL1, ADCY1, TTF2, UQCRQ, HIST1H2AK, DTL, …
cellular metabolic process	864 of 1198 genes, 72.1%	10677 of 19499 genes, 54.8%	1.46e-33	0.00%	0.00	SAE1, OXCT1, RPP30, DNAJA3, DNA2, MRPS18B, RBM47, RNPS1, PDCD11, PNO1, BCL2L12, PGP, CXCL10, RXRA, THOP1, PSMB6, FAM162A, CTNNBL1, CYC1, LPCAT1, RPL22, POLQ, CHCHD4, FDXR, IARS, TMEM18, DFNA5, COQ3, THOC6, PIGA, HIST1H3F, ODC1, STOML2, GPAA1, PPP1R14B, GMNN, GNPNAT1, MRPL3, TXN, CCT8, CHAC2, SRA1, MRPS2, PRIM1, PCBD1, FECH, SNRNP40, HMGB1, OLA1, MPV17L2, PPM1G, UHRF1, TARS, RRP7A, GPRC5A, DDX21, …
DNA-dependent DNA replication	62 of 1198 genes, 5.2%	146 of 19499 genes, 0.7%	6.26e-33	0.00%	0.00	RFC5, LIG1, MCM7, GINS1, MCM8, RFC2, FEN1, DNAJA3, DNA2, PARP2, MCMBP, ORC1, POLA1, EME1, MCM3, POLQ, MCM4, CDT1, CCNE2, SLBP, CENPX, DSCC1, MCM2, STOML2, CHTF18, GINS2, TONSL, MCM10, GMNN, POLD3, POLA2, MCM5, GINS4, GINS3, POLD1, CDK2, CDK2AP1, SMC1A, BRCA2, PRIM1, RFC4, CDC45, RFC1, PCNA, CDC6, RFC3, POLD2, BLM, RNASEH2A, PARP1, POLE2, MCM6, POLE4, ORC6, ALYREF, HMGA1, RRM2B, DBF4B, TIPIN, RFWD…
DNA replication	86 of 1198 genes, 7.2%	293 of 19499 genes, 1.5%	4.73e-32	0.00%	0.00	LIG1, GINS1, DNAJA3, DNA2, SSRP1, RBBP7, EXO1, CACYBP, MCM3, POLQ, MCM4, CDT1, CCNE2, CDC25A, SLBP, DSCC1, STOML2, GINS2, GMNN, POLA2, MCM5, GINS3, POLD1, CDK2AP1, SMC1A, PRIM1, RBBP8, PCNA, CDC6, BLM, RECQL4, POLE2, BRCA1, POLE4, ALYREF, HMGA1, CALR, RRM2B, NASP, CDC7, RAD51, RFC5, CDK1, MCM7, MCM8, RFC2, FEN1, PARP2, MCMBP, ORC1, SET, RMI2, POLA1, EME1, CHAF1A, CENPX, MCM2, ESCO2, CHAF1B, CHTF1…
mitotic cell cycle phase transition	117 of 1198 genes, 9.8%	524 of 19499 genes, 2.7%	7.09e-32	0.00%	0.00	PSMD2, PLAGL1, UBE2C, MIIP, WEE1, PSMD3, AURKA, PSMB6, PSMC3, MELK, TFDP1, TUBG1, UBD, PKMYT1, GPR132, PSMA6, MCM3, CDK6, EIF4E, MCM4, CDT1, CENPJ, CCNE2, ANAPC15, CDC25A, TP53, PSMD12, CCND2, PRMT1, FANCI, TRIAP1, TUBB, PSMD8, NPM1, POLA2, CDK4, MCM5, TRIP13, PSMB5, ANLN, PRIM1, EIF4EBP1, RBBP8, PRKDC, PCNA, GADD45A, CCNA2, CDC6, TPX2, CDCA5, BLM, ATAD5, POLE2, RCC1, PSMD14, BCAT1, BRCA1, POLE4,…
cellular component organization	571 of 1198 genes, 47.7%	6061 of 19499 genes, 31.1%	1.16e-31	0.00%	0.00	SAE1, DNAJA3, DNA2, MRPS18B, CXCL10, RXRA, FAM162A, TUBG1, POLQ, CHCHD4, HIST1H3F, STOML2, GPAA1, SLC39A3, GMNN, MRPL3, CCT8, MRPS2, PRIM1, PCBD1, HMGB1, MPV17L2, NCAPG2, UHRF1, RRP7A, BLM, NUP37, NUDC, C1QBP, DYNC2LI1, HMGA1, H2AFZ, KATNB1, RUVBL1, MAK, TIMM17B, MASTL, MRPL39, BAX, EIF4H, MRPL15, BRIX1, CCT2, EMD, MED6, SELENOI, CENPX, CCNB1, FOSL1, ADCY1, HIST1H2AK, HDGFRP3, CENPU, NDUFS7, NUBP…
cell cycle phase transition	121 of 1198 genes, 10.1%	562 of 19499 genes, 2.9%	1.96e-31	0.00%	0.00	PSMD2, PLAGL1, UBE2C, MIIP, WEE1, PSMD3, AURKA, PSMB6, PSMC3, MELK, TFDP1, TUBG1, UBD, PKMYT1, GPR132, PSMA6, MCM3, CDK6, EIF4E, MCM4, CDT1, CENPJ, CCNE2, ANAPC15, CDC25A, SLBP, TP53, PSMD12, CCND2, PRMT1, FANCI, TRIAP1, ATF5, TUBB, PSMD8, NPM1, POLA2, CDK4, MCM5, TRIP13, PSMB5, ANLN, PRIM1, EIF4EBP1, RBBP8, PRKDC, PCNA, GADD45A, CCNA2, CDC6, TPX2, CDCA5, BLM, ATAD5, POLE2, RCC1, PSMD14, BCAT1, B…
cellular response to DNA damage stimulus	146 of 1198 genes, 12.2%	802 of 19499 genes, 4.1%	6.02e-30	0.00%	0.00	AEN, COPS3, DNA2, MAP3K20, BCL2L12, HIPK2, DDX39B, EXO1, POLQ, EEF1E1, FANCD2, ASCC3, NPM1, POLD1, RAD23A, FANCA, SMC1A, XRCC6, HMGB1, RBBP8, PRKDC, PCNA, GADD45A, UHRF1, BLM, ATAD5, PTPN11, BRCA1, RUVBL2, HMGB2, AUNIP, HMGA1, RFC5, FOXM1, MCM7, RUVBL1, DDB1, MCM8, MASTL, PARP2, BAX, EME1, CHAF1A, CENPX, CCNB1, MND1, PLK1, DTL, TONSL, HIST3H2A, PCLAF, FIGNL1, SESN2, H2AFX, GTF2H3, CDK2, UNG, BRCA…
metabolic process	896 of 1198 genes, 74.8%	11530 of 19499 genes, 59.1%	4.11e-28	0.00%	0.00	SAE1, OXCT1, RPP30, DNAJA3, DNA2, MRPS18B, RBM47, RNPS1, PDCD11, PNO1, BCL2L12, PGP, CXCL10, RXRA, THOP1, PSMB6, FAM162A, CTNNBL1, CYC1, LPCAT1, RPL22, POLQ, CHCHD4, FDXR, IARS, TMEM18, DFNA5, COQ3, THOC6, PIGA, HIST1H3F, ODC1, STOML2, GPAA1, PPP1R14B, GMNN, GNPNAT1, MRPL3, TXN, CCT8, CHAC2, SRA1, MRPS2, GFOD1, PRIM1, PCBD1, FECH, SNRNP40, HMGB1, OLA1, MPV17L2, PPM1G, UHRF1, TARS, RRP7A, GPRC5A, …
nitrogen compound metabolic process	818 of 1198 genes, 68.3%	10200 of 19499 genes, 52.3%	1.92e-27	0.00%	0.00	SAE1, RPP30, DNAJA3, DNA2, MRPS18B, RBM47, RNPS1, PDCD11, PNO1, BCL2L12, PGP, CXCL10, RXRA, THOP1, PSMB6, FAM162A, CTNNBL1, CYC1, LPCAT1, RPL22, POLQ, CHCHD4, IARS, TMEM18, DFNA5, THOC6, PIGA, HIST1H3F, ODC1, STOML2, GPAA1, PPP1R14B, GMNN, GNPNAT1, MRPL3, TXN, CCT8, CHAC2, SRA1, MRPS2, PRIM1, PCBD1, FECH, SNRNP40, HMGB1, OLA1, MPV17L2, PPM1G, UHRF1, TARS, RRP7A, GPRC5A, DDX21, BLM, FASN, NUP37, C…
DNA repair	109 of 1198 genes, 9.1%	519 of 19499 genes, 2.7%	5.51e-27	0.00%	0.00	UBE2T, LIG1, COPS3, ALKBH5, DNA2, SSRP1, EXO1, TRIM28, POLQ, FANCD2, SUMO2, XRCC2, TP53, NSD2, FANCI, BCCIP, HUWE1, GINS2, ASCC3, USP1, NPM1, MSH2, POLD1, TRIP13, RAD23A, FANCA, SMC1A, UBE2V2, DCLRE1B, XRCC6, HMGB1, RBBP8, PRKDC, PCNA, GADD45A, UHRF1, MSH6, CDCA5, BLM, RECQL4, POLE2, PSMD14, RUVBL2, BRCA1, PARK7, HMGB2, AUNIP, HMGA1, RRM2B, TCEA1, CDC7, RAD51, RFC5, FOXM1, CDK1, RUVBL1, DDB1, MCM…
organic substance metabolic process	860 of 1198 genes, 71.8%	11015 of 19499 genes, 56.5%	7.26e-26	0.00%	0.00	SAE1, OXCT1, RPP30, DNAJA3, DNA2, MRPS18B, RBM47, RNPS1, PDCD11, PNO1, BCL2L12, PGP, CXCL10, RXRA, THOP1, PSMB6, FAM162A, CTNNBL1, CYC1, LPCAT1, RPL22, POLQ, CHCHD4, FDXR, IARS, TMEM18, DFNA5, COQ3, THOC6, PIGA, HIST1H3F, ODC1, STOML2, GPAA1, PPP1R14B, GMNN, GNPNAT1, MRPL3, TXN, CCT8, CHAC2, SRA1, MRPS2, PRIM1, PCBD1, FECH, SNRNP40, HMGB1, OLA1, MPV17L2, PPM1G, UHRF1, TARS, RRP7A, GPRC5A, DDX21, …
regulation of cell cycle	173 of 1198 genes, 14.4%	1150 of 19499 genes, 5.9%	1.52e-25	0.00%	0.00	PES1, POC1A, DNA2, MAP3K20, MIIP, WEE1, HIPK2, PSMB6, RBBP7, DDX39B, TUBG1, UBD, PKMYT1, GPR132, PSMA6, STIL, CDT1, CCNE2, ZWILCH, ATF5, ZWINT, TUBB, GMNN, NPM1, MYBBP1A, RAD23A, PSMB5, ANLN, SMC1A, RBBP8, PRKDC, PCNA, GADD45A, TTL, PPM1G, CDC6, GADD45GIP1, BLM, ATAD5, PTPN11, BRCA1, HSP90AB1, PTGS2, RCC2, APP, SLFN11, FOXM1, DDB1, LIN52, MASTL, PLA2G16, PKP4, BAX, EME1, KIF11, CCNB1, PSMB1, FOSL…
biosynthetic process	573 of 1198 genes, 47.8%	6416 of 19499 genes, 32.9%	7.18e-25	0.00%	0.00	DNAJA3, DNA2, MRPS18B, RNPS1, BCL2L12, PGP, CXCL10, RXRA, PSMB6, CYC1, LPCAT1, RPL22, POLQ, FDXR, IARS, TMEM18, COQ3, THOC6, PIGA, HIST1H3F, ODC1, STOML2, GPAA1, GMNN, GNPNAT1, MRPL3, TXN, CCT8, CHAC2, SRA1, MRPS2, PRIM1, PCBD1, FECH, HMGB1, MPV17L2, UHRF1, TARS, DDX21, BLM, FASN, NUP37, C1QBP, HMGA1, PTGS2, H2AFZ, FOXM1, RUVBL1, MAK, MRPL39, BAX, EIF4H, MRPL15, LBR, CCT2, MED6, MDH2, SELENOI, GP…
organic substance biosynthetic process	568 of 1198 genes, 47.4%	6348 of 19499 genes, 32.6%	9.85e-25	0.00%	0.00	DNAJA3, DNA2, MRPS18B, RNPS1, BCL2L12, PGP, CXCL10, RXRA, PSMB6, CYC1, LPCAT1, RPL22, POLQ, FDXR, IARS, TMEM18, COQ3, THOC6, PIGA, HIST1H3F, ODC1, STOML2, GPAA1, GMNN, GNPNAT1, MRPL3, TXN, CCT8, CHAC2, SRA1, MRPS2, PRIM1, PCBD1, FECH, HMGB1, MPV17L2, UHRF1, TARS, DDX21, BLM, FASN, NUP37, C1QBP, HMGA1, PTGS2, H2AFZ, FOXM1, RUVBL1, MAK, MRPL39, BAX, EIF4H, MRPL15, LBR, CCT2, MED6, MDH2, SELENOI, GP…
primary metabolic process	834 of 1198 genes, 69.6%	10671 of 19499 genes, 54.7%	5.69e-24	0.00%	0.00	SAE1, RPP30, DNAJA3, DNA2, MRPS18B, RBM47, RNPS1, PDCD11, PNO1, BCL2L12, PGP, CXCL10, RXRA, THOP1, PSMB6, FAM162A, CTNNBL1, CYC1, LPCAT1, RPL22, POLQ, CHCHD4, FDXR, IARS, TMEM18, DFNA5, COQ3, THOC6, PIGA, HIST1H3F, ODC1, STOML2, GPAA1, PPP1R14B, GMNN, GNPNAT1, MRPL3, TXN, CCT8, SRA1, MRPS2, PRIM1, PCBD1, SNRNP40, HMGB1, OLA1, MPV17L2, PPM1G, UHRF1, TARS, RRP7A, GPRC5A, DDX21, BLM, FASN, NUP37, C1…
cellular biosynthetic process	557 of 1198 genes, 46.5%	6257 of 19499 genes, 32.1%	2.60e-23	0.00%	0.00	DNAJA3, DNA2, MRPS18B, RNPS1, BCL2L12, PGP, CXCL10, RXRA, PSMB6, CYC1, LPCAT1, RPL22, POLQ, FDXR, IARS, TMEM18, COQ3, THOC6, PIGA, HIST1H3F, ODC1, STOML2, GPAA1, GMNN, GNPNAT1, MRPL3, TXN, CCT8, CHAC2, SRA1, MRPS2, PRIM1, PCBD1, FECH, HMGB1, MPV17L2, UHRF1, TARS, DDX21, BLM, FASN, NUP37, C1QBP, HMGA1, PTGS2, H2AFZ, FOXM1, RUVBL1, MAK, MRPL39, BAX, EIF4H, MRPL15, CCT2, MED6, SELENOI, GPT2, CENPX, …
DNA conformation change	70 of 1198 genes, 5.8%	264 of 19499 genes, 1.4%	1.27e-22	0.00%	0.00	GINS1, NCAPH, DNA2, NOC2L, RBBP7, CENPN, CENPQ, CENPM, MCM4, TP53, HIST1H2BH, HIST1H3F, GINS2, NCAPG, ASCC3, CENPI, NPM1, MCM5, HIST1H2BC, NCAPD3, XRCC6, HMGB1, NCAPG2, HJURP, CDCA5, BLM, RECQL4, CENPW, AIFM1, CENPV, RUVBL2, ASF1B, HMGB2, ANP32E, HMGA1, MIS18A, NASP, RAD51, CDK1, MCM7, RUVBL1, DDB1, IPO4, HIST1H2BM, SMC4, SET, CHAF1A, HMGB3, CCNB1, CENPX, MCM2, CHAF1B, OIP5, CENPU, CENPH, HIST1H1…
small molecule metabolic process	246 of 1198 genes, 20.5%	2081 of 19499 genes, 10.7%	1.21e-21	0.00%	0.00	GSTP1, OXCT1, HPRT1, CA2, COX8A, PGP, RXRA, PSMB6, NDUFA9, NUP93, CYC1, COQ2, MTHFD1L, SHMT2, CTH, PSMA6, ECI1, EEF1E1, FDXR, IARS, WARS, RPIA, COQ3, MCAT, ODC1, STOML2, ATP5J, YARS, AIMP2, AUH, GNPNAT1, ATP5G1, NUP160, TXN, PSMB5, WDR5, PCBD1, AK2, NANS, GPAT2, HSD17B4, OLA1, PYCR1, SCARB1, TARS, HK2, PNPO, GGH, BRCA1, FASN, NUP37, MPP1, DHODH, PTGS2, RIMKLA, APP, GPX1, PHGDH, AMACR, SLC7A5, ALD…
nucleic acid metabolic process	482 of 1198 genes, 40.2%	5265 of 19499 genes, 27.0%	3.75e-21	0.00%	0.00	LSM5, PES1, RPP30, DNAJA3, DNA2, RBM47, RNPS1, PDCD11, NOC2L, RTCB, PNO1, BCL2L12, CXCL10, RXRA, PSMB6, CTNNBL1, DDX39B, EXO1, RPL22, CACYBP, POLQ, CDT1, IARS, TMEM18, THOC6, PTBP1, RIDA, HIST1H3F, STOML2, AIMP2, ATF5, WDR12, GMNN, ADAT1, TXN, ZBTB8A, CCT8, FANCA, RIOX2, SRA1, PRIM1, PCBD1, SNRNP40, HMGB1, WDR18, RBBP8, PRKDC, PCNA, UHRF1, TARS, RRP7A, ANXA3, DDX21, FTSJ1, BLM, ATAD5, CCT4, RPS7,…
protein-containing complex subunit organization	244 of 1198 genes, 20.4%	2081 of 19499 genes, 10.7%	6.53e-21	0.00%	0.00	BCS1L, SNRPD1, HPRT1, HLA-DRA, MRPS18B, MZT1, ARL2, RXRA, RBBP7, NDUFA9, NUP93, DDX39B, FLOT1, TUBG1, SHMT2, CTH, POLQ, CDT1, WARS, HIST1H3F, STOML2, GPAA1, AIMP2, PLAGL2, GMNN, NPM1, MRPL3, CCT8, FANCA, ANLN, MRPS2, PCBD1, XRCC6, HMGB1, MPV17L2, SCARB1, GADD45GIP1, RRP7A, ARPC5L, BLM, MRPS28, NDUFAF2, PTPN11, RUVBL2, ASF1B, HMGB2, HSP90AB1, UBE2S, C1QBP, POLR1E, HMGA1, MRPL18, SNRPE, PPID, KATNB…
negative regulation of cell cycle	108 of 1198 genes, 9.0%	600 of 19499 genes, 3.1%	7.52e-21	0.00%	0.00	PSMD2, PLAGL1, DNA2, MAP3K20, MIIP, PSMD3, AURKA, PSMB6, RBBP7, PSMC3, TFDP1, DDX39B, GPR132, PSMA6, CDK6, CDT1, CENPJ, ANAPC15, TP53, PSMD12, PRMT1, FANCI, ZWILCH, TRIAP1, ATF5, ZWINT, GMNN, PRR11, PSMD8, NPM1, CDK4, NLE1, MYBBP1A, WDR76, MSH2, TRIP13, IPO7, PSMB5, SMC1A, DCLRE1B, MAPK12, RBBP8, CBX3, PRKDC, PCNA, GADD45A, PPM1G, CDC6, GADD45GIP1, BLM, PTPN11, PSMD14, BRCA1, HSP90AB1, PSMB2, CAL…
cellular component biogenesis	322 of 1198 genes, 26.9%	3071 of 19499 genes, 15.7%	8.70e-21	0.00%	0.00	BCS1L, PES1, RPP30, POC1A, DNA2, MZT1, PDCD11, NOC2L, SDC4, PNO1, ARL2, RXRA, NUP93, DDX39B, FLOT1, TUBG1, EXO1, UBD, RPL22, POLQ, CDT1, HIST1H3F, STOML2, GPAA1, AIMP2, NUDCD3, WDR12, GMNN, CCT8, FANCA, ANLN, RIOX2, PCBD1, HMGB1, WDR18, MPV17L2, RRP7A, DDX21, BLM, RPS7, BRCA1, HSP90AB1, C1QBP, DYNC2LI1, HMGA1, RCC2, PLS3, SNRPE, NOP16, CORO1B, RUVBL1, MAK, RRP9, IPO4, BAX, EIF4H, RALB, BRIX1, TNF…
regulation of cell cycle process	117 of 1198 genes, 9.8%	704 of 19499 genes, 3.6%	9.09e-20	0.00%	0.00	PSMD2, PLAGL1, POC1A, UBE2C, CDC20, MIIP, PSMD3, AURKA, PSMB6, RBBP7, PSMC3, TFDP1, TUBG1, UBD, PKMYT1, GPR132, PSMA6, CDK6, STIL, CDT1, CENPJ, ANAPC15, CDC25A, TP53, PSMD12, CCND2, PRMT1, FANCI, TRIAP1, ATF5, TUBB, PSMD8, NPM1, CDK4, MYBBP1A, MSH2, TRIP13, PSMB5, ANLN, SMC1A, RBBP8, CBX3, PRKDC, PCNA, GADD45A, TTL, CDC6, TPX2, CDCA5, BLM, ATAD5, CSNK2A1, RCC1, PSMD14, CENPV, BRCA1, EIF4G1, HSP90…
organonitrogen compound biosynthetic process	225 of 1198 genes, 18.8%	1891 of 19499 genes, 9.7%	9.97e-20	0.00%	0.00	GSTP1, IRF4, GCNT1, GALNT2, HPRT1, MRPS18B, SDC4, RXRA, GFM1, NUP93, CYC1, MTHFD1L, DDX39B, SHMT2, LPCAT1, RPL22, CTH, EEF1E1, IL9, RPL22L1, POMT2, IARS, WARS, PIGA, RIDA, ODC1, STOML2, GPAA1, YBX3, ATP5J, YARS, AIMP2, LARP1, ATP5G1, NUP160, NPM1, MRPL3, EIF1AX, CHAC2, TUFM, MRPS2, PCBD1, FECH, AK2, GPAT2, EIF2B3, MPV17L2, PYCR1, TARS, HK2, GADD45GIP1, PNPO, FTSJ1, MRPS28, RPS7, FASN, NUP37, C1QB…
chromosome segregation	77 of 1198 genes, 6.4%	348 of 19499 genes, 1.8%	1.03e-19	0.00%	0.00	NCAPH, SKA2, UBE2C, CDC20, BIRC5, CENPN, CENPQ, CENPM, FANCD2, CDT1, CCNE2, ANAPC15, DSCC1, ZWILCH, ZWINT, NCAPG, CENPI, NUP160, TRIP13, SMC1A, NCAPD3, HJURP, TTL, CDCA8, CDC6, SPC24, CDCA5, GSG2, CSNK2A1, CENPW, RCC1, BRCA1, NUP37, NUDC, RCC2, MIS18A, ESPL1, NUF2, FEN1, SGO2, MAD2L1, SMC4, MCMBP, RAN, RMI2, EME1, XRCC3, KPNB1, CCNB1, CENPX, SEH1L, KIF11, ESCO2, SEC13, PLK1, OIP5, CENPU, RAD51C, …
regulation of mitotic cell cycle	109 of 1198 genes, 9.1%	632 of 19499 genes, 3.2%	1.60e-19	0.00%	0.00	PSMD2, PLAGL1, ASNS, UBE2C, MAP3K20, BIRC5, MIIP, PSMD3, AURKA, PSMB6, PSMC3, TFDP1, TUBG1, UBD, PKMYT1, GPR132, PSMA6, CDK6, EIF4E, CDT1, CENPJ, ANAPC15, TP53, PSMD12, CCND2, PRMT1, FANCI, ZWILCH, TRIAP1, ZWINT, TUBB, PSMD8, NPM1, CDK4, NLE1, MSH2, TRIP13, PSMB5, ANLN, SMC1A, EIF4EBP1, PRKDC, PCNA, GADD45A, TTL, CDC6, GADD45GIP1, TPX2, CDCA5, BLM, ATAD5, RCC1, PTPN11, PSMD14, BRCA1, EIF4G1, PSMB…
telomere organization	48 of 1198 genes, 4.0%	145 of 19499 genes, 0.7%	2.81e-19	0.00%	0.00	RFC5, HNRNPC, RFC2, CCT5, FEN1, NABP2, DNA2, CCT2, POLA1, EXO1, XRCC3, CCNE2, HIST1H3F, RAD51C, DKC1, POLD3, AURKB, POLA2, POLD1, CCT8, NEK2, BRCA2, GNL3, PRIM1, DCLRE1B, CCT6A, RFC4, CCT3, XRCC6, RFC1, MAPK1, HSP90AA1, PRKDC, PCNA, TCP1, RFC3, POLD2, RECQL4, CCT4, BLM, PARP1, POLE2, HIST1H4C, CCT7, POLE4, HSP90AB1, PTGES3, RAD51
sister chromatid segregation	61 of 1198 genes, 5.1%	235 of 19499 genes, 1.2%	7.29e-19	0.00%	0.00	NUF2, NCAPH, SKA2, FEN1, UBE2C, SGO2, CDC20, BIRC5, MAD2L1, MCMBP, SMC4, RAN, CENPN, RMI2, CENPQ, CENPM, XRCC3, KPNB1, CDT1, ANAPC15, SEH1L, CCNB1, DSCC1, SEC13, PLK1, ZWILCH, CENPU, ZWINT, NCAPG, CENPI, RAD51C, CENPH, BUB3, NUP160, AURKB, PRC1, TRIP13, SMC1A, NEK2, TTK, NCAPD3, SPAG5, PHB2, KIF2C, CENPO, CDCA8, CDC6, CENPP, SPC24, CDCA5, SPC25, RRS1, GSG2, SKA1, NUSAP1, NUP37, NUDC, RACGAP1, RCC…
cellular amino acid metabolic process	78 of 1198 genes, 6.5%	367 of 19499 genes, 1.9%	7.73e-19	0.00%	0.00	PSMD2, FAH, ASNS, PSMD3, PSMB6, PSMC3, SHMT2, GSTZ1, CTH, PSMA6, EEF1E1, WARS, IARS, SHMT1, SARS, PSMD12, ODC1, PLOD1, YARS, AIMP2, P4HB, AUH, CAD, PSMD8, PSMB5, PCBD1, FARSA, NARS2, PYCR1, TARS, SMS, PSMD14, BCAT1, PARK7, VARS, PSMB2, HSD17B10, RIMKLA, PHGDH, SLC7A5, DLD, NQO1, AHCY, MTHFD1, AARS, PPAT, ENOPH1, GARS, PSMD11, BCAT2, ARG2, MARS, ADI1, GPT2, CTPS1, PSMB1, IVD, AZIN1, GCAT, PEMT, PP…
telomere maintenance	47 of 1198 genes, 3.9%	142 of 19499 genes, 0.7%	8.01e-19	0.00%	0.00	RFC5, HNRNPC, RFC2, CCT5, FEN1, NABP2, DNA2, CCT2, POLA1, EXO1, XRCC3, CCNE2, RAD51C, DKC1, POLD3, AURKB, POLA2, POLD1, CCT8, NEK2, BRCA2, GNL3, PRIM1, DCLRE1B, CCT6A, RFC4, CCT3, XRCC6, RFC1, MAPK1, HSP90AA1, PRKDC, PCNA, TCP1, RFC3, POLD2, RECQL4, CCT4, BLM, PARP1, POLE2, HIST1H4C, CCT7, POLE4, HSP90AB1, PTGES3, RAD51
ribonucleoprotein complex biogenesis	90 of 1198 genes, 7.5%	473 of 19499 genes, 2.4%	1.33e-18	0.00%	0.00	DIEXF, PES1, RPP30, BMS1, SNRPD1, RPL23A, POP4, SNRPC, PDCD11, NOC2L, PNO1, EBNA1BP2, UTP20, DDX39B, RPL22, DCAF13, NPM3, EXOSC7, NOL6, WDR12, NPM1, NLE1, SF3A3, GNL2, IMP4, RIOX2, GNL3, WDR18, MPV17L2, NOCT, RRP7A, DDX21, SNRPF, SUV39H1, RPS7, MRPS7, RUVBL2, HSP90AB1, C1QBP, PTGES3, SNRPE, NOP16, RPL37, MAK16, RUVBL1, ATXN2L, RRP9, RPF2, BOP1, SENP3, EIF4H, MRTO4, BRIX1, WBP11, RAN, LYAR, PRMT5,…
regulation of mitotic cell cycle phase transition	79 of 1198 genes, 6.6%	379 of 19499 genes, 1.9%	1.48e-18	0.00%	0.00	PSMD2, PLAGL1, UBE2C, MIIP, PSMD3, AURKA, PSMB6, PSMC3, TFDP1, TUBG1, UBD, GPR132, PSMA6, CDK6, CDT1, CENPJ, ANAPC15, TP53, PSMD12, PRMT1, CCND2, FANCI, TRIAP1, TUBB, PSMD8, NPM1, CDK4, TRIP13, PSMB5, ANLN, PRKDC, PCNA, GADD45A, CDC6, TPX2, CDCA5, BLM, ATAD5, PSMD14, BRCA1, EIF4G1, PSMB2, RCC2, APP, ESPL1, CDC7, SLFN11, CDK1, DDB1, EZH2, MAD2L1, BAX, PSMD11, XRCC3, CCNB1, PSMB1, CARM1, MTBP, ODF2…
G1/S transition of mitotic cell cycle	61 of 1198 genes, 5.1%	239 of 19499 genes, 1.2%	1.88e-18	0.00%	0.00	SLFN11, CDK1, MCM7, PLAGL1, MCM8, PPAT, EZH2, SKP2, WEE1, BAX, ORC1, AURKA, TFDP1, POLA1, GPR132, MCM3, CDK6, EIF4E, MCM4, CDT1, CENPJ, CCNE2, CDC25A, TP53, CCNB1, CARM1, RANBP1, MCM2, CCND2, PRMT1, MTBP, TRIAP1, MCM10, NPM1, POLA2, CDK4, MCM5, DHFR, CDK2, RRM2, PRIM1, EIF4EBP1, CDC45, RBBP8, GTSE1, PRKDC, PCNA, GADD45A, CDC6, TYMS, POLE2, MCM6, RCC1, BCAT1, POLE4, EIF4G1, ORC6, RFWD3, CDKN3, NAS…
cell cycle G1/S phase transition	63 of 1198 genes, 5.3%	255 of 19499 genes, 1.3%	2.51e-18	0.00%	0.00	SLFN11, CDK1, MCM7, PLAGL1, MCM8, PPAT, EZH2, SKP2, WEE1, BAX, ORC1, AURKA, TFDP1, POLA1, GPR132, MCM3, CDK6, EIF4E, MCM4, CDT1, CENPJ, CCNE2, CDC25A, TP53, CCNB1, CARM1, RANBP1, MCM2, CCND2, PRMT1, MTBP, TRIAP1, MCM10, NPM1, POLA2, CDK4, MCM5, DHFR, CDK2, RRM2, PRIM1, EIF4EBP1, CDC45, RBBP8, PHB2, GTSE1, PRKDC, PCNA, GADD45A, CCNA2, CDC6, TYMS, POLE2, MCM6, RCC1, BCAT1, POLE4, EIF4G1, ORC6, RFWD…
nuclear DNA replication	28 of 1198 genes, 2.3%	50 of 19499 genes, 0.3%	1.01e-17	0.00%	0.00	RFC5, GMNN, POLD3, POLA2, LIG1, GINS1, RFC2, FEN1, POLD1, DNA2, BRCA2, PRIM1, RFC4, CDC45, RFC1, PCNA, POLA1, RFC3, POLD2, POLE2, CDT1, SLBP, POLE4, GINS2, DBF4B, TIPIN, RAD51, CDC7
cellular process	1090 of 1198 genes, 91.0%	15898 of 19499 genes, 81.5%	1.71e-17	0.00%	0.00	SAE1, OXCT1, RPP30, DNAJA3, MRPS18B, PGP, RXRA, PSMB6, CTNNBL1, TUBG1, LPCAT1, FDXR, IARS, TMEM18, DFNA5, HIST1H3F, ODC1, GPAA1, GNPNAT1, MRPL3, CCT8, PCBD1, NCAPG2, GNG5, UHRF1, RRP7A, DNAJB11, FASN, NUP37, HMGA1, PTGS2, H2AFZ, KATNB1, FOXM1, CARD19, TMX2, MASTL, P4HA2, LSM7, BAX, BRIX1, CCT2, EMD, MDH2, SELENOI, GPT2, SRD5A3, FOSL1, ADCY1, UQCRQ, HIST1H2AK, HDGFRP3, TONSL, ECHS1, NUBP2, HIST3H2…
protein-containing complex assembly	210 of 1198 genes, 17.5%	1788 of 19499 genes, 9.2%	2.07e-17	0.00%	0.00	BCS1L, SNRPD1, HPRT1, HLA-DRA, MZT1, ARL2, RXRA, RBBP7, NDUFA9, NUP93, DDX39B, FLOT1, TUBG1, SHMT2, CTH, POLQ, CDT1, WARS, HIST1H3F, STOML2, GPAA1, AIMP2, PLAGL2, GMNN, NPM1, CCT8, FANCA, ANLN, PCBD1, XRCC6, HMGB1, MPV17L2, RRP7A, ARPC5L, BLM, NDUFAF2, PTPN11, RUVBL2, ASF1B, HMGB2, HSP90AB1, UBE2S, C1QBP, POLR1E, HMGA1, SNRPE, PPID, CORO1B, ALDOA, CLGN, RUVBL1, DDB1, PPAT, IPO4, DNAAF5, BAX, EIF4…
regulation of cell cycle phase transition	81 of 1198 genes, 6.8%	412 of 19499 genes, 2.1%	2.13e-17	0.00%	0.00	PSMD2, PLAGL1, UBE2C, MIIP, PSMD3, AURKA, PSMB6, PSMC3, TFDP1, TUBG1, UBD, GPR132, PSMA6, CDK6, CDT1, CENPJ, ANAPC15, CDC25A, TP53, PSMD12, CCND2, PRMT1, FANCI, TRIAP1, ATF5, TUBB, PSMD8, NPM1, CDK4, TRIP13, PSMB5, ANLN, PRKDC, PCNA, GADD45A, CDC6, TPX2, CDCA5, BLM, ATAD5, PSMD14, BRCA1, EIF4G1, PSMB2, RCC2, APP, ESPL1, CDC7, SLFN11, CDK1, DDB1, EZH2, MAD2L1, BAX, PSMD11, XRCC3, CCNB1, PSMB1, CAR…
RNA processing	136 of 1198 genes, 11.4%	950 of 19499 genes, 4.9%	2.86e-17	0.00%	0.00	LSM5, PES1, RPP30, BMS1, SNRPD1, POP4, RNPS1, PDCD11, RTCB, PNO1, EBNA1BP2, CTNNBL1, DDX39B, RPL22, DCAF13, NPM3, EXOSC7, THOC6, PTBP1, HNRNPL, WDR12, ADAT1, TSEN15, SRRM1, IVNS1ABP, DHX33, SNRNP40, WDR18, CSTF2, RRP7A, DDX21, FTSJ1, PUS7, RPS7, C1QBP, ALYREF, APP, SNRPE, MAK16, AARS, RRP9, LSM7, GTF2F1, YBX1, MRTO4, PHF5A, LYAR, CCNB1, TTF2, NOP56, PABPC1L, DKC1, SRSF9, GTF2H3, EXOSC5, STRAP, RB…
cell division	99 of 1198 genes, 8.3%	581 of 19499 genes, 3.0%	4.52e-17	0.00%	0.00	LIG1, NCAPH, SKA2, UBE2C, CDC20, BIRC5, WEE1, AURKA, MYH10, CDK6, LRRCC1, CDT1, CENPJ, CCNE2, ANAPC15, CDC25A, ARL3, CCND2, ZWILCH, CEP55, NCAPG, TUBA1C, ZWINT, TUBB, CDK4, FGF2, ANLN, SMC1A, GNL3, NCAPD3, CDCA3, RBBP8, NCAPG2, CDCA8, CCNA2, CDC6, SPC24, TPX2, CDCA5, BLM, CCDC124, CENPW, RCC1, CENPV, NUP37, NUDC, UBE2S, RCC2, MIS18A, CDC7, KATNB1, ESPL1, CDK1, RUVBL1, NUF2, REEP4, MASTL, SGO2, PK…
nuclear chromosome segregation	67 of 1198 genes, 5.6%	302 of 19499 genes, 1.5%	6.95e-17	0.00%	0.00	NCAPH, SKA2, UBE2C, CDC20, BIRC5, CENPN, CENPQ, CENPM, FANCD2, CCNE2, CDT1, ANAPC15, DSCC1, ZWILCH, ZWINT, NCAPG, CENPI, NUP160, TRIP13, SMC1A, NCAPD3, TTL, CDCA8, CDC6, SPC24, CDCA5, GSG2, NUP37, NUDC, RCC2, ESPL1, NUF2, FEN1, SGO2, MAD2L1, SMC4, MCMBP, RAN, RMI2, EME1, XRCC3, KPNB1, CCNB1, CENPX, SEH1L, SEC13, PLK1, CENPU, RAD51C, CENPH, BUB3, AURKB, PRC1, TTK, NEK2, SPAG5, PHB2, CENPO, KIF2C, …
cellular protein-containing complex assembly	142 of 1198 genes, 11.9%	1028 of 19499 genes, 5.3%	1.02e-16	0.00%	0.00	BCS1L, SNRPD1, HLA-DRA, MZT1, ARL2, RBBP7, NDUFA9, NUP93, DDX39B, TUBG1, CDT1, HIST1H3F, GMNN, NPM1, ANLN, HMGB1, MPV17L2, RRP7A, ARPC5L, NDUFAF2, RUVBL2, ASF1B, HMGB2, HSP90AB1, UBE2S, C1QBP, POLR1E, SNRPE, CORO1B, RUVBL1, DDB1, IPO4, DNAAF5, EIF4H, RALB, MRTO4, BRIX1, CTTN, CCT2, MED6, CHAF1A, CENPX, SEC24D, PSMG1, OIP5, CENPU, HDGFRP3, NDUFS7, CENPH, HIST1H1E, SRSF9, H2AFX, GTF2H3, STRAP, SMAD…
negative regulation of cell cycle process	69 of 1198 genes, 5.8%	323 of 19499 genes, 1.7%	1.69e-16	0.00%	0.00	PSMD2, PLAGL1, MIIP, PSMD3, AURKA, PSMB6, RBBP7, PSMC3, TFDP1, GPR132, PSMA6, CDT1, CENPJ, ANAPC15, TP53, PSMD12, PRMT1, FANCI, TRIAP1, ATF5, PSMD8, NPM1, CDK4, MSH2, TRIP13, PSMB5, SMC1A, RBBP8, CBX3, PRKDC, PCNA, GADD45A, BLM, PSMD14, BRCA1, HSP90AB1, PSMB2, CALR, RAD51, ESPL1, CDC7, SLFN11, CDK1, EZH2, MAD2L1, BAX, PSMD11, XRCC3, CCNB1, PSMB1, CARM1, MTBP, PLK1, DTL, CLSPN, BUB3, AURKB, CDK2, …
carboxylic acid metabolic process	142 of 1198 genes, 11.9%	1036 of 19499 genes, 5.3%	2.09e-16	0.00%	0.00	GSTP1, PSMB6, NUP93, MTHFD1L, SHMT2, CTH, PSMA6, ECI1, EEF1E1, IARS, WARS, MCAT, ODC1, YARS, AIMP2, AUH, NUP160, PSMB5, PCBD1, HSD17B4, PYCR1, TARS, HK2, GGH, BRCA1, FASN, NUP37, RIMKLA, PTGS2, GPX1, PHGDH, AMACR, SLC7A5, ALDOA, TPI1, PPAT, MTHFD1, AARS, ENOPH1, ATIC, GARS, ARG2, SLC19A1, MDH2, GPT2, CTPS1, SEH1L, PSMB1, LYPLA1, NUP58, ENO1, AZIN1, ECHS1, PEMT, GCAT, LDHA, SESN2, PPA1, CTNS, GART…
cell cycle DNA replication	29 of 1198 genes, 2.4%	59 of 19499 genes, 0.3%	2.50e-16	0.00%	0.00	RFC5, GMNN, POLD3, POLA2, LIG1, GINS1, RFC2, FEN1, POLD1, DNA2, SMC1A, BRCA2, PRIM1, RFC4, CDC45, RFC1, PCNA, POLA1, RFC3, POLD2, POLE2, CDT1, SLBP, POLE4, GINS2, DBF4B, TIPIN, RAD51, CDC7
ncRNA metabolic process	97 of 1198 genes, 8.1%	577 of 19499 genes, 3.0%	3.02e-16	0.00%	0.00	NIFK, DIEXF, PES1, RPP30, BMS1, RPL23A, POP4, PDCD11, RTCB, PNO1, EBNA1BP2, UTP20, RPL22, EEF1E1, DCAF13, WARS, NPM3, IARS, EXOSC7, SARS, NOL6, YARS, AIMP2, WDR12, ADAT1, ELL2, IMP4, TSEN15, FARSA, GPAT2, WDR18, NARS2, TARS, CSTF2, RRP7A, DDX21, FTSJ1, PUS7, SUV39H1, RPS7, KHSRP, VARS, POLR1E, HSD17B10, RPL37, MAK16, AARS, NABP2, PNPT1, RRP9, GARS, GTF2F1, RPF2, BOP1, SENP3, MRTO4, WBP11, RAN, LY…
regulation of DNA metabolic process	75 of 1198 genes, 6.3%	382 of 19499 genes, 2.0%	7.01e-16	0.00%	0.00	CCT5, DNA2, DDX39B, TRIM28, CACYBP, POLQ, CDT1, TP53, DSCC1, NSD2, STOML2, TFRC, USP1, GMNN, NPM1, MSH2, CCT8, SMC1A, GNL3, UBE2V2, HMGB1, PCNA, CDC6, UHRF1, MSH6, ANXA3, BLM, ATAD5, CCT4, AIFM1, BRCA1, HSP90AB1, AUNIP, ALYREF, PTGES3, CALR, MIS18A, RAD51, CDC7, HNRNPC, RFC5, FOXM1, CDK1, RFC2, NABP2, BAX, CCT2, PRMT5, ESCO2, KPNA2, CHTF18, FIGNL1, DKC1, AURKB, H2AFX, CDK2, UNG, BRCA2, NEK2, CCT6…
cellular nitrogen compound biosynthetic process	450 of 1198 genes, 37.6%	5090 of 19499 genes, 26.1%	7.57e-16	0.00%	0.00	DNAJA3, DNA2, MRPS18B, RNPS1, NOC2L, BCL2L12, CXCL10, RXRA, PSMB6, NUP93, CYC1, DDX39B, EXO1, RPL22, POLQ, CDT1, IARS, TMEM18, THOC6, RIDA, HIST1H3F, ODC1, STOML2, AIMP2, ATF5, GMNN, GNPNAT1, MRPL3, TXN, ZBTB8A, CCT8, FANCA, CHAC2, RIOX2, SRA1, MRPS2, PRIM1, PCBD1, FECH, AK2, HMGB1, EIF2B3, RBBP8, MPV17L2, PRKDC, PCNA, UHRF1, TARS, GADD45GIP1, ANXA3, DDX21, FTSJ1, BLM, CCT4, RPS7, BRCA1, FASN, NU…
DNA biosynthetic process	54 of 1198 genes, 4.5%	215 of 19499 genes, 1.1%	1.03e-15	0.00%	0.00	RFC5, HNRNPC, LIG1, RFC2, CCT5, DNA2, RMI2, CCT2, POLA1, DDX39B, PHB, EXO1, POLQ, XRCC3, XRCC2, TP53, DSCC1, DTL, CHTF18, RAD51C, PCLAF, DKC1, POLD3, POLA2, AURKB, MYBBP1A, POLD1, CCT8, NEK2, BRCA2, CCT6A, RFC4, CCT3, PPARG, RBBP8, RFC1, MAPK1, RAD51AP1, HSP90AA1, PCNA, TCP1, RFC3, POLD2, BLM, TYMS, CCT4, POLE2, TK1, BRCA1, CCT7, POLE4, HSP90AB1, PTGES3, RAD51
amide biosynthetic process	113 of 1198 genes, 9.4%	761 of 19499 genes, 3.9%	4.81e-15	0.00%	0.00	MRPL37, CAPRIN1, RPL23A, MRPL4, ASNS, MRPS18B, MRPS33, RXRA, GFM1, MTHFD1L, DDX39B, RPL22, EEF1E1, EIF4E, RPL22L1, WARS, IARS, SHMT1, SARS, HBS1L, RIDA, YBX3, YARS, AIMP2, LARP1, CAD, NPM1, CDK4, MRPL3, EIF1AX, CHAC2, TRAP1, TUFM, MRPS2, FARSA, EIF4EBP1, CHAC1, EIF2B3, NARS2, MPV17L2, TARS, GADD45GIP1, FTSJ1, MRPS28, SCD, RPS7, MRPS7, SYNCRIP, FASN, KHSRP, GGCT, EIF4G1, C1QBP, VARS, CALR, APP, MR…
negative regulation of mitotic cell cycle	63 of 1198 genes, 5.3%	294 of 19499 genes, 1.5%	6.41e-15	0.00%	0.00	SLFN11, PSMD2, CDK1, PLAGL1, NABP2, PNPT1, EZH2, MAP3K20, MIIP, PSMD11, BAX, MAD2L1, PSMD3, AURKA, PSMB6, PSMC3, TFDP1, EME1, GPR132, PSMA6, XRCC3, CDT1, CENPJ, ANAPC15, TP53, CCNB1, PSMB1, PSMD12, CARM1, PRMT1, MTBP, FANCI, PLK1, ZWILCH, TRIAP1, ZWINT, CLSPN, BUB3, PSMD8, NPM1, NLE1, AURKB, MSH2, TRIP13, CDK2, PSMB5, TTK, GTSE1, PRKDC, PCNA, GADD45A, GADD45GIP1, PSMA3, BLM, PSMD14, BRCA1, PSMA7,…
nucleoside monophosphate metabolic process	70 of 1198 genes, 5.8%	353 of 19499 genes, 1.8%	6.73e-15	0.00%	0.00	HPRT1, COX8A, AK4, NDUFA9, NUP93, CYC1, SHMT1, STOML2, CYCS, ATP5J, PAICS, ATP5G1, CAD, NUP160, NDUFAB1, MSH2, AK2, OLA1, HK2, DCTD, NUP37, PARK7, MPP1, DHODH, NDUFA6, DLD, ALDOA, CDK1, TPI1, PPAT, GAPDH, UQCRC1, UMPS, UCK2, COX6A1, UQCC2, ATIC, NUP155, CCNB1, SEH1L, IMPDH2, NUP58, UQCRQ, ENO1, NDUFS7, NDUFV1, LDHA, FIGNL1, CTNS, TJP2, DTYMK, NUP205, NUP188, GART, ATPIF1, PFKP, GPI, HSPA1B, PFAS,…
peptide biosynthetic process	99 of 1198 genes, 8.3%	631 of 19499 genes, 3.2%	1.76e-14	0.00%	0.00	MRPL37, CAPRIN1, RPL23A, MRPL4, MRPS18B, MRPS33, RXRA, GFM1, DDX39B, RPL22, EEF1E1, EIF4E, RPL22L1, WARS, IARS, SHMT1, SARS, HBS1L, RIDA, YBX3, YARS, AIMP2, LARP1, NPM1, CDK4, MRPL3, EIF1AX, CHAC2, TRAP1, TUFM, MRPS2, FARSA, EIF4EBP1, CHAC1, EIF2B3, NARS2, MPV17L2, TARS, GADD45GIP1, FTSJ1, MRPS28, RPS7, MRPS7, SYNCRIP, KHSRP, GGCT, EIF4G1, C1QBP, VARS, CALR, APP, MRPL18, MRPL12, RPL37, MRPL21, CY…
positive regulation of DNA metabolic process	52 of 1198 genes, 4.3%	213 of 19499 genes, 1.1%	1.84e-14	0.00%	0.00	RFC5, FOXM1, CDK1, RFC2, CCT5, NABP2, DNA2, BAX, CCT2, DDX39B, TRIM28, CACYBP, CDT1, DSCC1, NSD2, STOML2, TFRC, CHTF18, DKC1, AURKB, H2AFX, MSH2, CDK2, CCT8, UNG, NEK2, GNL3, UBE2V2, CCT6A, RFC4, CCT3, HMGB1, TIMELESS, MAPK1, HSP90AA1, PCNA, TCP1, RFC3, MSH6, ANXA3, CCT4, ATAD5, PARP1, CCT7, BRCA1, EXOSC3, HSP90AB1, PTGES3, CALR, DBF4B, CDC7, RAD51
ribosome biogenesis	67 of 1198 genes, 5.6%	334 of 19499 genes, 1.7%	1.99e-14	0.00%	0.00	DIEXF, PES1, RPP30, BMS1, RPL23A, POP4, PDCD11, NOC2L, PNO1, EBNA1BP2, UTP20, RPL22, DCAF13, NPM3, EXOSC7, NOL6, WDR12, NPM1, NLE1, GNL2, IMP4, RIOX2, GNL3, WDR18, MPV17L2, RRP7A, DDX21, SUV39H1, RPS7, MRPS7, C1QBP, NOP16, RPL37, MAK16, RRP9, RPF2, BOP1, SENP3, MRTO4, BRIX1, WBP11, RAN, LYAR, MRPL11, NOLC1, ERI1, NOP56, DDX49, RPP40, DKC1, RBFA, RPL26L1, EXOSC5, NOP58, RPS14, EXOSC8, MPHOSPH6, MA…
translation	96 of 1198 genes, 8.0%	604 of 19499 genes, 3.1%	2.41e-14	0.00%	0.00	MRPL37, CAPRIN1, RPL23A, MRPL4, MRPS18B, MRPS33, RXRA, GFM1, DDX39B, RPL22, EEF1E1, EIF4E, RPL22L1, WARS, IARS, SHMT1, SARS, HBS1L, RIDA, YBX3, YARS, AIMP2, LARP1, NPM1, CDK4, MRPL3, EIF1AX, TRAP1, TUFM, MRPS2, FARSA, EIF4EBP1, EIF2B3, NARS2, MPV17L2, TARS, GADD45GIP1, FTSJ1, MRPS28, RPS7, MRPS7, SYNCRIP, KHSRP, EIF4G1, C1QBP, VARS, CALR, APP, MRPL18, MRPL12, RPL37, MRPL21, CYFIP1, AARS, GAPDH, U…
DNA packaging	47 of 1198 genes, 3.9%	179 of 19499 genes, 0.9%	3.35e-14	0.00%	0.00	CDK1, RUVBL1, NCAPH, NOC2L, IPO4, HIST1H2BM, SMC4, SET, RBBP7, CENPN, CENPQ, CENPM, CHAF1A, TP53, CENPX, CCNB1, HIST1H2BH, HIST1H3F, MCM2, CHAF1B, OIP5, NCAPG, CENPU, CENPI, CENPH, NPM1, HIST1H1E, H2AFX, HIST1H2BC, NCAPD3, HIST1H1B, NCAPG2, HJURP, CENPO, CENPP, CDCA5, HIST1H4C, CENPW, NUSAP1, AIFM1, CENPV, ASF1B, HMGB2, ANP32E, HMGA1, MIS18A, NASP
oxoacid metabolic process	144 of 1198 genes, 12.0%	1126 of 19499 genes, 5.8%	6.09e-14	0.00%	0.00	GSTP1, PSMB6, NUP93, MTHFD1L, SHMT2, CTH, PSMA6, ECI1, EEF1E1, IARS, WARS, MCAT, ODC1, YARS, AIMP2, AUH, NUP160, PSMB5, PCBD1, HSD17B4, PYCR1, TARS, HK2, GGH, BRCA1, FASN, NUP37, RIMKLA, PTGS2, GPX1, PHGDH, AMACR, SLC7A5, ALDOA, TPI1, PPAT, MTHFD1, AARS, ENOPH1, ATIC, GARS, ARG2, SLC19A1, MDH2, GPT2, CTPS1, SEH1L, PSMB1, LYPLA1, NUP58, ENO1, AZIN1, ECHS1, PEMT, GCAT, LDHA, SESN2, PPA1, CTNS, GART…
macromolecule metabolic process	720 of 1198 genes, 60.1%	9408 of 19499 genes, 48.2%	6.47e-14	0.00%	0.00	SAE1, RPP30, DNAJA3, DNA2, MRPS18B, RBM47, RNPS1, PDCD11, PNO1, BCL2L12, PGP, CXCL10, RXRA, THOP1, PSMB6, FAM162A, CTNNBL1, LPCAT1, RPL22, POLQ, CHCHD4, IARS, TMEM18, DFNA5, THOC6, PIGA, HIST1H3F, ODC1, STOML2, GPAA1, PPP1R14B, GMNN, MRPL3, TXN, CCT8, SRA1, MRPS2, PRIM1, PCBD1, SNRNP40, HMGB1, MPV17L2, PPM1G, UHRF1, TARS, RRP7A, GPRC5A, DDX21, BLM, NUP37, C1QBP, HSPE1, HMGA1, PTGS2, H2AFZ, FOXM1,…
DNA replication initiation	23 of 1198 genes, 1.9%	42 of 19499 genes, 0.2%	7.71e-14	0.00%	0.00	MCM10, POLA2, MCM7, MCM5, GINS4, MCM8, CDK2, PRIM1, CDC45, ORC1, CDC6, POLA1, MCM3, CCNE2, POLE2, CDT1, MCM4, MCM6, MCM2, POLE4, ORC6, GINS2, CDC7
nucleobase-containing small molecule metabolic process	113 of 1198 genes, 9.4%	790 of 19499 genes, 4.1%	8.39e-14	0.00%	0.00	HPRT1, PGD, COX8A, AK4, NDUFA9, NUP93, CYC1, MTHFD1L, RPIA, SHMT1, ERH, STOML2, CYCS, ATP5J, PAICS, GNPNAT1, ATP5G1, CAD, NUP160, NDUFAB1, TXN, MSH2, ADORA2B, AK2, NANS, GPAT2, HSD17B4, OLA1, PTGIS, HK2, DCTD, SCD, UAP1, FASN, NUP37, PARK7, MPP1, PTGS2, DHODH, RRM2B, NDUFA6, GPX1, DLD, PCK2, ALDOA, CDK1, TPI1, AHCY, MTHFD1, PPAT, GAPDH, UQCRC1, UMPS, COX6A1, UCK2, UQCC2, ATIC, GARS, RAN, DCXR, NU…
nucleotide metabolic process	104 of 1198 genes, 8.7%	700 of 19499 genes, 3.6%	1.23e-13	0.00%	0.00	HPRT1, PGD, COX8A, AK4, NDUFA9, NUP93, CYC1, RPIA, SHMT1, ERH, STOML2, CYCS, ATP5J, PAICS, ATP5G1, CAD, NUP160, NDUFAB1, MSH2, ADORA2B, AK2, GPAT2, HSD17B4, OLA1, PTGIS, HK2, DCTD, SCD, FASN, NUP37, PARK7, MPP1, DHODH, PTGS2, RRM2B, NDUFA6, GPX1, DLD, PCK2, ALDOA, CDK1, TPI1, MTHFD1, PPAT, GAPDH, UQCRC1, UMPS, UCK2, COX6A1, UQCC2, ATIC, GARS, RAN, DCXR, NUP155, MDH2, CTPS1, SEH1L, CCNB1, NUP58, A…
mitochondrion organization	91 of 1198 genes, 7.6%	570 of 19499 genes, 2.9%	1.39e-13	0.00%	0.00	SAE1, BCS1L, TOMM40, DNAJA3, DNA2, U2AF1, NDUFA9, FAM162A, TFDP1, PHB, CHCHD4, NDUFAF4, NDUFAF8, TP53, SLC25A4, STOML2, CYCS, RAB38, PMAIP1, ATP5J, HUWE1, TRIAP1, DNAJC19, PLAGL2, CHCHD3, TIMM10, TOMM22, ATP5G1, LONP1, PSMD8, NDUFAB1, MTFR2, HK2, TMEM11, HAX1, AFG3L2, NDUFAF2, GGCT, PARK7, EIF4G1, CISD2, HSD17B10, RRM2B, DHODH, NDUFA6, MIS18A, GPX1, TIMM44, MTFP1, RUVBL1, TIMM17B, PNPT1, LMNA, UQ…
organic acid metabolic process	144 of 1198 genes, 12.0%	1142 of 19499 genes, 5.9%	2.10e-13	0.00%	0.00	GSTP1, PSMB6, NUP93, MTHFD1L, SHMT2, CTH, PSMA6, ECI1, EEF1E1, IARS, WARS, MCAT, ODC1, YARS, AIMP2, AUH, NUP160, PSMB5, PCBD1, HSD17B4, PYCR1, TARS, HK2, GGH, BRCA1, FASN, NUP37, RIMKLA, PTGS2, GPX1, PHGDH, AMACR, SLC7A5, ALDOA, TPI1, PPAT, MTHFD1, AARS, ENOPH1, ATIC, GARS, ARG2, SLC19A1, MDH2, GPT2, CTPS1, SEH1L, PSMB1, LYPLA1, NUP58, ENO1, AZIN1, ECHS1, PEMT, GCAT, LDHA, SESN2, PPA1, CTNS, GART…
nucleoside phosphate metabolic process	104 of 1198 genes, 8.7%	706 of 19499 genes, 3.6%	2.26e-13	0.00%	0.00	HPRT1, PGD, COX8A, AK4, NDUFA9, NUP93, CYC1, RPIA, SHMT1, ERH, STOML2, CYCS, ATP5J, PAICS, ATP5G1, CAD, NUP160, NDUFAB1, MSH2, ADORA2B, AK2, GPAT2, HSD17B4, OLA1, PTGIS, HK2, DCTD, SCD, FASN, NUP37, PARK7, MPP1, DHODH, PTGS2, RRM2B, NDUFA6, GPX1, DLD, PCK2, ALDOA, CDK1, TPI1, MTHFD1, PPAT, GAPDH, UQCRC1, UMPS, UCK2, COX6A1, UQCC2, ATIC, GARS, RAN, DCXR, NUP155, MDH2, CTPS1, SEH1L, CCNB1, NUP58, A…
sister chromatid cohesion	39 of 1198 genes, 3.3%	134 of 19499 genes, 0.7%	4.80e-13	0.00%	0.00	NUF2, SKA2, FEN1, SGO2, CDC20, BIRC5, MAD2L1, MCMBP, CENPN, CENPQ, CENPM, SEH1L, DSCC1, SEC13, PLK1, ZWILCH, ZWINT, CENPU, RAD51C, CENPI, CENPH, BUB3, NUP160, AURKB, SMC1A, PHB2, KIF2C, CENPO, CDCA8, SPC24, CENPP, SPC25, CDCA5, SKA1, GSG2, NUP37, NUDC, RCC2, ESPL1
protein-DNA complex assembly	50 of 1198 genes, 4.2%	214 of 19499 genes, 1.1%	5.75e-13	0.00%	0.00	RUVBL1, DDB1, IPO4, HIST1H2BM, SET, RBBP7, PSMC3, CENPN, CENPQ, CENPM, XRCC3, MED6, CHAF1A, CDT1, XRCC2, TP53, CENPX, HIST1H2BH, HIST1H3F, MCM2, CHAF1B, CENPU, OIP5, RAD51C, CENPI, CENPH, GMNN, NPM1, HIST1H1E, H2AFX, HIST1H2BC, RAD23B, GTF2H3, HMGB1, CDC45, HIST1H1B, HJURP, CENPO, CENPP, PARP1, HIST1H4C, CENPW, CENPV, ASF1B, HMGB2, ANP32E, POLR1E, MIS18A, NASP, RAD51
nuclear division	71 of 1198 genes, 5.9%	394 of 19499 genes, 2.0%	8.23e-13	0.00%	0.00	NCAPH, MYBL2, MZT1, UBE2C, CDC20, BIRC5, AURKA, PKMYT1, FANCD2, CDT1, CCNE2, ANAPC15, XRCC2, DSCC1, BCCIP, NCAPG, ZWINT, MSH2, TRIP13, FANCA, ANLN, SMC1A, NCAPD3, CDCA8, CDC6, TPX2, CDCA5, GSG2, RCC1, UBE2S, CALR, RAD51, ESPL1, MASTL, SGO2, MAD2L1, SMC4, RAN, EME1, XRCC3, KPNB1, PRMT5, CCNB1, CENPX, SEH1L, KIF11, RANBP1, MTBP, MND1, PLK1, RAD51C, FIGNL1, BUB3, AURKB, PRC1, TTK, BRCA2, NEK2, SPAG5…
cell cycle G2/M phase transition	56 of 1198 genes, 4.7%	264 of 19499 genes, 1.4%	8.73e-13	0.00%	0.00	PSMD2, FOXM1, CDK1, MASTL, SKP2, MIIP, WEE1, PSMD11, PSMD3, AURKA, PSMB6, PSMC3, MELK, TUBG1, PKMYT1, GPR132, PSMA6, CDK6, CENPJ, CDC25A, TP53, CCNB1, PSMB1, PSMD12, ODF2, FANCI, HAUS2, PLK1, ATF5, DTL, CLSPN, RAD51C, TUBB, PSMD8, CDK4, AURKB, NPM1, CDK2, PSMB5, NEK2, GTSE1, HSP90AA1, CCP110, CCNA2, TPX2, PSMA3, BLM, PSMD14, BRCA1, PLK4, PSMA7, PSMB2, RCC2, DBF4B, APP, CDC7
peptide metabolic process	109 of 1198 genes, 9.1%	778 of 19499 genes, 4.0%	1.45e-12	0.00%	0.00	GSTP1, MRPL37, CAPRIN1, RPL23A, MRPL4, MRPS18B, MRPS33, RXRA, GFM1, THOP1, DDX39B, GSTZ1, RPL22, EEF1E1, EIF4E, RPL22L1, WARS, IARS, SHMT1, SARS, HBS1L, RIDA, YBX3, YARS, AIMP2, LARP1, NPM1, CDK4, MRPL3, EIF1AX, CHAC2, TRAP1, TUFM, MRPS2, FARSA, EIF4EBP1, CHAC1, EIF2B3, NARS2, MPV17L2, TARS, GADD45GIP1, FTSJ1, MRPS28, RPS7, MRPS7, SYNCRIP, KHSRP, GGCT, PARK7, EIF4G1, C1QBP, VARS, CALR, APP, GPX1,…
cell cycle checkpoint	50 of 1198 genes, 4.2%	219 of 19499 genes, 1.1%	1.58e-12	0.00%	0.00	CDK1, PLAGL1, NABP2, DNA2, MAP3K20, BAX, MAD2L1, AURKA, TFDP1, DDX39B, EME1, XRCC3, CENPJ, CDT1, ANAPC15, TP53, CCNB1, CARM1, PRMT1, FANCI, PLK1, ZWILCH, TRIAP1, DTL, ZWINT, CLSPN, BUB3, NPM1, AURKB, H2AFX, TRIP13, MSH2, WDR76, CDK2, TTK, DCLRE1B, EIF2AK4, CDC45, RBBP8, GTSE1, PRKDC, PCNA, GADD45A, CDC6, BLM, PRPF19, PTPN11, BRCA1, TIPIN, RFWD3
DNA strand elongation involved in DNA replication	15 of 1198 genes, 1.3%	18 of 19499 genes, 0.1%	2.02e-12	0.00%	0.00	POLA1, RFC3, LIG1, POLD2, GINS1, GINS4, RNASEH2A, PARP1, FEN1, GINS3, DNA2, PARP2, RFC4, GINS2, PCNA
cellular amide metabolic process	132 of 1198 genes, 11.0%	1036 of 19499 genes, 5.3%	2.17e-12	0.00%	0.00	GSTP1, MRPS18B, RXRA, GFM1, THOP1, MTHFD1L, DDX39B, SHMT2, RPL22, EEF1E1, RPL22L1, WARS, IARS, RIDA, YBX3, YARS, AIMP2, LARP1, NPM1, MRPL3, EIF1AX, CHAC2, TUFM, MRPS2, EIF2B3, HSD17B4, MPV17L2, TARS, GADD45GIP1, FTSJ1, MRPS28, GGH, RPS7, FASN, C1QBP, APP, GPX1, MRPL18, MRPL21, MRPL12, MTHFD1, AARS, ATIC, GARS, MRPL39, EIF4H, MRPL15, ARG2, SLC19A1, NCL, PEMT, SESN2, PPA1, CTNS, GTF2H3, EIF2AK4, GA…
ribonucleoside monophosphate metabolic process	64 of 1198 genes, 5.3%	338 of 19499 genes, 1.7%	2.21e-12	0.00%	0.00	HPRT1, COX8A, AK4, NDUFA9, NUP93, CYC1, STOML2, CYCS, ATP5J, PAICS, ATP5G1, CAD, NUP160, NDUFAB1, MSH2, AK2, OLA1, HK2, NUP37, PARK7, MPP1, DHODH, NDUFA6, DLD, ALDOA, CDK1, TPI1, PPAT, GAPDH, UQCRC1, UCK2, COX6A1, UMPS, UQCC2, ATIC, NUP155, CCNB1, SEH1L, IMPDH2, NUP58, UQCRQ, ENO1, NDUFS7, NDUFV1, LDHA, FIGNL1, CTNS, TJP2, NUP205, NUP188, GART, ATPIF1, PFKP, GPI, HSPA1B, PFAS, NDUFS6, PARP1, ATP1…
regulation of cell cycle G2/M phase transition	49 of 1198 genes, 4.1%	213 of 19499 genes, 1.1%	2.26e-12	0.00%	0.00	PSMD2, CDK1, MIIP, PSMD11, PSMD3, AURKA, PSMB6, PSMC3, TUBG1, GPR132, PSMA6, CDK6, CENPJ, CDC25A, TP53, CCNB1, PSMB1, PSMD12, ODF2, FANCI, HAUS2, PLK1, ATF5, DTL, CLSPN, RAD51C, TUBB, PSMD8, CDK4, AURKB, NPM1, CDK2, PSMB5, NEK2, GTSE1, HSP90AA1, CCP110, TPX2, PSMA3, BLM, PSMD14, BRCA1, PLK4, PSMA7, PSMB2, RCC2, DBF4B, APP, CDC7
protein-DNA complex subunit organization	53 of 1198 genes, 4.4%	245 of 19499 genes, 1.3%	2.35e-12	0.00%	0.00	RUVBL1, DDB1, IPO4, HIST1H2BM, SET, RBBP7, PSMC3, CENPN, CENPQ, CENPM, XRCC3, MED6, CHAF1A, CDT1, XRCC2, TP53, CENPX, HIST1H2BH, MCM2, HIST1H3F, CHAF1B, CENPU, OIP5, RAD51C, CENPI, CENPH, HIST3H2A, GMNN, NPM1, HIST1H1E, H2AFX, HIST1H2BC, RAD23B, GTF2H3, HMGB1, CDC45, HIST1H1B, HJURP, CENPO, CENPP, PARP1, HIST1H4C, CENPW, CENPV, ASF1B, HMGB2, ANP32E, HMGA1, POLR1E, MIS18A, SMARCB1, NASP, RAD51
rRNA metabolic process	59 of 1198 genes, 4.9%	295 of 19499 genes, 1.5%	2.37e-12	0.00%	0.00	RPL37, MAK16, NIFK, DIEXF, PES1, RPP30, BMS1, RPL23A, RRP9, POP4, PDCD11, BOP1, RPF2, SENP3, PNO1, EBNA1BP2, MRTO4, WBP11, UTP20, LYAR, RPL22, MARS, DCAF13, NPM3, EXOSC7, NCL, NOL6, NOLC1, CD3EAP, NOP56, ERI1, WDR12, DDX49, DKC1, RPP40, RBFA, IMP4, NOP58, EXOSC5, RPS14, EXOSC8, MPHOSPH6, WDR18, BYSL, RRP7A, DDX21, RRS1, WDR36, FBL, SUV39H1, TSR1, RPS7, EXOSC3, GTF3C3, UTP4, MRM1, BUD23, POLR1E, S…
response to abiotic stimulus	144 of 1198 genes, 12.0%	1176 of 19499 genes, 6.0%	2.61e-12	0.00%	0.00	AEN, COPS3, DNAJA3, CA2, NOC2L, MAP3K20, CXCL10, HIPK2, PSMB6, RBBP7, NUP93, FAM162A, PSMA6, FANCD2, YBX3, MYOF, NUP160, NPM1, TNFRSF8, TXN, POLD1, PSMB5, SMC1A, FECH, XRCC6, EIF2B3, PRKDC, PCNA, GADD45A, BLM, PTPN11, BRCA1, RUVBL2, NUP37, HSP90AB1, PTGS2, APP, GPX1, PPID, DDB1, LMNA, BAX, HYOU1, SEH1L, IL13, CCNB1, PSMB1, FOSL1, NUP58, ENO1, DTL, HIST3H2A, FIGNL1, PCLAF, PBK, LDHA, AURKB, CTNS, …
negative regulation of mitotic cell cycle phase transition	49 of 1198 genes, 4.1%	214 of 19499 genes, 1.1%	2.77e-12	0.00%	0.00	SLFN11, PSMD2, CDK1, PLAGL1, EZH2, MIIP, PSMD11, BAX, MAD2L1, PSMD3, AURKA, PSMB6, PSMC3, TFDP1, GPR132, PSMA6, XRCC3, CENPJ, CDT1, ANAPC15, TP53, CCNB1, PSMB1, PSMD12, CARM1, PRMT1, FANCI, PLK1, TRIAP1, CLSPN, BUB3, PSMD8, AURKB, NPM1, TRIP13, CDK2, PSMB5, TTK, GTSE1, GADD45A, PCNA, PRKDC, PSMA3, BLM, PSMD14, BRCA1, PSMA7, PSMB2, RFWD3
negative regulation of cell cycle phase transition	51 of 1198 genes, 4.3%	231 of 19499 genes, 1.2%	3.49e-12	0.00%	0.00	SLFN11, PSMD2, CDK1, PLAGL1, EZH2, MIIP, PSMD11, BAX, MAD2L1, PSMD3, AURKA, PSMB6, PSMC3, TFDP1, GPR132, PSMA6, XRCC3, CENPJ, CDT1, ANAPC15, TP53, CCNB1, PSMB1, PSMD12, CARM1, PRMT1, FANCI, PLK1, TRIAP1, ATF5, DTL, CLSPN, BUB3, PSMD8, AURKB, NPM1, TRIP13, CDK2, PSMB5, TTK, GTSE1, PRKDC, GADD45A, PCNA, PSMA3, BLM, PSMD14, BRCA1, PSMA7, PSMB2, RFWD3
drug metabolic process	108 of 1198 genes, 9.0%	783 of 19499 genes, 4.0%	6.03e-12	0.00%	0.00	OXCT1, CS, FAH, HPRT1, ASNS, COX8A, AK4, NDUFA9, NUP93, CYC1, MTHFD1L, SHMT2, GSTZ1, CTH, SHMT1, SLC52A2, STOML2, CYCS, ATP5J, MAOA, ATP5G1, CAD, NUP160, SDHB, IDH3A, NDUFAB1, MSH2, PCBD1, HSD17B4, OLA1, PYCR1, PTGIS, HK2, CD320, PNPO, SMS, NUP37, KHSRP, PARK7, HSP90AB1, PTGS2, NDUFA6, GPX1, DLD, ALDOA, NQO1, CDK1, TPI1, AHCY, MTHFD1, GAPDH, UQCRC1, COX6A1, ENOPH1, UQCC2, SLC25A19, MTHFD2, BDH1, …
organelle fission	74 of 1198 genes, 6.2%	439 of 19499 genes, 2.3%	7.75e-12	0.00%	0.00	NCAPH, MYBL2, MZT1, UBE2C, CDC20, BIRC5, AURKA, PKMYT1, FANCD2, CDT1, CCNE2, ANAPC15, XRCC2, DSCC1, BCCIP, NCAPG, ZWINT, MSH2, TRIP13, MTFR2, FANCA, ANLN, SMC1A, NCAPD3, CDCA8, CDC6, TPX2, CDCA5, GSG2, RCC1, UBE2S, CALR, DHODH, RAD51, ESPL1, MTFP1, MASTL, SGO2, MAD2L1, SMC4, RAN, EME1, XRCC3, KPNB1, PRMT5, CCNB1, CENPX, SEH1L, KIF11, RANBP1, MTBP, MND1, PLK1, RAD51C, FIGNL1, BUB3, AURKB, PRC1, TT…
posttranscriptional regulation of gene expression	83 of 1198 genes, 6.9%	528 of 19499 genes, 2.7%	9.25e-12	0.00%	0.00	PSMD2, CAPRIN1, PSMD3, RXRA, PSMB6, NUP93, PSMC3, DDX39B, PSMA6, EIF4E, EXOSC7, SHMT1, PSMD12, RIDA, HIST1H3F, YBX3, LARP1, PSMD8, NUP160, NPM1, CDK4, TRAP1, PSMB5, EIF4EBP1, MPV17L2, NOCT, PSMD14, SYNCRIP, NUP37, KHSRP, EIF4G1, C1QBP, PSMB2, CALR, APP, HNRNPC, CYFIP1, GAPDH, UQCC2, YBX1, PSMD11, EIF4H, PABPC1, RPS6KB2, SET, RAN, LRPPRC, NUP155, SEH1L, NCL, PSMB1, NUP58, NOLC1, PABPC4, DKC1, DAPK…
cellular macromolecule metabolic process	641 of 1198 genes, 53.5%	8291 of 19499 genes, 42.5%	9.33e-12	0.00%	0.00	SAE1, DNAJA3, DNA2, MRPS18B, RNPS1, BCL2L12, PGP, CXCL10, RXRA, THOP1, PSMB6, FAM162A, RPL22, POLQ, CHCHD4, IARS, TMEM18, DFNA5, THOC6, PIGA, HIST1H3F, STOML2, GPAA1, PPP1R14B, GMNN, MRPL3, TXN, CCT8, SRA1, MRPS2, PRIM1, PCBD1, HMGB1, MPV17L2, PPM1G, UHRF1, TARS, GPRC5A, DDX21, BLM, NUP37, C1QBP, HSPE1, HMGA1, PTGS2, H2AFZ, FOXM1, RUVBL1, MAK, MASTL, P4HA2, LSM7, MRPL39, BAX, EIF4H, MRPL15, CCT2,…
cellular component assembly	270 of 1198 genes, 22.5%	2798 of 19499 genes, 14.3%	1.26e-11	0.00%	0.00	BCS1L, POC1A, DNA2, MZT1, NOC2L, SDC4, ARL2, RXRA, NUP93, DDX39B, FLOT1, TUBG1, EXO1, UBD, POLQ, CDT1, HIST1H3F, STOML2, GPAA1, AIMP2, NUDCD3, GMNN, CCT8, FANCA, ANLN, PCBD1, HMGB1, MPV17L2, RRP7A, BLM, BRCA1, HSP90AB1, C1QBP, DYNC2LI1, HMGA1, RCC2, PLS3, SNRPE, CORO1B, RUVBL1, MAK, IPO4, BAX, EIF4H, RALB, BRIX1, TNFSF11, CTTN, CCT2, MED6, CHAF1A, CENPX, CCNB1, FOSL1, NUP58, HDGFRP3, CENPU, PSMG1…
chromatin assembly or disassembly	41 of 1198 genes, 3.4%	161 of 19499 genes, 0.8%	1.37e-11	0.00%	0.00	RUVBL1, NOC2L, IPO4, HIST1H2BM, SET, RBBP7, CENPN, CENPQ, CENPM, CHAF1A, TP53, CENPX, HIRIP3, HIST1H2BH, HIST1H3F, MCM2, CHAF1B, OIP5, CENPU, CENPI, HIST3H2A, CENPH, NPM1, HIST1H1E, H2AFX, HIST1H2BC, HIST1H1B, HJURP, CENPO, CENPP, HIST1H4C, CENPW, CENPV, SUV39H2, ASF1B, HMGB2, ANP32E, HMGA1, MIS18A, SMARCB1, NASP
ncRNA processing	70 of 1198 genes, 5.8%	406 of 19499 genes, 2.1%	1.41e-11	0.00%	0.00	DIEXF, PES1, RPP30, BMS1, RPL23A, POP4, PDCD11, RTCB, PNO1, EBNA1BP2, UTP20, RPL22, DCAF13, NPM3, EXOSC7, SARS, NOL6, WDR12, ADAT1, TSEN15, IMP4, WDR18, CSTF2, RRP7A, DDX21, FTSJ1, PUS7, SUV39H1, RPS7, HSD17B10, RPL37, MAK16, AARS, RRP9, RPF2, BOP1, SENP3, MRTO4, WBP11, LYAR, OSGEP, NOLC1, ERI1, NOP56, DDX49, RPP40, DKC1, RBFA, EXOSC5, NOP58, RPS14, EXOSC8, MPHOSPH6, SMAD1, BYSL, DDX1, METTL1, KA…
G2/M transition of mitotic cell cycle	52 of 1198 genes, 4.3%	247 of 19499 genes, 1.3%	1.46e-11	0.00%	0.00	PSMD2, FOXM1, CDK1, MASTL, SKP2, MIIP, WEE1, PSMD11, PSMD3, AURKA, PSMB6, PSMC3, MELK, TUBG1, GPR132, PKMYT1, PSMA6, CDK6, CENPJ, CDC25A, CCNB1, PSMB1, PSMD12, ODF2, FANCI, HAUS2, PLK1, DTL, CLSPN, RAD51C, TUBB, PSMD8, CDK4, AURKB, CDK2, PSMB5, NEK2, HSP90AA1, CCP110, CCNA2, TPX2, PSMA3, BLM, PSMD14, BRCA1, PLK4, PSMA7, PSMB2, RCC2, DBF4B, APP, CDC7
mitotic nuclear division	53 of 1198 genes, 4.4%	257 of 19499 genes, 1.3%	1.96e-11	0.00%	0.00	NCAPH, MYBL2, MZT1, UBE2C, CDC20, BIRC5, MAD2L1, SMC4, AURKA, RAN, PKMYT1, XRCC3, KPNB1, CDT1, ANAPC15, PRMT5, KIF11, SEH1L, CCNB1, DSCC1, RANBP1, MTBP, BCCIP, PLK1, ZWINT, NCAPG, BUB3, AURKB, PRC1, TRIP13, ANLN, SMC1A, NEK2, TTK, NCAPD3, SPAG5, PHB2, KIF2C, CDCA8, CDC6, TPX2, CDCA5, HSPA1B, RRS1, GSG2, RCC1, NUSAP1, UBE2S, AURKAIP1, RACGAP1, TOM1L1, KIF4A, ESPL1
protein localization to organelle	110 of 1198 genes, 9.2%	820 of 19499 genes, 4.2%	2.28e-11	0.00%	0.00	SAE1, PES1, CCT5, TOMM40, RPL23A, U2AF1, ARL2, AURKA, TFDP1, CENPQ, RPL22, STIL, CHCHD4, CDT1, TP53, GPAA1, PMAIP1, HUWE1, DNAJC19, NUDCD3, PLAGL2, TIMM10, TOMM22, PSMD8, POLA2, TXN, IPO7, CCT8, GNL3, PACSIN2, HK2, CDCA5, HAX1, CCT4, GSG2, RPS7, RUVBL2, PARK7, HSP90AB1, CALR, PTGS2, RCC2, MIS18A, GNPTAB, TIMM44, RPL37, CDK1, RUVBL1, NABP2, TIMM17B, EZH2, IPO5, LMNA, IPO4, RPF2, YBX1, BAX, WBP11, …
organonitrogen compound metabolic process	548 of 1198 genes, 45.7%	6865 of 19499 genes, 35.2%	2.76e-11	0.00%	0.00	SAE1, MRPS18B, BCL2L12, PGP, CXCL10, RXRA, THOP1, PSMB6, FAM162A, CYC1, LPCAT1, RPL22, CHCHD4, IARS, DFNA5, PIGA, HIST1H3F, ODC1, STOML2, GPAA1, PPP1R14B, MRPL3, TXN, CHAC2, MRPS2, PCBD1, FECH, HMGB1, OLA1, MPV17L2, PPM1G, UHRF1, TARS, GPRC5A, BLM, FASN, NUP37, C1QBP, HSPE1, PTGS2, FOXM1, RUVBL1, MAK, MASTL, P4HA2, MRPL39, BAX, EIF4H, MRPL15, MDH2, GPT2, CENPX, CCNB1, SRD5A3, ADCY1, UQCRQ, AZIN1,…
chromatin assembly	37 of 1198 genes, 3.1%	136 of 19499 genes, 0.7%	3.20e-11	0.00%	0.00	RUVBL1, NOC2L, IPO4, HIST1H2BM, SET, RBBP7, CENPN, CENPQ, CENPM, CHAF1A, TP53, CENPX, HIST1H2BH, HIST1H3F, MCM2, CHAF1B, OIP5, CENPU, CENPI, CENPH, NPM1, HIST1H1E, H2AFX, HIST1H2BC, HIST1H1B, HJURP, CENPO, CENPP, HIST1H4C, CENPW, CENPV, ASF1B, HMGB2, ANP32E, HMGA1, MIS18A, NASP
DNA replication-independent nucleosome assembly	20 of 1198 genes, 1.7%	39 of 19499 genes, 0.2%	5.42e-11	0.00%	0.00	NPM1, RUVBL1, IPO4, RBBP7, CENPN, CENPO, HJURP, CENPM, CENPP, CENPQ, HIST1H4C, CENPW, CENPX, ASF1B, MIS18A, CENPU, OIP5, CENPI, NASP, CENPH
purine ribonucleoside monophosphate metabolic process	60 of 1198 genes, 5.0%	325 of 19499 genes, 1.7%	6.15e-11	0.00%	0.00	DLD, ALDOA, CDK1, TPI1, PPAT, GAPDH, HPRT1, UQCRC1, COX6A1, UQCC2, ATIC, COX8A, AK4, NDUFA9, NUP93, CYC1, NUP155, SEH1L, CCNB1, NUP58, IMPDH2, STOML2, CYCS, UQCRQ, ATP5J, ENO1, PAICS, NDUFV1, NDUFS7, FIGNL1, LDHA, ATP5G1, NUP160, TJP2, CTNS, NDUFAB1, MSH2, NUP205, NUP188, AK2, GART, ATPIF1, PFKP, OLA1, GPI, HK2, NDUFS6, PFAS, HSPA1B, PARP1, ATP1B1, CHCHD10, NUP37, PARK7, ADSL, MPP1, NDUFA7, ATP5B…
chromatin remodeling at centromere	18 of 1198 genes, 1.5%	31 of 19499 genes, 0.2%	6.33e-11	0.00%	0.00	NPM1, RUVBL1, RBBP7, CENPN, CENPO, HJURP, CENPM, CENPP, CENPQ, HIST1H4C, CENPW, CENPV, CENPX, CENPU, OIP5, MIS18A, CENPI, CENPH
purine nucleoside monophosphate metabolic process	60 of 1198 genes, 5.0%	326 of 19499 genes, 1.7%	7.10e-11	0.00%	0.00	DLD, ALDOA, CDK1, TPI1, PPAT, GAPDH, HPRT1, UQCRC1, COX6A1, UQCC2, ATIC, COX8A, AK4, NDUFA9, NUP93, CYC1, NUP155, SEH1L, CCNB1, NUP58, IMPDH2, STOML2, CYCS, UQCRQ, ATP5J, ENO1, PAICS, NDUFV1, NDUFS7, FIGNL1, LDHA, ATP5G1, NUP160, TJP2, CTNS, NDUFAB1, MSH2, NUP205, NUP188, AK2, GART, ATPIF1, PFKP, OLA1, GPI, HK2, NDUFS6, PFAS, HSPA1B, PARP1, ATP1B1, CHCHD10, NUP37, PARK7, ADSL, MPP1, NDUFA7, ATP5B…
nucleotide biosynthetic process	65 of 1198 genes, 5.4%	373 of 19499 genes, 1.9%	8.44e-11	0.00%	0.00	HPRT1, AK4, NUP93, CYC1, SHMT1, ERH, STOML2, ATP5J, PAICS, ATP5G1, CAD, NUP160, ADORA2B, AK2, GPAT2, PTGIS, HK2, DCTD, SCD, FASN, NUP37, RRM2B, DHODH, PTGS2, DLD, ALDOA, TPI1, MTHFD1, PPAT, GAPDH, UCK2, UMPS, GARS, ATIC, NUP155, CTPS1, SEH1L, ADCY1, IMPDH2, NAMPT, NUP58, ENO1, RRM1, LDHA, DTYMK, NME1, NUP205, RRM2, NUP188, GART, PFKP, MAPK1, KARS, GPI, PFAS, TYMS, PARP1, TK1, CHCHD10, ACACA, ADSL…
response to stress	341 of 1198 genes, 28.5%	3830 of 19499 genes, 19.6%	9.73e-11	0.00%	0.00	GSTP1, TXNDC5, OXCT1, DNAJA3, DNA2, CA2, SDC4, BCL2L12, CXCL10, PSMB6, NUP93, FAM162A, MELK, DDX39B, FLOT1, EXO1, UBD, POLQ, HIST1H3F, STOML2, PPP1R14B, FIBP, TXN, FANCA, HMGB1, EIF2B3, RBBP8, PYCR1, PRKDC, PCNA, SCARB1, UHRF1, ANXA3, BLM, ATAD5, DUSP6, BRCA1, DNAJB11, NUP37, HSP90AB1, C1QBP, HSPE1, HMGA1, PTGS2, GPX1, MANF, SLFN11, CORO1B, FOXM1, FBXO22, RUVBL1, MASTL, BAX, RALB, HYOU1, TNFSF11,…
DNA replication-independent nucleosome organization	20 of 1198 genes, 1.7%	40 of 19499 genes, 0.2%	1.02e-10	0.00%	0.00	NPM1, RUVBL1, IPO4, RBBP7, CENPN, CENPO, HJURP, CENPM, CENPP, CENPQ, HIST1H4C, CENPW, CENPX, ASF1B, MIS18A, CENPU, OIP5, CENPI, NASP, CENPH
DNA recombination	52 of 1198 genes, 4.3%	259 of 19499 genes, 1.3%	1.12e-10	0.00%	0.00	RUVBL1, MCM8, FEN1, NABP2, DNA2, RMI2, EXO1, EME1, POLQ, XRCC3, HMGB3, XRCC2, CENPX, NSD2, KPNA2, MND1, GINS2, TFRC, TONSL, RAD51C, FIGNL1, H2AFX, GINS4, MSH2, TRIP13, UNG, BRCA2, RAD54L, XRCC6, HMGB1, CDC45, RBBP8, RAD51AP1, PRKDC, MSH6, BLM, ATAD5, RECQL4, PARP1, PSMC3IP, PSMD14, RUVBL2, HSPD1, BRCA1, EXOSC3, HMGB2, IL10, AUNIP, ALYREF, RFWD3, RAD51, CDC7
nucleoside phosphate biosynthetic process	65 of 1198 genes, 5.4%	376 of 19499 genes, 1.9%	1.25e-10	0.00%	0.00	HPRT1, AK4, NUP93, CYC1, SHMT1, ERH, STOML2, ATP5J, PAICS, ATP5G1, CAD, NUP160, ADORA2B, AK2, GPAT2, PTGIS, HK2, DCTD, SCD, FASN, NUP37, RRM2B, DHODH, PTGS2, DLD, ALDOA, TPI1, MTHFD1, PPAT, GAPDH, UCK2, UMPS, GARS, ATIC, NUP155, CTPS1, SEH1L, ADCY1, IMPDH2, NAMPT, NUP58, ENO1, RRM1, LDHA, DTYMK, NME1, NUP205, RRM2, NUP188, GART, PFKP, MAPK1, KARS, GPI, PFAS, TYMS, PARP1, TK1, CHCHD10, ACACA, ADSL…
regulation of G2/M transition of mitotic cell cycle	44 of 1198 genes, 3.7%	195 of 19499 genes, 1.0%	1.50e-10	0.00%	0.00	PSMD2, CDK1, MIIP, PSMD11, PSMD3, AURKA, PSMB6, PSMC3, TUBG1, GPR132, PSMA6, CDK6, CENPJ, CCNB1, PSMB1, PSMD12, ODF2, FANCI, HAUS2, PLK1, DTL, RAD51C, CLSPN, TUBB, PSMD8, CDK4, AURKB, CDK2, PSMB5, NEK2, HSP90AA1, CCP110, TPX2, PSMA3, BLM, PSMD14, BRCA1, PLK4, PSMA7, PSMB2, RCC2, APP, DBF4B, CDC7
rRNA processing	52 of 1198 genes, 4.3%	261 of 19499 genes, 1.3%	1.55e-10	0.00%	0.00	RPL37, MAK16, DIEXF, PES1, RPP30, BMS1, RPL23A, RRP9, POP4, PDCD11, BOP1, RPF2, SENP3, PNO1, EBNA1BP2, MRTO4, WBP11, UTP20, LYAR, RPL22, DCAF13, NPM3, EXOSC7, NOL6, NOLC1, NOP56, ERI1, WDR12, DDX49, DKC1, RPP40, RBFA, IMP4, EXOSC5, NOP58, RPS14, EXOSC8, MPHOSPH6, WDR18, BYSL, RRP7A, DDX21, RRS1, WDR36, FBL, SUV39H1, TSR1, RPS7, EXOSC3, UTP4, MRM1, BUD23
DNA strand elongation	16 of 1198 genes, 1.3%	25 of 19499 genes, 0.1%	2.16e-10	0.00%	0.00	LIG1, GINS1, GINS4, FEN1, GINS3, DNA2, PARP2, DCLRE1B, RFC4, PCNA, RFC3, POLA1, POLD2, RNASEH2A, PARP1, GINS2
small molecule biosynthetic process	100 of 1198 genes, 8.3%	739 of 19499 genes, 3.8%	2.51e-10	0.00%	0.00	HPRT1, ASNS, PGD, PLCG2, PGP, NDUFA9, NUP93, CD74, COQ2, MTHFD1L, SHMT2, CTH, FDXR, SHMT1, COQ3, MCAT, PLOD1, CAD, NUP160, NDUFAB1, FGF2, WDR5, PCBD1, HSD17B4, PYCR1, PTGIS, HK2, PNPO, VDR, SCD, BRCA1, BCAT1, FASN, NUP37, PARK7, PTGES3, RIMKLA, PTGS2, DHODH, GPX1, PHGDH, AMACR, PCK2, ALDOA, TPI1, AHCY, MTHFD1, GAPDH, NUS1, UMPS, COQ4, UCK2, ENOPH1, SLC27A2, ATIC, BCAT2, BDH1, RAN, LBR, ERLIN2, MG…
positive regulation of cell cycle	62 of 1198 genes, 5.2%	354 of 19499 genes, 1.8%	2.71e-10	0.00%	0.00	CDK1, PLAGL1, FEN1, POC1A, ASNS, UBE2C, PKP4, BAX, MAD2L1, AURKA, TFDP1, DDX39B, XRCC3, EIF4E, CDT1, CENPJ, CDC25A, TP53, CCNB1, FOSL1, CARM1, RANBP1, CCND2, PRMT1, MTBP, USP22, TRIAP1, DTL, RAD51C, NPM1, AURKB, CDK4, MYBBP1A, CDK2, RAD23A, BRCA2, SPAG5, CDC45, EIF4EBP1, PHB2, GTSE1, PCNA, GADD45A, TTL, CDC6, CDCA5, NUSAP1, PTPN11, CENPV, BRCA1, PLK4, EIF4G1, CKS1B, HSP90AB1, IL10, RACGAP1, CALR,…
CENP-A containing nucleosome assembly	17 of 1198 genes, 1.4%	29 of 19499 genes, 0.1%	2.79e-10	0.00%	0.00	NPM1, RUVBL1, RBBP7, CENPN, CENPO, HJURP, CENPM, CENPP, CENPQ, HIST1H4C, CENPW, CENPX, CENPU, OIP5, MIS18A, CENPI, CENPH
CENP-A containing chromatin organization	17 of 1198 genes, 1.4%	29 of 19499 genes, 0.1%	2.79e-10	0.00%	0.00	NPM1, RUVBL1, RBBP7, CENPN, CENPO, HJURP, CENPM, CENPP, CENPQ, HIST1H4C, CENPW, CENPX, CENPU, OIP5, MIS18A, CENPI, CENPH
nucleosome assembly	33 of 1198 genes, 2.8%	118 of 19499 genes, 0.6%	3.91e-10	0.00%	0.00	RUVBL1, IPO4, HIST1H2BM, SET, RBBP7, CENPN, CENPQ, CENPM, CHAF1A, CENPX, HIST1H2BH, HIST1H3F, MCM2, CHAF1B, OIP5, CENPU, CENPI, CENPH, NPM1, HIST1H1E, H2AFX, HIST1H2BC, HIST1H1B, HJURP, CENPO, CENPP, HIST1H4C, CENPW, ASF1B, HMGB2, ANP32E, MIS18A, NASP
double-strand break repair	44 of 1198 genes, 3.7%	200 of 19499 genes, 1.0%	3.91e-10	0.00%	0.00	FOXM1, MCM8, FEN1, NABP2, DNA2, POLA1, EME1, POLQ, XRCC3, XRCC2, NSD2, ESCO2, MND1, GINS2, TONSL, RAD51C, FIGNL1, H2AFX, GINS4, TRIP13, MSH2, BRCA2, RAD54L, UBE2V2, DCLRE1B, XRCC6, CDC45, TIMELESS, RBBP8, RAD51AP1, PRKDC, DDX1, CDCA5, BLM, RECQL4, PARP1, HIST1H4C, PRPF19, PSMD14, BRCA1, AUNIP, RFWD3, RAD51, CDC7
nucleoside triphosphate metabolic process	60 of 1198 genes, 5.0%	339 of 19499 genes, 1.7%	4.32e-10	0.00%	0.00	DLD, ALDOA, CDK1, TPI1, GAPDH, UQCRC1, COX6A1, UCK2, UQCC2, COX8A, AK4, NDUFA9, NUP93, RAN, CYC1, NUP155, CTPS1, SEH1L, CCNB1, NUP58, IMPDH2, STOML2, CYCS, UQCRQ, ATP5J, ENO1, NDUFV1, NDUFS7, FIGNL1, LDHA, ATP5G1, CAD, NUP160, CTNS, NDUFAB1, MSH2, NME1, DTYMK, NUP205, NUP188, ATPIF1, PFKP, OLA1, GPI, HK2, NDUFS6, DCTPP1, HSPA1B, TYMS, PARP1, ATP1B1, CHCHD10, NUP37, PARK7, DUT, RRM2B, NDUFA7, ATP5…
DNA geometric change	28 of 1198 genes, 2.3%	86 of 19499 genes, 0.4%	4.49e-10	0.00%	0.00	MCM7, RUVBL1, MCM5, GINS1, GINS4, RAD23B, DDB1, GTF2H3, DNA2, RAD54L, XRCC6, HMGB1, CDC45, DDX1, BLM, RECQL4, PARP1, MCM4, MCM6, HMGB3, TP53, RUVBL2, MCM2, HMGB2, GINS2, HMGA1, ASCC3, RAD51
anaphase-promoting complex-dependent catabolic process	27 of 1198 genes, 2.3%	80 of 19499 genes, 0.4%	4.58e-10	0.00%	0.00	PSMD2, BUB3, PSMD8, AURKB, CDK1, PSMB5, UBE2C, SKP2, CDC20, PSMD11, MAD2L1, PSMD3, AURKA, PSMB6, PSMC3, PSMA6, PSMA3, ANAPC15, CCNB1, PSMD14, PSMB1, PSMD12, UBE2S, PSMA7, PLK1, PSMB2, ANAPC1
cellular macromolecule biosynthetic process	426 of 1198 genes, 35.6%	5108 of 19499 genes, 26.2%	4.67e-10	0.00%	0.00	GCNT1, DNAJA3, GALNT2, DNA2, MRPS18B, RNPS1, NOC2L, BCL2L12, CXCL10, RXRA, PSMB6, DDX39B, EXO1, RPL22, CACYBP, POLQ, CDT1, IARS, TMEM18, THOC6, PIGA, RIDA, HIST1H3F, STOML2, GPAA1, AIMP2, ATF5, GMNN, MRPL3, TXN, ZBTB8A, CCT8, FANCA, RIOX2, SRA1, MRPS2, PRIM1, PCBD1, HMGB1, EIF2B3, RBBP8, MPV17L2, PRKDC, PCNA, UHRF1, TARS, GADD45GIP1, ANXA3, DDX21, FTSJ1, BLM, CCT4, RPS7, BRCA1, HSP90AB1, C1QBP, A…
DNA integrity checkpoint	39 of 1198 genes, 3.3%	163 of 19499 genes, 0.8%	5.84e-10	0.00%	0.00	CDK1, PLAGL1, DNA2, MAP3K20, BAX, AURKA, TFDP1, DDX39B, EME1, CENPJ, CDT1, TP53, CCNB1, CARM1, PRMT1, FANCI, PLK1, TRIAP1, DTL, CLSPN, NPM1, H2AFX, MSH2, WDR76, CDK2, EIF2AK4, CDC45, RBBP8, GTSE1, PRKDC, GADD45A, PCNA, CDC6, BLM, PRPF19, PTPN11, BRCA1, TIPIN, RFWD3
protein folding	48 of 1198 genes, 4.0%	236 of 19499 genes, 1.2%	6.78e-10	0.00%	0.00	TXNDC5, CLGN, CCT5, DNAJA3, FKBP1A, CD74, CCT2, PDIA6, CHCHD4, FKBP4, CANX, PFDN6, DNAJC19, P4HB, NUDCD3, HSPA9, PDCD5, PFDN2, HSPBP1, WFS1, RAD23B, TRAP1, HSPH1, CCT8, CCT6A, CCT3, HSP90AA1, MLEC, TCP1, HSPA1B, HSP90B1, CCT4, CSNK2A1, PPIB, HSPA4L, CCT7, DNAJB11, RUVBL2, HSPD1, NUDC, HSPE1, HSP90AB1, PDIA4, PDIA5, PTGES3, CALR, PPIL1, PPID
anatomical structure homeostasis	63 of 1198 genes, 5.3%	371 of 19499 genes, 1.9%	7.29e-10	0.00%	0.00	RFC5, HNRNPC, ALDOA, RFC2, CCT5, FEN1, MAK, NABP2, DNA2, CA2, HOMER2, BAX, TNFSF11, CCT2, POLA1, EXO1, VEGFA, LPCAT1, XRCC3, CCNE2, TFRC, RAD51C, DKC1, POLD3, POLA2, AURKB, POLD1, CCT8, NEK2, BRCA2, GNL3, STRAP, CCT6A, PRIM1, DCLRE1B, RFC4, CCT3, XRCC6, RFC1, MAPK1, HSP90AA1, PRKDC, PCNA, TCP1, RFC3, POLD2, BLM, NAPSA, RECQL4, CCT4, PARP1, HIST1H4C, POLE2, WDR36, PTPN11, FH, CCT7, POLE4, HSP90AB1…
macromolecule biosynthetic process	433 of 1198 genes, 36.1%	5234 of 19499 genes, 26.8%	9.47e-10	0.00%	0.00	GSTP1, GCNT1, DNAJA3, GALNT2, DNA2, MRPS18B, RNPS1, NOC2L, SDC4, BCL2L12, CXCL10, RXRA, PSMB6, DDX39B, EXO1, RPL22, CACYBP, POLQ, CDT1, IARS, TMEM18, THOC6, PIGA, RIDA, HIST1H3F, STOML2, GPAA1, AIMP2, ATF5, GMNN, MRPL3, TXN, ZBTB8A, CCT8, FANCA, RIOX2, SRA1, MRPS2, PRIM1, PCBD1, HMGB1, EIF2B3, RBBP8, MPV17L2, PRKDC, PCNA, UHRF1, TARS, GADD45GIP1, ANXA3, DDX21, FTSJ1, BLM, CCT4, RPS7, BRCA1, HSP90…
nucleoside monophosphate biosynthetic process	42 of 1198 genes, 3.5%	189 of 19499 genes, 1.0%	1.00e-09	0.00%	0.00	ALDOA, TPI1, PPAT, GAPDH, HPRT1, UMPS, UCK2, ATIC, NUP93, CYC1, NUP155, SEH1L, SHMT1, NUP58, IMPDH2, STOML2, ATP5J, ENO1, PAICS, LDHA, CAD, ATP5G1, NUP160, NUP205, NUP188, GART, AK2, PFKP, GPI, HK2, PFAS, DCTD, TYMS, PARP1, TK1, CHCHD10, NUP37, ADSL, DUT, DHODH, ATP5B, NDC1
telomere maintenance via semi-conservative replication	16 of 1198 genes, 1.3%	27 of 19499 genes, 0.1%	1.22e-09	0.00%	0.00	RFC5, POLD3, POLA2, RFC2, FEN1, POLD1, DNA2, PRIM1, RFC4, RFC1, PCNA, RFC3, POLA1, POLD2, POLE2, POLE4
mitochondrial translation	33 of 1198 genes, 2.8%	124 of 19499 genes, 0.6%	1.83e-09	0.00%	0.00	MRPL21, MRPL37, MRPL12, MRPL4, MRPS18B, UQCC2, GARS, MRPS33, MRPL39, MRPL15, GFM1, LRPPRC, MRPL46, MRPL11, MRPL40, MRPL3, MRPS2, MALSU1, MPV17L2, MRPL17, MRPS26, GADD45GIP1, MRPL9, MRPL24, MRPS17, MRPS28, MRPL58, MRPS7, C1QBP, NDUFA7, AURKAIP1, MRPL18, MRPS16
protein localization to chromosome	26 of 1198 genes, 2.2%	78 of 19499 genes, 0.4%	1.83e-09	0.00%	0.00	DKC1, AURKB, CDK1, CCT5, NABP2, CCT8, EZH2, BRCA2, TTK, GNL3, CCT6A, HIST1H1B, TCP1, CCT2, CENPQ, CDCA5, CCT4, CDT1, GSG2, RUVBL2, CCT7, CARM1, ESCO2, MTBP, PLK1, RCC2
aromatic compound catabolic process	91 of 1198 genes, 7.6%	665 of 19499 genes, 3.4%	1.91e-09	0.00%	0.00	PSMD2, LSM5, FAH, DNA2, HPRT1, RPL23A, RNPS1, PSMD3, PSMB6, NUP93, PSMC3, GSTZ1, RPL22, PSMA6, EIF4E, EXOSC7, HBS1L, PSMD12, YBX3, LARP1, MAOA, PSMD8, NUP160, PSMB5, PCBD1, HMGB1, HK2, NOCT, AIFM1, PSMD14, RPS7, SYNCRIP, NUP37, KHSRP, HMGB2, EIF4G1, PSMB2, GPX1, HNRNPC, RPL37, ALDOA, MAGOHB, TPI1, FEN1, AHCY, GAPDH, PNPT1, LSM7, YBX1, BAX, PSMD11, MRTO4, PABPC1, SET, LRPPRC, KPNB1, NUP155, SEH1L,…
nucleosome organization	36 of 1198 genes, 3.0%	147 of 19499 genes, 0.8%	2.42e-09	0.00%	0.00	RUVBL1, IPO4, HIST1H2BM, SET, RBBP7, CENPN, CENPQ, CENPM, CHAF1A, CENPX, HIST1H2BH, HIST1H3F, MCM2, CHAF1B, OIP5, CENPU, CENPI, HIST3H2A, CENPH, NPM1, HIST1H1E, H2AFX, HIST1H2BC, HIST1H1B, HJURP, CENPO, CENPP, HIST1H4C, CENPW, ASF1B, HMGB2, ANP32E, HMGA1, MIS18A, SMARCB1, NASP
signal transduction by p53 class mediator	51 of 1198 genes, 4.3%	270 of 19499 genes, 1.4%	2.43e-09	0.00%	0.00	RFC5, FOXM1, AEN, CDK1, PLAGL1, RFC2, DNA2, NOC2L, BOP1, RPF2, BCL2L12, BAX, HIPK2, SSRP1, AURKA, RBBP7, CD74, RMI2, TFDP1, EXO1, SPRED2, EEF1E1, CENPJ, PRMT5, TP53, CCNB1, CARM1, PRMT1, PMAIP1, TRIAP1, SESN2, NPM1, AURKB, MYBBP1A, MSH2, CDK2, BRCA2, RFC4, RBBP8, GTSE1, PCNA, GADD45A, RFC3, TPX2, BLM, RRS1, CSNK2A1, RPS7, BRCA1, HDAC2, RRM2B
mitochondrial gene expression	36 of 1198 genes, 3.0%	148 of 19499 genes, 0.8%	3.01e-09	0.00%	0.00	MRPL21, MRPL37, MRPL12, PNPT1, MRPL4, MRPS18B, UQCC2, GARS, MRPS33, MRPL39, MRPL15, GFM1, LRPPRC, MRPL46, MRPL11, MRPL40, MRPL3, MRPS2, MALSU1, MPV17L2, MRPL17, MRPS26, GADD45GIP1, MRPL9, MRPL24, MRPS17, MRPS28, MRPL58, MRPS7, C1QBP, AURKAIP1, HSD17B10, NDUFA7, TBRG4, MRPL18, MRPS16
mitotic cell cycle checkpoint	38 of 1198 genes, 3.2%	164 of 19499 genes, 0.8%	3.53e-09	0.00%	0.00	CDK1, PLAGL1, NABP2, MAP3K20, BAX, MAD2L1, AURKA, TFDP1, EME1, XRCC3, CENPJ, CDT1, ANAPC15, TP53, CCNB1, CARM1, PRMT1, FANCI, PLK1, ZWILCH, TRIAP1, ZWINT, CLSPN, BUB3, AURKB, NPM1, TRIP13, MSH2, CDK2, TTK, GTSE1, GADD45A, PCNA, PRKDC, BLM, BRCA1, TIPIN, RFWD3
organic substance catabolic process	203 of 1198 genes, 16.9%	2033 of 19499 genes, 10.4%	3.76e-09	0.00%	0.00	OXCT1, LSM5, COPS3, DNA2, HPRT1, RNPS1, SDC4, HIPK2, PSMB6, NUP93, PHB, UBD, LPCAT1, RPL22, CTH, PSMA6, ECI1, POMT2, EXOSC7, USP13, MCAT, RIDA, ODC1, YBX3, LARP1, AUH, NUP160, WFS1, RAD23A, PSMB5, CHAC2, PCBD1, HMGB1, HSD17B4, SCARB1, UHRF1, HK2, NAPSA, ABTB2, RPS7, NUP37, HMGB2, HSP90AB1, UBE2S, FABP5, GPX1, AMACR, ALDOA, FBXO22, TPI1, DDB1, PPAT, LSM7, TKFC, PLA2G16, YBX1, BAX, MRTO4, GPT2, SEH…
organic cyclic compound catabolic process	93 of 1198 genes, 7.8%	696 of 19499 genes, 3.6%	4.25e-09	0.00%	0.00	PSMD2, LSM5, FAH, DNA2, HPRT1, RPL23A, RNPS1, PSMD3, PSMB6, NUP93, PSMC3, GSTZ1, RPL22, PSMA6, EIF4E, EXOSC7, HBS1L, PSMD12, YBX3, LARP1, MAOA, PSMD8, NUP160, PSMB5, PCBD1, HMGB1, SCARB1, HK2, NOCT, AIFM1, PSMD14, RPS7, SYNCRIP, NUP37, KHSRP, HMGB2, EIF4G1, PSMB2, GPX1, HNRNPC, RPL37, ALDOA, MAGOHB, TPI1, FEN1, AHCY, GAPDH, PNPT1, LSM7, YBX1, BAX, PSMD11, MRTO4, PABPC1, SET, LRPPRC, KPNB1, NUP155…
DNA synthesis involved in DNA repair	25 of 1198 genes, 2.1%	76 of 19499 genes, 0.4%	7.30e-09	0.00%	0.00	RFC5, PCLAF, POLD3, RFC2, POLD1, DNA2, BRCA2, RFC4, RBBP8, RFC1, RAD51AP1, PCNA, RMI2, POLA1, EXO1, RFC3, XRCC3, POLD2, BLM, POLE2, XRCC2, BRCA1, DTL, RAD51C, RAD51
mRNA metabolic process	104 of 1198 genes, 8.7%	826 of 19499 genes, 4.2%	7.71e-09	0.00%	0.00	PSMD2, CPSF7, LSM5, ALKBH5, SNRPD1, RPL23A, POP4, SNRPC, RNPS1, PDCD11, U2AF1, PSMD3, PSMB6, PSMC3, CTNNBL1, DDX39B, RPL22, PSMA6, EIF4E, EXOSC7, SLBP, TP53, HBS1L, THOC6, PTBP1, PSMD12, YBX3, HNRNPL, LARP1, SNRPA, PSMD8, SF3A3, PSMB5, TSEN15, RBFOX2, SRRM1, SNRNP40, CSTF2, SF3B3, NOCT, SNRPF, RPS7, PSMD14, NUDT21, SYNCRIP, KHSRP, SUPT4H1, EIF4G1, C1QBP, ALYREF, PSMB2, PPIL1, APP, SNRPE, HNRNPC, …
nucleobase-containing compound catabolic process	84 of 1198 genes, 7.0%	606 of 19499 genes, 3.1%	8.01e-09	0.00%	0.00	PSMD2, LSM5, DNA2, HPRT1, RPL23A, RNPS1, PSMD3, PSMB6, NUP93, PSMC3, RPL22, PSMA6, EIF4E, EXOSC7, HBS1L, PSMD12, YBX3, LARP1, PSMD8, NUP160, PSMB5, HMGB1, HK2, NOCT, AIFM1, RPS7, PSMD14, SYNCRIP, NUP37, KHSRP, HMGB2, EIF4G1, PSMB2, GPX1, HNRNPC, RPL37, ALDOA, MAGOHB, TPI1, FEN1, AHCY, GAPDH, PNPT1, LSM7, YBX1, BAX, PSMD11, MRTO4, PABPC1, SET, LRPPRC, KPNB1, NUP155, SEH1L, PSMB1, NUP58, PABPC4, EN…
nuclear transport	58 of 1198 genes, 4.8%	343 of 19499 genes, 1.8%	8.20e-09	0.00%	0.00	CDK1, MAGOHB, FBXO22, ALKBH5, SNRPD1, IPO5, RNPS1, IPO4, U2AF1, SET, NUP93, RAN, DDX39B, EMD, KPNB1, EIF4E, NUP155, SLBP, TP53, SEH1L, THOC6, CAMK1, XPOT, NUP58, CSE1L, NOL6, RANBP1, KPNA2, HSPA9, NUP160, POLA2, NPM1, SRSF9, MYBBP1A, TXN, IPO7, SRRM1, NUP205, NUP188, MAPK1, PHB2, GTSE1, BANF1, NEDD4, SNRPD3, RRS1, SNRPF, PTPN11, NUP37, PARK7, HSP90AB1, ANP32E, ALYREF, CALR, PTGS2, HMGA1, SNRPE, N…
organophosphate metabolic process	135 of 1198 genes, 11.3%	1195 of 19499 genes, 6.1%	1.09e-08	0.00%	0.00	HPRT1, COX8A, PGP, NDUFA9, NUP93, CYC1, LPCAT1, RPIA, PIGA, STOML2, GPAA1, ATP5J, MBOAT7, ATP5G1, NUP160, AK2, GPAT2, HSD17B4, OLA1, SCARB1, HK2, PNPO, PTPN11, FASN, NUP37, MPP1, PTGS2, DHODH, GPX1, ALDOA, TPI1, MTHFD1, PPAT, PIGU, NUS1, UQCRC1, UMPS, COX6A1, TKFC, ATIC, GARS, PLA2G16, CHPT1, CD80, MDH2, SELENOI, CTPS1, SEH1L, SRD5A3, CCNB1, NUP58, ADCY1, UQCRQ, ENO1, NDUFS7, FIGNL1, LDHA, PEMT, …
phosphorus metabolic process	291 of 1198 genes, 24.3%	3255 of 19499 genes, 16.7%	1.18e-08	0.00%	0.00	GSTP1, SOCS2, COX8A, SDC4, PGP, CXCL10, PSMB6, NUP93, PGAM5, CYC1, MELK, FLOT1, LPCAT1, DFNA5, PIGA, STOML2, GPAA1, PPP1R14B, GNPNAT1, TXN, AK2, HMGB1, HSD17B4, OLA1, PRKDC, SCARB1, PPM1G, GPRC5A, BLM, DUSP6, FASN, NUP37, HSP90AB1, PTGS2, GPX1, FOXM1, MTHFD1, MAK, PIGU, PHPT1, UQCRC1, MASTL, ATIC, PLA2G16, BAX, RALB, TNFSF11, MDH2, SELENOI, CCNB1, IL13, SRD5A3, PSMB1, NUP58, ADCY1, UQCRQ, NDUFS7,…
centromere complex assembly	18 of 1198 genes, 1.5%	39 of 19499 genes, 0.2%	1.19e-08	0.00%	0.00	NPM1, RUVBL1, RBBP7, CENPN, CENPO, HJURP, CENPM, CENPP, CENPQ, HIST1H4C, CENPW, CENPV, CENPX, CENPU, OIP5, MIS18A, CENPI, CENPH
mitotic sister chromatid segregation	35 of 1198 genes, 2.9%	147 of 19499 genes, 0.8%	1.22e-08	0.00%	0.00	NCAPH, UBE2C, CDC20, MAD2L1, SMC4, RAN, XRCC3, KPNB1, CDT1, ANAPC15, SEH1L, DSCC1, CCNB1, PLK1, ZWINT, NCAPG, BUB3, AURKB, PRC1, TRIP13, TTK, NEK2, SMC1A, SPAG5, NCAPD3, KIF2C, CDC6, CDCA8, CDCA5, RRS1, GSG2, NUSAP1, RACGAP1, KIF4A, ESPL1
ribonucleoside triphosphate metabolic process	55 of 1198 genes, 4.6%	318 of 19499 genes, 1.6%	1.23e-08	0.00%	0.00	DLD, ALDOA, CDK1, TPI1, GAPDH, UQCRC1, COX6A1, UCK2, UQCC2, COX8A, AK4, NDUFA9, NUP93, RAN, CYC1, NUP155, CTPS1, SEH1L, CCNB1, NUP58, IMPDH2, STOML2, CYCS, UQCRQ, ATP5J, ENO1, NDUFV1, NDUFS7, FIGNL1, LDHA, ATP5G1, CAD, NUP160, CTNS, NDUFAB1, NME1, MSH2, NUP205, NUP188, ATPIF1, PFKP, OLA1, GPI, HK2, NDUFS6, HSPA1B, PARP1, ATP1B1, CHCHD10, NUP37, PARK7, NDUFA7, ATP5B, NDUFA6, NDC1
histone exchange	19 of 1198 genes, 1.6%	44 of 19499 genes, 0.2%	1.28e-08	0.00%	0.00	NPM1, RUVBL1, RBBP7, CENPN, CENPO, HJURP, CENPM, CENPP, CENPQ, HIST1H4C, CENPW, CENPX, ANP32E, CENPU, OIP5, MIS18A, CENPI, CENPH, NASP
organophosphate biosynthetic process	91 of 1198 genes, 7.6%	688 of 19499 genes, 3.5%	1.35e-08	0.00%	0.00	HPRT1, PLCG2, AK4, NUP93, CYC1, LPCAT1, SHMT1, PIGA, DPM1, ERH, STOML2, GPAA1, ATP5J, MBOAT7, PAICS, ATP5G1, CAD, NUP160, NDUFAB1, FGF2, ADORA2B, AK2, GPAT2, PTGIS, HK2, PNPO, DCTD, CSNK2A1, SCD, PTPN11, FASN, NUP37, PTGS2, DHODH, RRM2B, ABHD5, SGMS2, DLD, ALDOA, TPI1, MTHFD1, PPAT, GAPDH, PIGU, NUS1, UMPS, UCK2, ATIC, GARS, PLA2G16, DCXR, CHPT1, NUP155, SELENOI, CTPS1, SRD5A3, SEH1L, NUP58, ADCY…
chaperone-mediated protein folding	23 of 1198 genes, 1.9%	67 of 19499 genes, 0.3%	2.07e-08	0.00%	0.00	CCT5, CCT8, HSPH1, TRAP1, FKBP1A, CCT6A, CCT3, TCP1, CD74, CCT2, CCT4, CSNK2A1, PPIB, HSPD1, CCT7, FKBP4, CANX, HSPE1, PDIA4, PTGES3, CALR, PPID, PDCD5
RNA localization	45 of 1198 genes, 3.8%	232 of 19499 genes, 1.2%	2.21e-08	0.00%	0.00	MAGOHB, RUVBL1, CCT5, ALKBH5, PNPT1, RNPS1, U2AF1, NUP93, RAN, LRPPRC, CCT2, FLOT1, DDX39B, EIF4E, NUP155, SLBP, SEH1L, THOC6, XPOT, NUP58, NOL6, SEC13, RANBP1, DKC1, NUP160, SRSF9, CCT8, NOP58, SRRM1, NUP205, CCT6A, NUP188, CCT3, TCP1, CCT4, RRS1, FBL, CCT7, RUVBL2, EXOSC3, NUP37, KHSRP, ALYREF, MRPL18, NDC1
mitochondrial translational elongation	26 of 1198 genes, 2.2%	86 of 19499 genes, 0.4%	2.36e-08	0.00%	0.00	MRPL21, MRPL37, MRPL12, MRPL3, MRPL4, MRPS18B, MRPS2, MRPS33, MRPL39, MRPL15, GFM1, MRPL17, MRPS26, GADD45GIP1, MRPS17, MRPL24, MRPL9, MRPL46, MRPS28, MRPL58, MRPL11, MRPS7, MRPL40, AURKAIP1, MRPL18, MRPS16
phosphate-containing compound metabolic process	288 of 1198 genes, 24.0%	3234 of 19499 genes, 16.6%	2.56e-08	0.00%	0.00	GSTP1, SOCS2, COX8A, SDC4, PGP, CXCL10, PSMB6, NUP93, PGAM5, CYC1, MELK, FLOT1, LPCAT1, DFNA5, PIGA, STOML2, GPAA1, PPP1R14B, TXN, AK2, HMGB1, HSD17B4, OLA1, PRKDC, SCARB1, PPM1G, GPRC5A, BLM, DUSP6, FASN, NUP37, HSP90AB1, PTGS2, GPX1, FOXM1, MTHFD1, MAK, PIGU, PHPT1, UQCRC1, MASTL, ATIC, PLA2G16, BAX, RALB, TNFSF11, MDH2, SELENOI, CCNB1, IL13, SRD5A3, PSMB1, NUP58, ADCY1, UQCRQ, NDUFS7, PBK, AUR…
cellular catabolic process	211 of 1198 genes, 17.6%	2181 of 19499 genes, 11.2%	2.60e-08	0.00%	0.00	NPRL3, OXCT1, LSM5, COPS3, DNA2, HPRT1, RNPS1, HIPK2, PSMB6, NUP93, PGAM5, UBD, RPL22, CTH, PSMA6, ECI1, POMT2, EXOSC7, USP13, MCAT, YBX3, LARP1, AUH, NUP160, WFS1, RAD23A, PSMB5, CHAC2, PCBD1, HMGB1, HSD17B4, SCARB1, UHRF1, HK2, NAPSA, ABTB2, RPS7, NUP37, HMGB2, HSP90AB1, UBE2S, CISD2, FABP5, GPX1, AMACR, ALDOA, FBXO22, RUVBL1, TPI1, DDB1, PPAT, LSM7, YBX1, BAX, MRTO4, RALB, CTTN, DRAM1, GPT2, S…
cofactor metabolic process	78 of 1198 genes, 6.5%	558 of 19499 genes, 2.9%	3.36e-08	0.00%	0.00	GSTP1, PGD, NDUFA9, NUP93, COQ2, MTHFD1L, SHMT2, GSTZ1, EEF1E1, FDXR, RPIA, SHMT1, COQ3, NUP160, CHAC2, PCBD1, FECH, CHAC1, HSD17B4, PTGIS, HK2, CD320, PNPO, SCD, GGH, FASN, NUP37, GGCT, PARK7, PTGS2, GPX1, DLD, PCK2, ALDOA, TPI1, AHCY, MTHFD1, GAPDH, COQ4, ATIC, MTHFD2, DCXR, SLC19A1, NUP155, MDH2, GPT2, SEH1L, NUP58, NAMPT, ENO1, HSPA9, PRDX3, NUBP2, LDHA, ALDH1L2, PEMT, MDH1, DHFR, CTNS, TP53I…
establishment of protein localization to organelle	74 of 1198 genes, 6.2%	516 of 19499 genes, 2.6%	3.42e-08	0.00%	0.00	SAE1, CCT5, TOMM40, RPL23A, U2AF1, TFDP1, RPL22, CHCHD4, TP53, PMAIP1, HUWE1, DNAJC19, PLAGL2, TIMM10, TOMM22, PSMD8, POLA2, TXN, IPO7, CCT8, HK2, HAX1, CCT4, RPS7, RUVBL2, HSP90AB1, PTGS2, MIS18A, GNPTAB, TIMM44, RPL37, CDK1, RUVBL1, NABP2, TIMM17B, IPO5, IPO4, BAX, WBP11, RAN, CCT2, TIMM21, NUP155, KPNB1, SELENOI, NUP58, RANBP1, CSE1L, KPNA2, SEC61G, MAIP1, PDCD5, PEMT, DKC1, SNF8, TOMM34, HSPH…
nucleic acid phosphodiester bond hydrolysis	52 of 1198 genes, 4.3%	298 of 19499 genes, 1.5%	3.45e-08	0.00%	0.00	RFC5, AEN, CPSF7, RPP30, BMS1, DDB1, RFC2, FEN1, DNA2, PNPT1, POP4, BOP1, BAX, ENDOD1, UTP20, LRPPRC, POLA1, EXO1, EME1, KPNB1, POLR3K, EXOSC7, RIDA, ERI1, POLD3, RPP40, POLD1, GTF2H3, TSEN15, EXOSC5, DCLRE1B, EXOSC8, RFC4, HMGB1, RBBP8, ZC3H12C, RFC1, DCPS, PCNA, DDX1, RFC3, CSTF2, NOCT, POLD2, RRS1, RNASEH2A, PARP1, AIFM1, TSR1, NUDT21, EXOSC3, HMGB2
alpha-amino acid metabolic process	43 of 1198 genes, 3.6%	218 of 19499 genes, 1.1%	3.70e-08	0.00%	0.00	DLD, FAH, PPAT, MTHFD1, AHCY, ASNS, ENOPH1, BCAT2, SHMT2, GSTZ1, CTH, ARG2, ADI1, CTPS1, GPT2, SHMT1, SARS, ODC1, IVD, PLOD1, AZIN1, P4HB, AUH, GCAT, PEMT, CAD, PYCR2, PCBD1, GART, MCCC2, PYCR1, IL4I1, GOT1, PFAS, SMS, BCAT1, PSPH, QDPR, PARK7, SEPHS1, GAMT, PSAT1, PHGDH
gene expression	442 of 1198 genes, 36.9%	5492 of 19499 genes, 28.2%	3.95e-08	0.00%	0.00	LSM5, PES1, RPP30, DNAJA3, MRPS18B, RNPS1, PDCD11, NOC2L, RTCB, PNO1, BCL2L12, CXCL10, RXRA, PSMB6, NUP93, CTNNBL1, DDX39B, RPL22, CHCHD4, CDT1, IARS, TMEM18, THOC6, PTBP1, RIDA, HIST1H3F, STOML2, AIMP2, ATF5, WDR12, GMNN, ADAT1, MRPL3, TXN, ZBTB8A, FANCA, RIOX2, SRA1, MRPS2, PCBD1, SNRNP40, HMGB1, WDR18, EIF2B3, RBBP8, MPV17L2, PRKDC, PCNA, UHRF1, TARS, GADD45GIP1, RRP7A, ANXA3, DDX21, FTSJ1, BL…
positive regulation of cell cycle process	48 of 1198 genes, 4.0%	263 of 19499 genes, 1.3%	4.28e-08	0.00%	0.00	CDK1, PLAGL1, FEN1, POC1A, UBE2C, PKP4, BAX, MAD2L1, AURKA, TFDP1, XRCC3, CDT1, CENPJ, CDC25A, TP53, CCNB1, CARM1, RANBP1, PRMT1, CCND2, MTBP, TRIAP1, DTL, RAD51C, NPM1, CDK4, AURKB, MYBBP1A, CDK2, SPAG5, CDC45, PHB2, GTSE1, PCNA, GADD45A, CDC6, CDCA5, NUSAP1, CENPV, BRCA1, PLK4, EIF4G1, RACGAP1, RCC2, DBF4B, APP, ESPL1, CDC7
DNA damage checkpoint	35 of 1198 genes, 2.9%	154 of 19499 genes, 0.8%	5.12e-08	0.00%	0.00	CDK1, PLAGL1, MAP3K20, BAX, AURKA, TFDP1, DDX39B, EME1, CENPJ, TP53, CCNB1, CARM1, PRMT1, FANCI, PLK1, TRIAP1, DTL, CLSPN, NPM1, H2AFX, MSH2, WDR76, CDK2, EIF2AK4, RBBP8, GTSE1, GADD45A, PCNA, PRKDC, BLM, PRPF19, PTPN11, BRCA1, TIPIN, RFWD3
nucleocytoplasmic transport	56 of 1198 genes, 4.7%	339 of 19499 genes, 1.7%	5.20e-08	0.00%	0.00	CDK1, MAGOHB, FBXO22, ALKBH5, SNRPD1, IPO5, RNPS1, IPO4, U2AF1, SET, NUP93, RAN, DDX39B, EMD, KPNB1, EIF4E, NUP155, SLBP, TP53, SEH1L, THOC6, CAMK1, XPOT, NUP58, CSE1L, NOL6, RANBP1, KPNA2, HSPA9, NUP160, POLA2, NPM1, SRSF9, MYBBP1A, TXN, IPO7, SRRM1, NUP205, NUP188, MAPK1, PHB2, GTSE1, NEDD4, SNRPD3, RRS1, SNRPF, PTPN11, NUP37, PARK7, HSP90AB1, ANP32E, ALYREF, CALR, PTGS2, SNRPE, NDC1
regulation of cellular response to stress	84 of 1198 genes, 7.0%	629 of 19499 genes, 3.2%	5.86e-08	0.00%	0.00	GSTP1, MAP3K20, USP14, BCL2L12, HIPK2, NUP93, CD74, DDX39B, TRIM28, POLQ, EEF1E1, CDK6, TP53, NSD2, FKBP4, USP13, PRMT1, PMAIP1, YBX3, TRIAP1, P4HB, USP1, NUP160, NPM1, WFS1, TXN, WDR76, THY1, TRAP1, UBE2V2, HMGB1, PYCR1, PRKDC, PCNA, GADD45A, BRCA1, NUP37, PARK7, EIF4G1, HSP90AB1, AUNIP, PTGES3, HMGA1, PTGS2, APP, GPX1, RAD51, FOXM1, PNPT1, BAX, TNFSF11, HYOU1, VEGFA, SPRED2, ARG2, NUP155, SEH1L…
positive regulation of DNA biosynthetic process	22 of 1198 genes, 1.8%	64 of 19499 genes, 0.3%	5.87e-08	0.00%	0.00	RFC5, DKC1, AURKB, RFC2, CCT5, CCT8, NEK2, CCT6A, RFC4, CCT3, MAPK1, HSP90AA1, TCP1, CCT2, RFC3, DDX39B, CCT4, DSCC1, CCT7, HSP90AB1, PTGES3, CHTF18
ATP-dependent chromatin remodeling	22 of 1198 genes, 1.8%	65 of 19499 genes, 0.3%	8.37e-08	0.00%	0.00	HNRNPC, NPM1, RUVBL1, RBBP7, CENPN, CENPO, HJURP, CENPM, CENPP, CENPQ, HIST1H4C, CENPW, CENPX, HDAC2, ANP32E, CENPU, OIP5, MIS18A, CENPI, SMARCB1, NASP, CENPH
heterocycle catabolic process	85 of 1198 genes, 7.1%	651 of 19499 genes, 3.3%	1.44e-07	0.00%	0.00	PSMD2, LSM5, DNA2, HPRT1, RPL23A, RNPS1, PSMD3, PSMB6, NUP93, PSMC3, RPL22, PSMA6, EIF4E, EXOSC7, HBS1L, PSMD12, YBX3, LARP1, PSMD8, NUP160, PSMB5, HMGB1, HK2, NOCT, AIFM1, PSMD14, RPS7, SYNCRIP, NUP37, KHSRP, HMGB2, EIF4G1, PSMB2, GPX1, HNRNPC, RPL37, ALDOA, MAGOHB, TPI1, FEN1, AHCY, GAPDH, PNPT1, LSM7, YBX1, BAX, PSMD11, MRTO4, PABPC1, SET, LRPPRC, KPNB1, NUP155, SEH1L, PSMB1, NUP58, PABPC4, EN…
cellular protein metabolic process	414 of 1198 genes, 34.6%	5120 of 19499 genes, 26.3%	1.58e-07	0.00%	0.00	GSTP1, SAE1, SOCS2, GCNT1, GALNT2, MRPS18B, NOC2L, SDC4, BCL2L12, PGP, CXCL10, RXRA, THOP1, PSMB6, NUP93, FAM162A, PGAM5, MELK, DDX39B, FLOT1, UBD, RPL22, CHCHD4, IARS, DFNA5, PIGA, RIDA, HIST1H3F, STOML2, GPAA1, PPP1R14B, AIMP2, MRPL3, TXN, RIOX2, MRPS2, HMGB1, EIF2B3, MPV17L2, PRKDC, PCNA, PPM1G, UHRF1, TARS, GADD45GIP1, GPRC5A, FTSJ1, BLM, DUSP6, RPS7, BRCA1, NUP37, HSP90AB1, C1QBP, HSPE1, PTG…
ATP metabolic process	49 of 1198 genes, 4.1%	282 of 19499 genes, 1.4%	1.63e-07	0.00%	0.00	DLD, ALDOA, CDK1, TPI1, GAPDH, UQCRC1, COX6A1, UQCC2, COX8A, AK4, NDUFA9, NUP93, CYC1, NUP155, SEH1L, CCNB1, NUP58, STOML2, CYCS, UQCRQ, ATP5J, ENO1, NDUFV1, NDUFS7, FIGNL1, LDHA, ATP5G1, NUP160, NDUFAB1, CTNS, MSH2, NUP205, NUP188, ATPIF1, PFKP, OLA1, GPI, HK2, NDUFS6, HSPA1B, PARP1, ATP1B1, CHCHD10, NUP37, PARK7, NDUFA7, ATP5B, NDUFA6, NDC1
cellular nitrogen compound catabolic process	85 of 1198 genes, 7.1%	653 of 19499 genes, 3.3%	1.69e-07	0.00%	0.00	PSMD2, LSM5, DNA2, HPRT1, RPL23A, RNPS1, PSMD3, PSMB6, NUP93, PSMC3, RPL22, PSMA6, EIF4E, EXOSC7, HBS1L, PSMD12, YBX3, LARP1, PSMD8, NUP160, PSMB5, HMGB1, HK2, NOCT, AIFM1, PSMD14, RPS7, SYNCRIP, NUP37, KHSRP, HMGB2, EIF4G1, PSMB2, GPX1, HNRNPC, RPL37, ALDOA, MAGOHB, TPI1, FEN1, AHCY, GAPDH, PNPT1, LSM7, YBX1, BAX, PSMD11, MRTO4, PABPC1, SET, LRPPRC, KPNB1, NUP155, SEH1L, PSMB1, NUP58, PABPC4, EN…
purine ribonucleoside triphosphate metabolic process	52 of 1198 genes, 4.3%	312 of 19499 genes, 1.6%	2.03e-07	0.00%	0.00	DLD, ALDOA, CDK1, TPI1, GAPDH, UQCRC1, COX6A1, UQCC2, COX8A, AK4, NDUFA9, NUP93, RAN, CYC1, NUP155, SEH1L, CCNB1, NUP58, IMPDH2, STOML2, CYCS, UQCRQ, ATP5J, ENO1, NDUFV1, NDUFS7, FIGNL1, LDHA, ATP5G1, NUP160, NDUFAB1, CTNS, NME1, MSH2, NUP205, NUP188, ATPIF1, PFKP, OLA1, GPI, HK2, NDUFS6, HSPA1B, PARP1, ATP1B1, CHCHD10, NUP37, PARK7, NDUFA7, ATP5B, NDUFA6, NDC1
chromatin organization	92 of 1198 genes, 7.7%	734 of 19499 genes, 3.8%	2.05e-07	0.00%	0.00	HIST1H2AC, IRF4, NOC2L, AURKA, RBBP7, CENPN, PHB, TRIM28, CENPQ, CENPM, TP53, HIST1H2BH, NSD2, HIST1H3F, PRMT1, HUWE1, WDHD1, CENPI, NPM1, HIST1H2AJ, HIST1H2BC, WDR5, RIOX2, CBX3, HJURP, CCNA2, UHRF1, GSG2, SUV39H1, CENPW, CENPV, SUV39H2, BRCA1, RUVBL2, SUPT4H1, ASF1B, POLE4, HMGB2, HIST2H2AB, ANP32E, HMGA1, MIS18A, H2AFZ, NASP, HNRNPC, CDK1, RUVBL1, DDB1, HMGN1, EZH2, IPO4, HIST1H2BM, SCMH1, HIS…
positive regulation of telomerase RNA localization to Cajal body	11 of 1198 genes, 0.9%	15 of 19499 genes, 0.1%	2.34e-07	0.00%	0.00	CCT2, DKC1, RUVBL1, CCT4, CCT5, CCT8, CCT7, RUVBL2, CCT6A, CCT3, TCP1
ribonucleoside monophosphate biosynthetic process	37 of 1198 genes, 3.1%	179 of 19499 genes, 0.9%	2.58e-07	0.00%	0.00	ALDOA, TPI1, PPAT, GAPDH, HPRT1, UMPS, UCK2, ATIC, NUP93, CYC1, NUP155, SEH1L, NUP58, IMPDH2, STOML2, ATP5J, ENO1, PAICS, LDHA, CAD, ATP5G1, NUP160, NUP205, NUP188, GART, AK2, PFKP, GPI, HK2, PFAS, PARP1, CHCHD10, NUP37, ADSL, DHODH, ATP5B, NDC1
mitochondrial translational termination	25 of 1198 genes, 2.1%	88 of 19499 genes, 0.5%	2.75e-07	0.00%	0.00	MRPL21, MRPL37, MRPL12, MRPL3, MRPL4, MRPS18B, MRPS2, MRPS33, MRPL39, MRPL15, MRPL17, MRPS26, GADD45GIP1, MRPS17, MRPL24, MRPL9, MRPL46, MRPS28, MRPL58, MRPL11, MRPS7, MRPL40, AURKAIP1, MRPL18, MRPS16
coenzyme metabolic process	58 of 1198 genes, 4.8%	374 of 19499 genes, 1.9%	3.03e-07	0.00%	0.00	DLD, ALDOA, PCK2, TPI1, MTHFD1, AHCY, GAPDH, COQ4, PGD, ATIC, MTHFD2, NDUFA9, NUP93, DCXR, COQ2, MTHFD1L, SHMT2, NUP155, FDXR, SLC19A1, MDH2, RPIA, SEH1L, SHMT1, COQ3, NUP58, NAMPT, ENO1, ALDH1L2, LDHA, PEMT, MDH1, NUP160, DHFR, TP53I3, SLC5A6, PCBD1, NUP205, NUP188, GART, TALDO1, PFKP, MCCC2, HSD17B4, PTGIS, GPI, HK2, PNPO, TYMS, SCD, GGH, QDPR, FASN, NUP37, ACACA, GAMT, PTGS2, NDC1
ribose phosphate metabolic process	76 of 1198 genes, 6.3%	564 of 19499 genes, 2.9%	3.75e-07	0.00%	0.00	HPRT1, PGD, COX8A, AK4, NDUFA9, NUP93, CYC1, RPIA, STOML2, CYCS, ATP5J, PAICS, ATP5G1, CAD, NUP160, NDUFAB1, MSH2, AK2, HSD17B4, OLA1, HK2, SCD, FASN, NUP37, PARK7, MPP1, DHODH, NDUFA6, DLD, ALDOA, CDK1, TPI1, PPAT, GAPDH, UQCRC1, UMPS, UCK2, COX6A1, UQCC2, ATIC, RAN, NUP155, CTPS1, CCNB1, SEH1L, NUP58, IMPDH2, ADCY1, UQCRQ, ENO1, NDUFS7, NDUFV1, LDHA, FIGNL1, CTNS, TJP2, NME1, NUP205, NUP188, GA…
DNA duplex unwinding	23 of 1198 genes, 1.9%	76 of 19499 genes, 0.4%	3.90e-07	0.00%	0.00	MCM7, RUVBL1, MCM5, GINS1, GINS4, RAD23B, DDB1, GTF2H3, DNA2, XRCC6, CDC45, DDX1, RECQL4, BLM, PARP1, MCM4, MCM6, RUVBL2, MCM2, GINS2, HMGA1, ASCC3, RAD51
regulation of organelle organization	131 of 1198 genes, 10.9%	1210 of 19499 genes, 6.2%	4.50e-07	0.00%	0.00	SAE1, NPRL3, POC1A, NOC2L, SDC4, ARL2, FAM162A, PKMYT1, STIL, CDT1, STOML2, ATF5, PLAGL2, NPM1, CCT8, ANLN, SMC1A, CDC6, UHRF1, HK2, ARPC5L, CCT4, RUVBL2, BRCA1, DYNC2LI1, HMGA1, DHODH, GPX1, KATNB1, CORO1B, RUVBL1, PHPT1, LMNA, BAX, RALB, CTTN, CCT2, SELENOI, KIF11, CCNB1, RANBP1, PLK1, HDGFRP3, PEMT, DKC1, AURKB, NEK2, TTK, DSTN, ATPIF1, CDC45, HIST1H1B, MAPK1, CCP110, TCP1, YWHAQ, PARP1, CCT7,…
alpha-amino acid biosynthetic process	21 of 1198 genes, 1.8%	64 of 19499 genes, 0.3%	4.70e-07	0.00%	0.00	CAD, MTHFD1, AHCY, PYCR2, ASNS, ENOPH1, BCAT2, PYCR1, SHMT2, CTH, GOT1, ADI1, SHMT1, PSPH, BCAT1, PARK7, PLOD1, SEPHS1, GAMT, PSAT1, PHGDH
purine nucleoside triphosphate metabolic process	52 of 1198 genes, 4.3%	319 of 19499 genes, 1.6%	4.71e-07	0.00%	0.00	DLD, ALDOA, CDK1, TPI1, GAPDH, UQCRC1, COX6A1, UQCC2, COX8A, AK4, NDUFA9, NUP93, RAN, CYC1, NUP155, SEH1L, CCNB1, NUP58, IMPDH2, STOML2, CYCS, UQCRQ, ATP5J, ENO1, NDUFV1, NDUFS7, FIGNL1, LDHA, ATP5G1, NUP160, NDUFAB1, CTNS, NME1, MSH2, NUP205, NUP188, ATPIF1, PFKP, OLA1, GPI, HK2, NDUFS6, HSPA1B, PARP1, ATP1B1, CHCHD10, NUP37, PARK7, NDUFA7, ATP5B, NDUFA6, NDC1
positive regulation of mitotic cell cycle	31 of 1198 genes, 2.6%	136 of 19499 genes, 0.7%	7.11e-07	0.00%	0.00	CDK1, CDK4, ASNS, BRCA2, UBE2C, MAD2L1, EIF4EBP1, CDC45, PHB2, AURKA, TTL, CDC6, XRCC3, CDCA5, EIF4E, CDT1, NUSAP1, PTPN11, CCNB1, RANBP1, CCND2, MTBP, USP22, EIF4G1, DTL, RCC2, DBF4B, APP, RAD51C, ESPL1, CDC7
carboxylic acid biosynthetic process	61 of 1198 genes, 5.1%	413 of 19499 genes, 2.1%	7.47e-07	0.00%	0.00	ALDOA, TPI1, MTHFD1, AHCY, GAPDH, ASNS, ENOPH1, SLC27A2, ATIC, BCAT2, NUP93, CD74, MTHFD1L, ERLIN2, SHMT2, CTH, MGST3, ADI1, NUP155, GPT2, SEH1L, SHMT1, MCAT, NUP58, PLOD1, ENO1, ADIPOR1, LDHA, CAD, NUP160, DHFR, NDUFAB1, PYCR2, NUP205, NUP188, GART, PFKP, HSD17B4, PYCR1, PTGIS, GPI, PLA2G4A, HK2, GOT1, SCD, PSPH, BCAT1, BRCA1, FASN, NUP37, PARK7, SEPHS1, ACACA, GAMT, PTGES3, PTGS2, RIMKLA, PSAT1…
organic cyclic compound biosynthetic process	379 of 1198 genes, 31.6%	4656 of 19499 genes, 23.9%	8.12e-07	0.00%	0.00	DNAJA3, DNA2, RNPS1, NOC2L, BCL2L12, CXCL10, RXRA, PSMB6, NUP93, CYC1, DDX39B, EXO1, POLQ, FDXR, CDT1, TMEM18, THOC6, HIST1H3F, STOML2, ATF5, GMNN, GNPNAT1, TXN, ZBTB8A, CCT8, FANCA, RIOX2, SRA1, PRIM1, PCBD1, FECH, AK2, HMGB1, RBBP8, HSD17B4, PYCR1, PRKDC, PCNA, SCARB1, UHRF1, ANXA3, DDX21, BLM, CCT4, BRCA1, FASN, NUP37, HSP90AB1, C1QBP, ALYREF, HMGA1, PTGS2, GPX1, AMACR, SNRPE, H2AFZ, FOXM1, MR…
organic acid biosynthetic process	61 of 1198 genes, 5.1%	414 of 19499 genes, 2.1%	8.25e-07	0.00%	0.00	ALDOA, TPI1, MTHFD1, AHCY, GAPDH, ASNS, ENOPH1, SLC27A2, ATIC, BCAT2, NUP93, CD74, MTHFD1L, ERLIN2, SHMT2, CTH, MGST3, ADI1, NUP155, GPT2, SEH1L, SHMT1, MCAT, NUP58, PLOD1, ENO1, ADIPOR1, LDHA, CAD, NUP160, DHFR, NDUFAB1, PYCR2, NUP205, NUP188, GART, PFKP, HSD17B4, PYCR1, PTGIS, GPI, PLA2G4A, HK2, GOT1, SCD, PSPH, BCAT1, BRCA1, FASN, NUP37, PARK7, SEPHS1, ACACA, GAMT, PTGES3, PTGS2, RIMKLA, PSAT1…
heterocycle biosynthetic process	369 of 1198 genes, 30.8%	4512 of 19499 genes, 23.1%	9.09e-07	0.00%	0.00	DNAJA3, DNA2, RNPS1, NOC2L, BCL2L12, CXCL10, RXRA, PSMB6, NUP93, CYC1, DDX39B, EXO1, POLQ, CDT1, TMEM18, THOC6, HIST1H3F, STOML2, ATF5, GMNN, GNPNAT1, TXN, ZBTB8A, CCT8, FANCA, RIOX2, SRA1, PRIM1, PCBD1, FECH, AK2, HMGB1, RBBP8, PYCR1, PRKDC, PCNA, UHRF1, ANXA3, DDX21, BLM, CCT4, BRCA1, FASN, NUP37, HSP90AB1, C1QBP, ALYREF, HMGA1, PTGS2, GPX1, SNRPE, H2AFZ, FOXM1, MRPL12, RUVBL1, MTHFD1, MAK, ATI…
regulation of protein localization to Cajal body	8 of 1198 genes, 0.7%	8 of 19499 genes, 0.0%	9.52e-07	0.00%	0.00	CCT2, CCT4, CCT5, CCT8, CCT7, CCT6A, CCT3, TCP1
positive regulation of protein localization to Cajal body	8 of 1198 genes, 0.7%	8 of 19499 genes, 0.0%	9.52e-07	0.00%	0.00	CCT2, CCT4, CCT5, CCT8, CCT7, CCT6A, CCT3, TCP1
tRNA metabolic process	37 of 1198 genes, 3.1%	188 of 19499 genes, 1.0%	1.13e-06	0.00%	0.00	RPP30, AARS, POP4, GARS, RTCB, EEF1E1, MARS, WARS, IARS, EXOSC7, SARS, OSGEP, YARS, AIMP2, RPP40, PPA1, ADAT1, TSEN15, EXOSC8, FARSA, EPRS, NARS2, DDX1, METTL1, KARS, TARS, QTRT1, CSTF2, PUS7, FTSJ1, FBL, EXOSC3, GTF3C3, VARS, HSD17B10, THG1L, TRMT1
cellular macromolecule catabolic process	119 of 1198 genes, 9.9%	1080 of 19499 genes, 5.5%	1.21e-06	0.00%	0.00	PSMD2, LSM5, COPS3, DNA2, RPL23A, UBE2C, RNPS1, CDC20, USP14, HIPK2, PSMD3, AURKA, PSMB6, PSMC3, UBD, RPL22, PSMA6, EIF4E, POMT2, SUMO2, EXOSC7, ANAPC15, TP53, HBS1L, USP13, PSMD12, VLDLR, PMAIP1, YBX3, HUWE1, LARP1, USP1, HSPBP1, LONP1, PSMD8, WFS1, RAD23A, PSMB5, RNF187, LAPTM4B, UBE2V2, HMGB1, UHRF1, NOCT, ABTB2, CLPP, AIFM1, PSMD14, RPS7, SYNCRIP, KHSRP, PARK7, HMGB2, EIF4G1, HSP90AB1, UBE2S,…
response to radiation	63 of 1198 genes, 5.3%	439 of 19499 genes, 2.3%	1.25e-06	0.00%	0.00	AEN, DDB1, COPS3, FEN1, NABP2, HMGN1, ASNS, NOC2L, MAP3K20, BAX, CXCL10, TANC1, XRCC3, FANCD2, CDC25A, XRCC2, TP53, CCND2, PTPRK, TRIAP1, DTL, USP1, RAD51C, FANCG, HIST3H2A, RRM1, FIGNL1, PCLAF, PBK, NPM1, AURKB, CTNS, H2AFX, TXN, MSH2, POLD1, SMC1A, BRCA2, RAD54L, EIF2AK4, FECH, XRCC6, RAD51AP1, KARS, PRKDC, PCNA, GADD45A, NEDD4, IKBIP, MSH6, BLM, PARP1, RUVBL2, BRCA1, B4GALT2, PTGS2, APP, GPX1,…
regulation of catabolic process	103 of 1198 genes, 8.6%	888 of 19499 genes, 4.6%	1.26e-06	0.00%	0.00	PSMD2, NPRL3, USP14, U2AF1, HIPK2, PSMD3, AURKA, PSMB6, NUP93, PSMC3, PHB, LPCAT1, PSMA6, SUMO2, EXOSC7, WDR41, USP13, PSMD12, ODC1, YBX3, LARP1, HSPBP1, PSMD8, NUP160, CDK4, RAD23A, PSMB5, LAPTM4B, UBE2V2, HMGB1, SCARB1, HK2, SF3B3, NOCT, HAX1, CSNK2A1, AIFM1, PSMD14, RPS7, SYNCRIP, NUP37, KHSRP, PARK7, EIF4G1, HSP90AB1, CISD2, PSMB2, GPX1, ABHD5, HNRNPC, RUVBL1, FBXO22, DDB1, GAPDH, PNPT1, UQCC…
symbiont process	99 of 1198 genes, 8.3%	841 of 19499 genes, 4.3%	1.28e-06	0.00%	0.00	RPL23A, HLA-DRA, HIPK2, RXRA, PSMB6, NUP93, PSMC3, CD74, CD86, DDX39B, TRIM28, RPL22, EIF4E, TP53, SLC52A2, THOC6, PTBP1, SLC25A4, BST2, TFRC, LARP1, P4HB, NUP160, NPM1, IPO7, RAD23A, PSMB5, IVNS1ABP, XRCC6, SCARB1, CCNA2, BANF1, SLC1A5, GADD45GIP1, MSH6, SUV39H1, RCC1, RPS7, SYNCRIP, NUP37, SUPT4H1, EIF4G1, CCL3, HSP90AB1, C1QBP, ALYREF, PSMB2, HMGA1, GPX1, PPID, ELOC, RPL37, CDK1, DDB1, GAPDH, …
ribonucleotide metabolic process	73 of 1198 genes, 6.1%	548 of 19499 genes, 2.8%	1.51e-06	0.00%	0.00	HPRT1, COX8A, AK4, NDUFA9, NUP93, CYC1, STOML2, CYCS, ATP5J, PAICS, ATP5G1, CAD, NUP160, NDUFAB1, MSH2, AK2, HSD17B4, OLA1, HK2, SCD, FASN, NUP37, PARK7, MPP1, DHODH, NDUFA6, DLD, ALDOA, CDK1, TPI1, PPAT, GAPDH, UQCRC1, UMPS, UCK2, COX6A1, UQCC2, ATIC, RAN, NUP155, CTPS1, CCNB1, SEH1L, NUP58, IMPDH2, ADCY1, UQCRQ, ENO1, NDUFS7, NDUFV1, LDHA, FIGNL1, CTNS, TJP2, NME1, NUP205, NUP188, GART, ATPIF1,…
cellular macromolecule localization	164 of 1198 genes, 13.7%	1654 of 19499 genes, 8.5%	1.54e-06	0.00%	0.00	SAE1, PES1, DNAJA3, MZT1, RNPS1, AP3M2, ARL2, NUP93, DDX39B, FLOT1, RPL22, STIL, CHCHD4, CDT1, CCNE2, THOC6, XPOT, GPAA1, RAB38, DNAJC19, NUDCD3, PLAGL2, TIMM10, NUP160, NPM1, POLA2, TXN, CCT8, SRRM1, HK2, CCT4, PTPN11, RPS7, RUVBL2, NUP37, HSP90AB1, ALYREF, PTGS2, RCC2, GNPTAB, KATNB1, ATP1B3, CORO1B, RUVBL1, TIMM17B, LMNA, IPO4, YBX1, BAX, RALB, CTTN, CCT2, EMD, SELENOI, SEH1L, CAMK1, LYPLA1, N…
translational termination	26 of 1198 genes, 2.2%	102 of 19499 genes, 0.5%	1.59e-06	0.00%	0.00	ETF1, MRPL21, MRPL37, MRPL12, MRPL3, MRPL4, MRPS18B, MRPS2, MRPS33, MRPL39, MRPL15, MRPL17, MRPS26, GADD45GIP1, MRPS17, MRPL24, MRPL9, MRPL46, MRPS28, MRPL58, MRPL11, MRPS7, MRPL40, AURKAIP1, MRPL18, MRPS16
cellular protein localization	163 of 1198 genes, 13.6%	1643 of 19499 genes, 8.4%	1.69e-06	0.00%	0.00	SAE1, PES1, DNAJA3, MZT1, RNPS1, AP3M2, ARL2, NUP93, DDX39B, FLOT1, RPL22, STIL, CHCHD4, CDT1, CCNE2, THOC6, XPOT, GPAA1, RAB38, DNAJC19, NUDCD3, PLAGL2, TIMM10, NUP160, NPM1, POLA2, TXN, CCT8, SRRM1, HK2, CCT4, PTPN11, RPS7, RUVBL2, NUP37, HSP90AB1, ALYREF, PTGS2, RCC2, GNPTAB, KATNB1, ATP1B3, CORO1B, RUVBL1, TIMM17B, LMNA, IPO4, YBX1, BAX, RALB, CTTN, CCT2, EMD, SELENOI, SEH1L, CAMK1, LYPLA1, N…
aromatic compound biosynthetic process	368 of 1198 genes, 30.7%	4519 of 19499 genes, 23.2%	1.70e-06	0.00%	0.00	DNAJA3, DNA2, RNPS1, NOC2L, BCL2L12, CXCL10, RXRA, PSMB6, NUP93, CYC1, DDX39B, EXO1, POLQ, CDT1, TMEM18, THOC6, HIST1H3F, STOML2, ATF5, GMNN, GNPNAT1, TXN, ZBTB8A, CCT8, FANCA, RIOX2, SRA1, PRIM1, PCBD1, FECH, AK2, HMGB1, RBBP8, PRKDC, PCNA, UHRF1, ANXA3, DDX21, BLM, CCT4, BRCA1, FASN, NUP37, HSP90AB1, C1QBP, ALYREF, HMGA1, PTGS2, GPX1, SNRPE, H2AFZ, FOXM1, MRPL12, RUVBL1, MTHFD1, MAK, ATIC, GTF2…
generation of precursor metabolites and energy	69 of 1198 genes, 5.8%	506 of 19499 genes, 2.6%	1.70e-06	0.00%	0.00	OXCT1, CS, COX8A, NDUFA9, NUP93, CYC1, FDXR, SLC25A4, STOML2, CYCS, ATP5J, ATP5G1, PHKA1, NUP160, SDHB, IDH3A, NDUFAB1, MYBBP1A, MSH2, MTFR2, TRAP1, FECH, HK2, NDUFAF2, NUP37, PARK7, NDUFA6, PHGDH, DLD, ALDOA, CDK1, TPI1, GAPDH, UQCRC1, PNPT1, FDX1L, P4HA2, COX6A1, UQCC2, PHLDA2, BDH1, STK40, COX17, NUP155, MDH2, CCNB1, SEH1L, NUP58, UQCRQ, ENO1, NDUFS7, NDUFV1, LDHA, MDH1, NUP205, NUP188, ATPIF1…
catabolic process	225 of 1198 genes, 18.8%	2476 of 19499 genes, 12.7%	1.84e-06	0.00%	0.00	NPRL3, OXCT1, LSM5, COPS3, DNA2, HPRT1, RNPS1, SDC4, HIPK2, PSMB6, NUP93, PGAM5, PHB, UBD, LPCAT1, RPL22, CTH, PSMA6, ECI1, POMT2, EXOSC7, USP13, MCAT, RIDA, ODC1, YBX3, MRC2, LARP1, AUH, NUP160, WFS1, RAD23A, PSMB5, CHAC2, PCBD1, HMGB1, HSD17B4, SCARB1, UHRF1, HK2, NAPSA, ABTB2, RPS7, NUP37, HMGB2, HSP90AB1, UBE2S, CISD2, FABP5, GPX1, AMACR, ALDOA, FBXO22, RUVBL1, TPI1, DDB1, PPAT, LSM7, TKFC, P…
cellular amino acid biosynthetic process	23 of 1198 genes, 1.9%	82 of 19499 genes, 0.4%	2.12e-06	0.00%	0.00	CAD, MTHFD1, AHCY, PYCR2, ASNS, ENOPH1, BCAT2, PYCR1, SHMT2, CTH, GOT1, ADI1, GPT2, SHMT1, PSPH, BCAT1, PARK7, SEPHS1, PLOD1, GAMT, PSAT1, RIMKLA, PHGDH
viral process	93 of 1198 genes, 7.8%	781 of 19499 genes, 4.0%	2.52e-06	0.00%	0.00	RPL23A, HLA-DRA, HIPK2, RXRA, PSMB6, NUP93, PSMC3, CD74, CD86, TRIM28, RPL22, EIF4E, TP53, SLC52A2, PTBP1, SLC25A4, BST2, TFRC, LARP1, P4HB, NUP160, NPM1, IPO7, RAD23A, PSMB5, IVNS1ABP, XRCC6, SCARB1, CCNA2, BANF1, SLC1A5, GADD45GIP1, MSH6, SUV39H1, RCC1, RPS7, SYNCRIP, NUP37, SUPT4H1, EIF4G1, CCL3, C1QBP, HSP90AB1, ALYREF, PSMB2, HMGA1, PPID, ELOC, RPL37, CDK1, DDB1, IPO5, GTF2F1, BAX, EIF4H, PA…
positive regulation of protein localization to chromosome, telomeric region	9 of 1198 genes, 0.8%	11 of 19499 genes, 0.1%	2.85e-06	0.00%	0.00	CCT2, DKC1, CCT4, CCT5, CCT8, GNL3, CCT7, CCT6A, TCP1
negative regulation of cell cycle G2/M phase transition	26 of 1198 genes, 2.2%	105 of 19499 genes, 0.5%	3.17e-06	0.00%	0.00	PSMD2, PSMD8, AURKB, CDK1, PSMB5, MIIP, PSMD11, PSMD3, AURKA, PSMB6, PSMC3, GPR132, PSMA6, PSMA3, BLM, PSMD14, PSMB1, BRCA1, PSMD12, FANCI, PSMA7, PLK1, PSMB2, DTL, ATF5, CLSPN
protein tetramerization	29 of 1198 genes, 2.4%	128 of 19499 genes, 0.7%	3.22e-06	0.00%	0.00	RRM1, ALDOA, CPSF7, PPAT, HPRT1, PCBD1, FARSA, ATPIF1, XRCC6, RXRA, CD74, DCXR, SHMT2, CTH, DCTPP1, HIST1H4C, TK1, RCC1, TP53, SHMT1, NUDT21, NUP58, IMPDH2, HIST1H3F, ACACA, ADSL, THG1L, HSD17B10, MTMR2
regulation of telomerase RNA localization to Cajal body	11 of 1198 genes, 0.9%	18 of 19499 genes, 0.1%	4.60e-06	0.00%	0.00	CCT2, DKC1, RUVBL1, CCT4, CCT5, CCT8, CCT7, RUVBL2, CCT6A, CCT3, TCP1
RNA catabolic process	56 of 1198 genes, 4.7%	380 of 19499 genes, 1.9%	4.62e-06	0.00%	0.00	HNRNPC, PSMD2, RPL37, MAGOHB, LSM5, FEN1, DNA2, RPL23A, PNPT1, LSM7, RNPS1, YBX1, PSMD11, PSMD3, MRTO4, PABPC1, SET, PSMB6, PSMC3, LRPPRC, RPL22, PSMA6, EIF4E, EXOSC7, PSMB1, HBS1L, PSMD12, PABPC4, YBX3, LARP1, ETF1, DKC1, PSMD8, PSMB5, EXOSC5, RPS14, EXOSC8, SLIRP, DCPS, NOCT, LSM4, HSPA1B, PSMA3, RNASEH2A, RPS7, PSMD14, LSM3, LSM2, EXOSC3, SYNCRIP, KHSRP, EIF4G1, PSMA7, SERBP1, PSMB2, TBRG4
negative regulation of biological process	395 of 1198 genes, 33.0%	4959 of 19499 genes, 25.4%	4.87e-06	0.00%	0.00	GSTP1, ATAD3A, TXNDC5, SOCS2, LSM5, DNAJA3, DNA2, RNPS1, NOC2L, SDC4, MIIP, BCL2L12, ARL2, PGP, CXCL10, RXRA, PSMB6, NUP93, DDX39B, LPCAT1, RPL22, GPR132, CACYBP, POLQ, CDT1, DFNA5, THOC6, PTBP1, RIDA, HIST1H3F, PPP1R14B, AIMP2, ATF5, ZWINT, GMNN, TXN, RIOX2, HMGB1, RBBP8, PYCR1, PRKDC, PCNA, PPM1G, UHRF1, GADD45GIP1, GPRC5A, BLM, DUSP6, RPS7, BRCA1, NUP37, HSP90AB1, C1QBP, HMGA1, PTGS2, RCC2, GP…
purine-containing compound metabolic process	76 of 1198 genes, 6.3%	598 of 19499 genes, 3.1%	5.77e-06	0.00%	0.00	HPRT1, COX8A, AK4, NDUFA9, NUP93, CYC1, MTHFD1L, SHMT1, STOML2, CYCS, ATP5J, PAICS, ATP5G1, NUP160, NDUFAB1, MSH2, ADORA2B, AK2, HSD17B4, OLA1, HK2, SCD, FASN, NUP37, PARK7, MPP1, NDUFA6, GPX1, DLD, ALDOA, CDK1, TPI1, AHCY, MTHFD1, PPAT, GAPDH, UQCRC1, COX6A1, UQCC2, ATIC, RAN, NUP155, CCNB1, SEH1L, NUP58, IMPDH2, ADCY1, UQCRQ, ENO1, NDUFS7, NDUFV1, LDHA, FIGNL1, PEMT, CTNS, TJP2, NME1, NUP205, N…
negative regulation of gene expression	169 of 1198 genes, 14.1%	1750 of 19499 genes, 9.0%	5.91e-06	0.00%	0.00	LSM5, DNAJA3, RNPS1, NOC2L, BCL2L12, HIPK2, RXRA, PSMB6, RBBP7, NUP93, PHB, RPL22, PSMA6, LRP8, EXOSC7, CCDC85B, PTBP1, RIDA, HIST1H3F, YBX3, ATF5, LARP1, GMNN, NUP160, WFS1, MYBBP1A, TXN, PSMB5, RIOX2, XRCC6, HMGB1, RBBP8, UHRF1, RPS7, BRCA1, NUP37, HMGB2, C1QBP, HMGA1, APP, H2AFZ, PPID, FOXM1, LSM7, YBX1, SCMH1, HIST1H2AH, MRTO4, LYAR, NCL, SEH1L, CCNB1, PSMB1, NUP58, HIST1H2AK, PLK1, ENO1, HIS…
double-strand break repair via homologous recombination	26 of 1198 genes, 2.2%	108 of 19499 genes, 0.6%	6.11e-06	0.00%	0.00	FIGNL1, GINS4, H2AFX, MCM8, FEN1, NABP2, BRCA2, RAD54L, CDC45, RBBP8, RAD51AP1, POLQ, XRCC3, BLM, RECQL4, PARP1, XRCC2, PSMD14, BRCA1, AUNIP, GINS2, RAD51C, TONSL, RFWD3, RAD51, CDC7
oxidation-reduction process	110 of 1198 genes, 9.2%	999 of 19499 genes, 5.1%	6.34e-06	0.00%	0.00	CS, ALKBH5, PGD, COX8A, NDUFA9, CYC1, MTHFD1L, ECI1, CHCHD4, FDXR, TXNDC17, MCAT, CYCS, PLOD1, P4HB, AUH, MAOA, PHKA1, SDHB, IDH3A, MYBBP1A, NDUFAB1, TXN, MTFR2, TRAP1, RIOX2, GFOD1, PCBD1, HSD17B4, PYCR1, CYB5B, PTGIS, SCCPDH, HK2, PNPO, NDUFAF2, SCD, AIFM1, FASN, PARK7, HSD17B10, PTGS2, DHODH, RRM2B, NDUFA6, GPX1, PHGDH, AMACR, DLD, PCK2, ALDOA, NQO1, CDK1, TPI1, MTHFD1, GAPDH, PNPT1, UQCRC1, C…
nucleobase-containing compound biosynthetic process	360 of 1198 genes, 30.1%	4448 of 19499 genes, 22.8%	6.43e-06	0.00%	0.00	DNAJA3, DNA2, RNPS1, NOC2L, BCL2L12, CXCL10, RXRA, PSMB6, NUP93, CYC1, DDX39B, EXO1, POLQ, CDT1, TMEM18, THOC6, HIST1H3F, STOML2, ATF5, GMNN, GNPNAT1, TXN, ZBTB8A, CCT8, FANCA, RIOX2, SRA1, PRIM1, PCBD1, AK2, HMGB1, RBBP8, PRKDC, PCNA, UHRF1, ANXA3, DDX21, BLM, CCT4, BRCA1, FASN, NUP37, HSP90AB1, C1QBP, ALYREF, HMGA1, PTGS2, GPX1, SNRPE, H2AFZ, FOXM1, MRPL12, RUVBL1, MTHFD1, MAK, ATIC, GTF2F1, BA…
regulation of DNA biosynthetic process	25 of 1198 genes, 2.1%	101 of 19499 genes, 0.5%	6.79e-06	0.00%	0.00	RFC5, HNRNPC, DKC1, AURKB, RFC2, CCT5, CCT8, NEK2, CCT6A, RFC4, CCT3, PPARG, MAPK1, HSP90AA1, TCP1, CCT2, RFC3, DDX39B, CCT4, TP53, DSCC1, CCT7, HSP90AB1, PTGES3, CHTF18
recombinational repair	26 of 1198 genes, 2.2%	109 of 19499 genes, 0.6%	7.56e-06	0.00%	0.00	FIGNL1, GINS4, H2AFX, MCM8, FEN1, NABP2, BRCA2, RAD54L, CDC45, RBBP8, RAD51AP1, POLQ, XRCC3, BLM, RECQL4, PARP1, XRCC2, PSMD14, BRCA1, AUNIP, GINS2, RAD51C, TONSL, RFWD3, RAD51, CDC7
establishment of protein localization to telomere	10 of 1198 genes, 0.8%	15 of 19499 genes, 0.1%	8.01e-06	0.00%	0.00	CCT2, DKC1, CCT4, CCT5, NABP2, CCT8, BRCA2, CCT7, CCT6A, TCP1
purine nucleoside monophosphate biosynthetic process	33 of 1198 genes, 2.8%	166 of 19499 genes, 0.9%	8.09e-06	0.00%	0.00	ALDOA, TPI1, PPAT, GAPDH, HPRT1, ATIC, NUP93, CYC1, NUP155, SEH1L, NUP58, IMPDH2, STOML2, ATP5J, ENO1, PAICS, LDHA, ATP5G1, NUP160, NUP205, NUP188, GART, AK2, PFKP, GPI, HK2, PFAS, PARP1, CHCHD10, NUP37, ADSL, ATP5B, NDC1
purine ribonucleoside monophosphate biosynthetic process	33 of 1198 genes, 2.8%	166 of 19499 genes, 0.9%	8.09e-06	0.00%	0.00	ALDOA, TPI1, PPAT, GAPDH, HPRT1, ATIC, NUP93, CYC1, NUP155, SEH1L, NUP58, IMPDH2, STOML2, ATP5J, ENO1, PAICS, LDHA, ATP5G1, NUP160, NUP205, NUP188, GART, AK2, PFKP, GPI, HK2, PFAS, PARP1, CHCHD10, NUP37, ADSL, ATP5B, NDC1
protein localization to nuclear body	8 of 1198 genes, 0.7%	9 of 19499 genes, 0.0%	8.10e-06	0.00%	0.00	CCT2, CCT4, CCT5, CCT8, CCT7, CCT6A, CCT3, TCP1
positive regulation of establishment of protein localization to telomere	8 of 1198 genes, 0.7%	9 of 19499 genes, 0.0%	8.10e-06	0.00%	0.00	CCT2, DKC1, CCT4, CCT5, CCT8, CCT7, CCT6A, TCP1
protein localization to Cajal body	8 of 1198 genes, 0.7%	9 of 19499 genes, 0.0%	8.10e-06	0.00%	0.00	CCT2, CCT4, CCT5, CCT8, CCT7, CCT6A, CCT3, TCP1
signal transduction in response to DNA damage	29 of 1198 genes, 2.4%	133 of 19499 genes, 0.7%	8.37e-06	0.00%	0.00	FOXM1, SESN2, NPM1, CDK1, PLAGL1, CDK2, BRCA2, BAX, HIPK2, AURKA, GTSE1, PRKDC, PCNA, GADD45A, CD74, TFDP1, SPRED2, EEF1E1, CENPJ, PRPF19, TP53, CCNB1, BRCA1, CARM1, PRMT1, PMAIP1, PLK1, TRIAP1, DTL
establishment of protein localization to chromosome	12 of 1198 genes, 1.0%	23 of 19499 genes, 0.1%	9.44e-06	0.00%	0.00	CCT2, DKC1, CCT4, CCT5, NABP2, CCT8, BRCA2, CCT7, RUVBL2, CCT6A, HIST1H1B, TCP1
microtubule cytoskeleton organization	65 of 1198 genes, 5.4%	483 of 19499 genes, 2.5%	9.58e-06	0.00%	0.00	SKA2, MYBL2, POC1A, MZT1, CDC20, BIRC5, WEE1, ARL2, AURKA, TUBG1, STIL, CENPJ, PTPA, XRCC2, FKBP4, BCCIP, ATF5, TUBB, NPM1, SMC1A, SLC16A1, GADD45A, TTL, TPX2, TUBE1, RCC1, BRCA1, AUNIP, ESPL1, KATNB1, CDK1, EML2, GAPDH, LMNA, DNAAF5, RAN, XRCC3, TUBA1B, KPNB1, CCNB1, KIF11, RANBP1, ODF2, PLK1, HAUS2, HDGFRP3, PCLAF, AURKB, PRC1, CDK2, MAP1B, TTK, BRCA2, NEK2, SKA3, SPAG5, KIF2C, CCP110, SPC25, H…
response to UV	29 of 1198 genes, 2.4%	134 of 19499 genes, 0.7%	1.00e-05	0.00%	0.00	PBK, PCLAF, NPM1, AURKB, DDB1, MSH2, FEN1, POLD1, HMGN1, BRCA2, EIF2AK4, NOC2L, BAX, PCNA, NEDD4, MSH6, PARP1, CDC25A, TP53, RUVBL2, PTPRK, TRIAP1, PTGS2, DTL, GPX1, USP1, TIPIN, HIST3H2A, PPID
RNA localization to Cajal body	11 of 1198 genes, 0.9%	19 of 19499 genes, 0.1%	1.03e-05	0.00%	0.00	CCT2, DKC1, RUVBL1, CCT4, CCT5, CCT8, CCT7, RUVBL2, CCT6A, CCT3, TCP1
telomerase RNA localization to Cajal body	11 of 1198 genes, 0.9%	19 of 19499 genes, 0.1%	1.03e-05	0.00%	0.00	CCT2, DKC1, RUVBL1, CCT4, CCT5, CCT8, CCT7, RUVBL2, CCT6A, CCT3, TCP1
telomerase RNA localization	11 of 1198 genes, 0.9%	19 of 19499 genes, 0.1%	1.03e-05	0.00%	0.00	CCT2, DKC1, RUVBL1, CCT4, CCT5, CCT8, CCT7, RUVBL2, CCT6A, CCT3, TCP1
RNA localization to nucleus	11 of 1198 genes, 0.9%	19 of 19499 genes, 0.1%	1.03e-05	0.00%	0.00	CCT2, DKC1, RUVBL1, CCT4, CCT5, CCT8, CCT7, RUVBL2, CCT6A, CCT3, TCP1
spindle organization	32 of 1198 genes, 2.7%	159 of 19499 genes, 0.8%	1.03e-05	0.00%	0.00	MYBL2, POC1A, MZT1, CDC20, BIRC5, AURKA, RAN, TUBG1, KPNB1, STIL, PTPA, KIF11, CCNB1, RANBP1, BCCIP, HAUS2, PLK1, TUBB, AURKB, PRC1, TTK, NEK2, SMC1A, SPAG5, SPC25, HSPA1B, TPX2, RCC1, AUNIP, RACGAP1, KIF4A, ESPL1
macromolecule catabolic process	134 of 1198 genes, 11.2%	1308 of 19499 genes, 6.7%	1.04e-05	0.00%	0.00	LSM5, COPS3, DNA2, RNPS1, SDC4, HIPK2, PSMB6, PHB, UBD, LPCAT1, RPL22, PSMA6, POMT2, EXOSC7, USP13, ODC1, YBX3, LARP1, WFS1, RAD23A, PSMB5, HMGB1, UHRF1, NAPSA, ABTB2, RPS7, HMGB2, HSP90AB1, UBE2S, GPX1, FBXO22, DDB1, LSM7, YBX1, BAX, MRTO4, CCNB1, PSMB1, LYPLA1, RANBP1, USP22, PLK1, AZIN1, DTL, PBK, SNF8, DKC1, AURKB, EXOSC5, ATPIF1, SLIRP, GTSE1, DCPS, NEDD4, LSM4, HSP90B1, PSMA3, RNASEH2A, PRP…
chromatin remodeling	31 of 1198 genes, 2.6%	151 of 19499 genes, 0.8%	1.10e-05	0.00%	0.00	HNRNPC, PABPC1L, NPM1, RUVBL1, RIOX2, SCMH1, CBX3, RBBP7, CENPN, CENPO, HJURP, CENPM, CENPP, CENPQ, HIST1H4C, CENPW, CENPX, CENPV, SUV39H2, RUVBL2, HDAC2, SUPT4H1, ANP32E, HMGA1, MIS18A, CENPU, OIP5, CENPI, SMARCB1, NASP, CENPH
RNA splicing, via transesterification reactions	50 of 1198 genes, 4.2%	328 of 19499 genes, 1.7%	1.15e-05	0.00%	0.00	HNRNPC, CPSF7, MAGOHB, LSM5, SNRPD1, LSM7, SNRPC, RNPS1, U2AF1, GTF2F1, YBX1, PABPC1, WBP11, CTNNBL1, PHF5A, DDX39B, PRMT5, PTBP1, TXNL4A, SNRPA1, HNRNPL, SNRPA, HNRNPH3, SF3A3, SRSF9, RBFOX2, SRRM1, STRAP, RBM17, SNRNP40, DCPS, DDX1, CSTF2, LSM4, SF3B3, POLR2E, SNRPD3, PRPF19, SNRPF, LSM3, NUDT21, LSM2, SYNCRIP, KHSRP, C1QBP, SRRT, ALYREF, DAZAP1, PPIL1, SNRPE
cellular localization	233 of 1198 genes, 19.4%	2640 of 19499 genes, 13.5%	1.23e-05	0.00%	0.00	SAE1, OXCT1, PES1, DNAJA3, SNRPD1, MZT1, RNPS1, AP3M2, ARL2, CXCL10, NUP93, CYC1, DDX39B, FLOT1, TUBG1, RPL22, STIL, CHCHD4, CDT1, CCNE2, THOC6, XPOT, STOML2, GPAA1, RAB38, ATP5J, DNAJC19, TUBA1C, ZWINT, NUDCD3, PLAGL2, TUBB, TIMM10, ATP5G1, NUP160, NPM1, POLA2, MYBBP1A, TXN, CCT8, SRRM1, TTL, HK2, CCT4, NDUFAF2, PTPN11, RPS7, RUVBL2, NUP37, HSP90AB1, ALYREF, DYNC2LI1, HMGA1, PTGS2, YIF1B, RCC2, …
positive regulation of macromolecule metabolic process	255 of 1198 genes, 21.3%	2949 of 19499 genes, 15.1%	1.23e-05	0.00%	0.00	IRF4, DNA2, MAP3K20, SDC4, BCL2L12, CXCL10, HIPK2, RXRA, FAM162A, DDX39B, PHB, FLOT1, KIAA1462, LPCAT1, CACYBP, IL9, LRP8, POMT2, CDT1, WARS, DFNA5, USP13, HIST1H3F, STOML2, YBX3, AIMP2, ATF5, LARP1, PLAGL2, NPM1, WFS1, MYBBP1A, TNFRSF8, TXN, RAD23A, CCT8, WDR5, PCBD1, DHX33, XRCC6, HMGB1, MPV17L2, PRKDC, PCNA, GADD45A, UHRF1, CDC6, UBAP2L, ANXA3, DDX21, BLM, ATAD5, CCT4, PTPN11, DUSP6, RPS7, BRC…
regulation of cellular catabolic process	92 of 1198 genes, 7.7%	794 of 19499 genes, 4.1%	1.26e-05	0.00%	0.00	PSMD2, NPRL3, USP14, U2AF1, HIPK2, PSMD3, AURKA, PSMB6, NUP93, PSMC3, PSMA6, SUMO2, EXOSC7, WDR41, USP13, PSMD12, YBX3, LARP1, HSPBP1, PSMD8, NUP160, RAD23A, PSMB5, LAPTM4B, UBE2V2, HMGB1, SCARB1, HK2, NOCT, HAX1, AIFM1, RPS7, PSMD14, SYNCRIP, NUP37, KHSRP, PARK7, EIF4G1, HSP90AB1, CISD2, PSMB2, GPX1, ABHD5, HNRNPC, RUVBL1, FBXO22, GAPDH, PNPT1, UQCC2, YBX1, BAX, PSMD11, RALB, PABPC1, SET, WBP11,…
mitotic spindle organization	25 of 1198 genes, 2.1%	104 of 19499 genes, 0.5%	1.30e-05	0.00%	0.00	AURKB, PRC1, MYBL2, POC1A, SMC1A, NEK2, TTK, MZT1, CDC20, BIRC5, AURKA, RAN, TPX2, HSPA1B, SPC25, KPNB1, STIL, PTPA, RCC1, KIF11, CCNB1, BCCIP, PLK1, RACGAP1, KIF4A
protein export from nucleus	34 of 1198 genes, 2.8%	178 of 19499 genes, 0.9%	1.36e-05	0.00%	0.00	MAGOHB, ALKBH5, RNPS1, U2AF1, NUP93, RAN, DDX39B, EMD, NUP155, EIF4E, SLBP, TP53, SEH1L, THOC6, CAMK1, XPOT, NUP58, CSE1L, NOL6, HSPA9, NUP160, SRSF9, TXN, SRRM1, NUP205, NUP188, GTSE1, RRS1, PTPN11, NUP37, PARK7, ALYREF, CALR, NDC1
mRNA processing	66 of 1198 genes, 5.5%	499 of 19499 genes, 2.6%	1.46e-05	0.00%	0.00	CPSF7, LSM5, ALKBH5, SNRPD1, SNRPC, RNPS1, PDCD11, U2AF1, CTNNBL1, DDX39B, SLBP, THOC6, PTBP1, HNRNPL, SNRPA, SF3A3, TSEN15, RBFOX2, SRRM1, SNRNP40, CSTF2, SF3B3, NOCT, SNRPF, NUDT21, SYNCRIP, KHSRP, SUPT4H1, C1QBP, ALYREF, APP, PPIL1, SNRPE, HNRNPC, MAGOHB, PNPT1, LSM7, YBX1, GTF2F1, PABPC1, WBP11, PHF5A, LEO1, PRMT5, CCNB1, TTF2, TXNL4A, SNRPA1, HNRNPH3, PABPC1L, SRSF9, GTF2H3, STRAP, RBM17, DD…
interspecies interaction between organisms	99 of 1198 genes, 8.3%	880 of 19499 genes, 4.5%	1.47e-05	0.00%	0.00	RPL23A, HLA-DRA, HIPK2, RXRA, PSMB6, NUP93, PSMC3, CD74, CD86, DDX39B, TRIM28, RPL22, EIF4E, TP53, SLC52A2, THOC6, PTBP1, SLC25A4, BST2, TFRC, LARP1, P4HB, NUP160, NPM1, IPO7, RAD23A, PSMB5, IVNS1ABP, XRCC6, SCARB1, CCNA2, BANF1, SLC1A5, GADD45GIP1, MSH6, SUV39H1, RCC1, RPS7, SYNCRIP, NUP37, SUPT4H1, EIF4G1, CCL3, HSP90AB1, C1QBP, ALYREF, PSMB2, HMGA1, GPX1, PPID, ELOC, RPL37, CDK1, DDB1, GAPDH, …
negative regulation of macromolecule metabolic process	228 of 1198 genes, 19.0%	2580 of 19499 genes, 13.2%	1.71e-05	0.00%	0.00	GSTP1, SOCS2, LSM5, DNAJA3, RNPS1, NOC2L, BCL2L12, HIPK2, RXRA, PSMB6, RBBP7, NUP93, PHB, RPL22, PSMA6, POLQ, LRP8, WARS, EXOSC7, CCDC85B, PTBP1, RIDA, HIST1H3F, PPP1R14B, YBX3, ATF5, LARP1, GMNN, NUP160, NPM1, WFS1, MYBBP1A, TXN, PSMB5, SMC1A, RIOX2, XRCC6, HMGB1, RBBP8, PRKDC, GADD45A, UHRF1, CDC6, GPRC5A, BLM, DUSP6, RPS7, BRCA1, NUP37, HMGB2, HSP90AB1, AUNIP, C1QBP, HMGA1, PTGS2, APP, GPX1, H…
regulation of chromosome organization	47 of 1198 genes, 3.9%	302 of 19499 genes, 1.5%	1.76e-05	0.00%	0.00	HNRNPC, CCT5, FEN1, NABP2, UBE2C, NOC2L, MAD2L1, SET, RMI2, CCT2, VEGFA, TRIM28, XRCC3, CDT1, ANAPC15, TP53, CCNB1, PLK1, WDHD1, BUB3, DKC1, AURKB, TRIP13, CCT8, NEK2, TTK, GNL3, CCT6A, CCT3, CDC45, HIST1H1B, MAPK1, TCP1, CDC6, UHRF1, CDCA5, CCT4, PARP1, CENPV, CCT7, BRCA1, RUVBL2, ATAD2, HMGA1, LIF, SMARCB1, ESPL1
translational elongation	28 of 1198 genes, 2.3%	129 of 19499 genes, 0.7%	1.77e-05	0.00%	0.00	MRPL21, MRPL37, MRPL12, MRPL3, MRPL4, MRPS18B, TUFM, MRPS2, MRPS33, MRPL39, MRPL15, GFM1, MRPL17, MRPS26, GADD45GIP1, MRPS17, MRPL24, MRPL9, MRPL46, MRPS28, MRPL58, MRPL11, HBS1L, MRPS7, MRPL40, AURKAIP1, MRPL18, MRPS16
positive regulation of mitotic cell cycle phase transition	19 of 1198 genes, 1.6%	63 of 19499 genes, 0.3%	1.82e-05	0.00%	0.00	CDK1, CDK4, UBE2C, CDC45, PHB2, CDC6, CDCA5, CDT1, CCNB1, CCND2, MTBP, EIF4G1, DTL, RCC2, APP, DBF4B, RAD51C, ESPL1, CDC7
response to organic substance	264 of 1198 genes, 22.0%	3092 of 19499 genes, 15.9%	2.01e-05	0.00%	0.00	GSTP1, SOCS2, OXCT1, GCNT1, CA2, CXCL10, RXRA, PSMB6, CYC1, FLOT1, UBD, CACYBP, CDT1, DFNA5, PTBP1, TXNDC17, PIGA, RIDA, HIST1H3F, GNPNAT1, FIBP, FECH, EIF2B3, RBBP8, PRKDC, PCNA, SCARB1, GNG5, ANXA3, DDX21, BLM, GGH, DUSP6, BRCA1, DNAJB11, FASN, HSP90AB1, HSPE1, PTGS2, MANF, H2AFZ, CORO1B, PHPT1, UQCRC1, GTF2F1, BAX, MRPL15, RALB, HYOU1, TNFSF11, EMD, NCL, CCNB1, IL13, PSMB1, FOSL1, ADCY1, TJP2,…
pteridine-containing compound metabolic process	14 of 1198 genes, 1.2%	34 of 19499 genes, 0.2%	2.11e-05	0.00%	0.00	SHMT2, ALDH1L2, DHFR, SLC19A1, TYMS, MTHFD1, GGH, SHMT1, QDPR, PCBD1, ATIC, GART, MTHFD2, MTHFD1L
signal transduction involved in DNA integrity checkpoint	21 of 1198 genes, 1.8%	77 of 19499 genes, 0.4%	2.12e-05	0.00%	0.00	NPM1, CDK1, PLAGL1, CDK2, BAX, AURKA, GTSE1, PRKDC, PCNA, GADD45A, TFDP1, CENPJ, PRPF19, TP53, CCNB1, BRCA1, PRMT1, CARM1, PLK1, DTL, TRIAP1
signal transduction involved in DNA damage checkpoint	21 of 1198 genes, 1.8%	77 of 19499 genes, 0.4%	2.12e-05	0.00%	0.00	NPM1, CDK1, PLAGL1, CDK2, BAX, AURKA, GTSE1, PRKDC, PCNA, GADD45A, TFDP1, CENPJ, PRPF19, TP53, CCNB1, BRCA1, PRMT1, CARM1, PLK1, DTL, TRIAP1
positive regulation of cell cycle phase transition	21 of 1198 genes, 1.8%	77 of 19499 genes, 0.4%	2.12e-05	0.00%	0.00	NPM1, CDK1, CDK4, UBE2C, CDC45, PHB2, CDC6, CDCA5, CDT1, CDC25A, CCNB1, CCND2, MTBP, EIF4G1, DTL, RCC2, DBF4B, APP, RAD51C, ESPL1, CDC7
RNA splicing, via transesterification reactions with bulged adenosine as nucleophile	49 of 1198 genes, 4.1%	325 of 19499 genes, 1.7%	2.42e-05	0.00%	0.00	HNRNPC, CPSF7, MAGOHB, LSM5, SNRPD1, LSM7, SNRPC, RNPS1, U2AF1, GTF2F1, YBX1, PABPC1, WBP11, CTNNBL1, PHF5A, DDX39B, PRMT5, PTBP1, TXNL4A, SNRPA1, HNRNPL, SNRPA, HNRNPH3, SF3A3, SRSF9, RBFOX2, SRRM1, STRAP, RBM17, SNRNP40, DCPS, DDX1, CSTF2, LSM4, SF3B3, POLR2E, SNRPD3, PRPF19, SNRPF, LSM3, NUDT21, LSM2, SYNCRIP, C1QBP, SRRT, ALYREF, DAZAP1, PPIL1, SNRPE
mRNA splicing, via spliceosome	49 of 1198 genes, 4.1%	325 of 19499 genes, 1.7%	2.42e-05	0.00%	0.00	HNRNPC, CPSF7, MAGOHB, LSM5, SNRPD1, LSM7, SNRPC, RNPS1, U2AF1, GTF2F1, YBX1, PABPC1, WBP11, CTNNBL1, PHF5A, DDX39B, PRMT5, PTBP1, TXNL4A, SNRPA1, HNRNPL, SNRPA, HNRNPH3, SF3A3, SRSF9, RBFOX2, SRRM1, STRAP, RBM17, SNRNP40, DCPS, DDX1, CSTF2, LSM4, SF3B3, POLR2E, SNRPD3, PRPF19, SNRPF, LSM3, NUDT21, LSM2, SYNCRIP, C1QBP, SRRT, ALYREF, DAZAP1, PPIL1, SNRPE
cellular response to decreased oxygen levels	36 of 1198 genes, 3.0%	200 of 19499 genes, 1.0%	2.49e-05	0.00%	0.00	ELOC, PSMD2, LMNA, PSMD11, HIPK2, PSMD3, PSMB6, PSMC3, FAM162A, HYOU1, VEGFA, PSMA6, TP53, CCNB1, PSMB1, PSMD12, PMAIP1, ENO1, P4HB, PSMD8, HIGD1A, PSMB5, PHB2, PTGIS, CCNA2, PSMA3, SUV39H1, PSMD14, SLC29A1, AIFM1, SUV39H2, CHCHD2, PSMA7, PTGS2, PSMB2, STC2
nucleotide-excision repair	26 of 1198 genes, 2.2%	115 of 19499 genes, 0.6%	2.56e-05	0.00%	0.00	RFC5, POLD3, LIG1, RAD23B, DDB1, RFC2, COPS3, GTF2H3, POLD1, RAD23A, HMGN1, BRCA2, UBE2V2, RFC4, RBBP8, RFC1, PCNA, RFC3, POLD2, POLR2E, PARP1, SUMO2, PRPF19, TP53, FANCC, TCEA1
RNA 3'-end processing	27 of 1198 genes, 2.3%	123 of 19499 genes, 0.6%	2.59e-05	0.00%	0.00	PABPC1L, DKC1, CPSF7, MAGOHB, SRSF9, PNPT1, EXOSC5, SRRM1, RNPS1, EXOSC8, U2AF1, PABPC1, DDX39B, CSTF2, LEO1, EXOSC7, FBL, SLBP, CCNB1, NUDT21, THOC6, EXOSC3, ERI1, ALYREF, HSD17B10, APP, SNRPA
microtubule cytoskeleton organization involved in mitosis	27 of 1198 genes, 2.3%	123 of 19499 genes, 0.6%	2.59e-05	0.00%	0.00	AURKB, PRC1, MYBL2, POC1A, SMC1A, NEK2, TTK, MZT1, CDC20, BIRC5, AURKA, RAN, TPX2, HSPA1B, SPC25, KPNB1, STIL, PTPA, RCC1, NUSAP1, KIF11, CCNB1, BCCIP, PLK1, RACGAP1, KIF4A, ESPL1
purine nucleotide metabolic process	71 of 1198 genes, 5.9%	562 of 19499 genes, 2.9%	2.64e-05	0.00%	0.00	HPRT1, COX8A, AK4, NDUFA9, NUP93, CYC1, STOML2, CYCS, ATP5J, PAICS, ATP5G1, NUP160, NDUFAB1, MSH2, ADORA2B, AK2, HSD17B4, OLA1, HK2, SCD, FASN, NUP37, PARK7, MPP1, NDUFA6, GPX1, DLD, ALDOA, CDK1, TPI1, MTHFD1, PPAT, GAPDH, UQCRC1, COX6A1, UQCC2, ATIC, RAN, NUP155, CCNB1, SEH1L, NUP58, IMPDH2, ADCY1, UQCRQ, ENO1, NDUFS7, NDUFV1, LDHA, FIGNL1, CTNS, TJP2, NME1, NUP205, NUP188, GART, ATPIF1, PFKP, M…
positive regulation of metabolic process	267 of 1198 genes, 22.3%	3144 of 19499 genes, 16.1%	2.68e-05	0.00%	0.00	GSTP1, DNA2, SDC4, BCL2L12, CXCL10, RXRA, FAM162A, DDX39B, FLOT1, LPCAT1, CACYBP, CDT1, DFNA5, PIGA, HIST1H3F, STOML2, AIMP2, ATF5, TXN, CCT8, PCBD1, HMGB1, MPV17L2, PRKDC, PCNA, SCARB1, UHRF1, ANXA3, DDX21, BLM, ATAD5, CCT4, DUSP6, RPS7, BRCA1, FASN, HSP90AB1, C1QBP, HSPE1, ALYREF, HMGA1, PTGS2, H2AFZ, FOXM1, MRPL12, FBXO22, GTF2F1, BAX, RALB, TNFSF11, PHF5A, CCT2, MED6, NCL, CENPX, CCNB1, IL13,…
regulation of RNA stability	32 of 1198 genes, 2.7%	165 of 19499 genes, 0.8%	2.69e-05	0.00%	0.00	HNRNPC, PSMD2, YBX1, PSMD11, PSMD3, PABPC1, SET, PSMB6, PSMC3, PSMA6, EXOSC7, PSMB1, PSMD12, PABPC4, YBX3, LARP1, DKC1, PSMD8, PSMB5, EXOSC5, EXOSC8, NOCT, PSMA3, PSMD14, SYNCRIP, EXOSC3, KHSRP, PSMA7, EIF4G1, SERBP1, TBRG4, PSMB2
signal transduction involved in cell cycle checkpoint	21 of 1198 genes, 1.8%	78 of 19499 genes, 0.4%	2.73e-05	0.00%	0.00	NPM1, CDK1, PLAGL1, CDK2, BAX, AURKA, GTSE1, PRKDC, PCNA, GADD45A, TFDP1, CENPJ, PRPF19, TP53, CCNB1, BRCA1, PRMT1, CARM1, PLK1, DTL, TRIAP1
'de novo' protein folding	15 of 1198 genes, 1.3%	40 of 19499 genes, 0.2%	2.76e-05	0.00%	0.00	CCT2, CCT4, CHCHD4, CCT5, CCT8, HSPH1, FKBP1A, CCT7, HSPD1, CCT6A, CCT3, HSPE1, PTGES3, TCP1, CD74
negative regulation of metabolic process	241 of 1198 genes, 20.1%	2777 of 19499 genes, 14.2%	2.82e-05	0.00%	0.00	GSTP1, SOCS2, LSM5, DNAJA3, RNPS1, NOC2L, BCL2L12, PGP, HIPK2, RXRA, PSMB6, RBBP7, NUP93, PHB, LPCAT1, PKMYT1, RPL22, PSMA6, POLQ, LRP8, WARS, EXOSC7, CCDC85B, PTBP1, RIDA, HIST1H3F, PPP1R14B, YBX3, ATF5, LARP1, GMNN, NUP160, NPM1, WFS1, MYBBP1A, TXN, PSMB5, SMC1A, RIOX2, XRCC6, HMGB1, RBBP8, PRKDC, GADD45A, UHRF1, CDC6, HK2, GPRC5A, BLM, DUSP6, RPS7, BRCA1, NUP37, HMGB2, HSP90AB1, AUNIP, C1QBP, …
regulation of mRNA stability	31 of 1198 genes, 2.6%	157 of 19499 genes, 0.8%	2.97e-05	0.00%	0.00	HNRNPC, PSMD2, PSMD8, PSMB5, EXOSC5, EXOSC8, YBX1, PSMD11, PSMD3, PABPC1, SET, PSMB6, PSMC3, NOCT, PSMA3, PSMA6, EXOSC7, PSMD14, PSMB1, EXOSC3, PSMD12, SYNCRIP, PABPC4, KHSRP, EIF4G1, YBX3, PSMA7, SERBP1, PSMB2, TBRG4, LARP1
regulation of DNA-dependent DNA replication	16 of 1198 genes, 1.3%	46 of 19499 genes, 0.2%	3.07e-05	0.00%	0.00	RFC5, GMNN, RFC2, CDK2, SMC1A, BRCA2, RFC4, RFC3, BLM, CDT1, DSCC1, STOML2, CHTF18, DBF4B, TIPIN, CDC7
negative regulation of G2/M transition of mitotic cell cycle	23 of 1198 genes, 1.9%	93 of 19499 genes, 0.5%	3.12e-05	0.00%	0.00	PSMD2, PSMD8, AURKB, CDK1, PSMB5, MIIP, PSMD11, PSMD3, AURKA, PSMB6, PSMC3, GPR132, PSMA3, PSMA6, BLM, PSMD14, PSMB1, BRCA1, PSMD12, FANCI, PSMA7, PSMB2, CLSPN
positive regulation of cellular process	388 of 1198 genes, 32.4%	4926 of 19499 genes, 25.3%	3.19e-05	0.00%	0.00	GSTP1, SAE1, SOCS2, OXCT1, DNAJA3, POC1A, DNA2, CA2, RNPS1, SDC4, BCL2L12, ARL2, CXCL10, RXRA, PSMB6, NUP93, FAM162A, CTNNBL1, MELK, DDX39B, FLOT1, UBD, CACYBP, MYH10, CDT1, DFNA5, ODC1, STOML2, AIMP2, ATF5, TXN, CCT8, ANLN, PCBD1, HMGB1, MPV17L2, PRKDC, PCNA, SCARB1, GNG5, UHRF1, ANXA3, BLM, ATAD5, CCT4, DUSP6, RPS7, BRCA1, FASN, HSP90AB1, C1QBP, HSPE1, ALYREF, HMGA1, PTGS2, RCC2, GPX1, H2AFZ, K…
ribonucleoprotein complex assembly	37 of 1198 genes, 3.1%	211 of 19499 genes, 1.1%	3.20e-05	0.00%	0.00	RUVBL1, ATXN2L, SNRPD1, RPL23A, SNRPC, BOP1, RPF2, EIF4H, MRTO4, BRIX1, DDX39B, PRMT5, MRPL11, TXNL4A, NLE1, NPM1, SF3A3, SRSF9, RPS14, STRAP, MPV17L2, HSP90AA1, DDX1, NOCT, LSM4, RRP7A, SNRPD3, RRS1, PRPF19, SNRPF, LSM3, RUVBL2, MRPS7, HSP90AB1, C1QBP, PTGES3, SNRPE
regulation of protein localization to chromosome, telomeric region	9 of 1198 genes, 0.8%	13 of 19499 genes, 0.1%	3.31e-05	0.00%	0.00	CCT2, DKC1, CCT4, CCT5, CCT8, GNL3, CCT7, CCT6A, TCP1
cellular response to hypoxia	35 of 1198 genes, 2.9%	193 of 19499 genes, 1.0%	3.32e-05	0.00%	0.00	ELOC, PSMD2, LMNA, PSMD11, HIPK2, PSMD3, PSMB6, PSMC3, FAM162A, HYOU1, VEGFA, PSMA6, TP53, CCNB1, PSMB1, PSMD12, PMAIP1, ENO1, P4HB, PSMD8, HIGD1A, PSMB5, PHB2, PTGIS, CCNA2, PSMA3, SUV39H1, PSMD14, SLC29A1, SUV39H2, CHCHD2, PSMA7, PTGS2, PSMB2, STC2
regulation of mRNA metabolic process	44 of 1198 genes, 3.7%	279 of 19499 genes, 1.4%	3.68e-05	0.00%	0.00	HNRNPC, PSMD2, PNPT1, RNPS1, YBX1, PSMD11, PSMD3, PABPC1, SET, PSMB6, PSMC3, PSMA6, LEO1, EXOSC7, CCNB1, PSMB1, PTBP1, PSMD12, PABPC4, YBX3, HNRNPL, LARP1, SNRPA, PSMD8, SRSF9, PSMB5, EXOSC5, RBFOX2, EXOSC8, NOCT, PSMA3, PRPF19, PSMD14, NUDT21, EXOSC3, SYNCRIP, KHSRP, EIF4G1, PSMA7, C1QBP, SERBP1, DAZAP1, TBRG4, PSMB2
purine ribonucleotide metabolic process	68 of 1198 genes, 5.7%	533 of 19499 genes, 2.7%	3.75e-05	0.00%	0.00	HPRT1, COX8A, AK4, NDUFA9, NUP93, CYC1, STOML2, CYCS, ATP5J, PAICS, ATP5G1, NUP160, NDUFAB1, MSH2, AK2, HSD17B4, OLA1, HK2, SCD, FASN, NUP37, PARK7, MPP1, NDUFA6, DLD, ALDOA, CDK1, TPI1, PPAT, GAPDH, UQCRC1, COX6A1, UQCC2, ATIC, RAN, NUP155, CCNB1, SEH1L, IMPDH2, ADCY1, NUP58, UQCRQ, ENO1, NDUFS7, NDUFV1, LDHA, FIGNL1, CTNS, TJP2, NME1, NUP205, NUP188, GART, ATPIF1, PFKP, MCCC2, GPI, HSPA1B, PFAS…
regulation of signal transduction by p53 class mediator	33 of 1198 genes, 2.8%	176 of 19499 genes, 0.9%	3.77e-05	0.00%	0.00	RFC5, RFC2, DNA2, NOC2L, BOP1, RPF2, BCL2L12, HIPK2, SSRP1, AURKA, RBBP7, CD74, RMI2, EXO1, SPRED2, EEF1E1, PRMT5, TP53, PMAIP1, TRIAP1, AURKB, CDK2, RFC4, RBBP8, RFC3, TPX2, RRS1, BLM, CSNK2A1, RPS7, BRCA1, HDAC2, RRM2B
regulation of establishment of protein localization to telomere	8 of 1198 genes, 0.7%	10 of 19499 genes, 0.1%	3.83e-05	0.00%	0.00	CCT2, DKC1, CCT4, CCT5, CCT8, CCT7, CCT6A, TCP1
DNA damage response, signal transduction by p53 class mediator	25 of 1198 genes, 2.1%	110 of 19499 genes, 0.6%	4.49e-05	0.00%	0.00	FOXM1, SESN2, NPM1, CDK1, PLAGL1, CDK2, BRCA2, BAX, HIPK2, AURKA, GTSE1, PCNA, GADD45A, CD74, TFDP1, SPRED2, EEF1E1, CENPJ, TP53, CCNB1, BRCA1, PRMT1, CARM1, PMAIP1, TRIAP1
regulation of small molecule metabolic process	55 of 1198 genes, 4.6%	395 of 19499 genes, 2.0%	5.11e-05	0.00%	0.00	DLD, PSMD2, CDK1, NQO1, UQCC2, PSMD11, PGP, PSMD3, PHLDA2, PSMB6, NUP93, PSMC3, RAN, ERLIN2, PSMA6, KPNB1, NUP155, SEH1L, COQ3, CCNB1, PSMB1, NUP58, PSMD12, ODC1, PMAIP1, ENO1, AZIN1, ADIPOR1, SESN2, PSMD8, NUP160, PSMB5, WDR5, ADORA2B, NUP205, NUP188, ATPIF1, PPARG, NLN, CD320, VDR, PSMA3, PARP1, DUSP12, SCD, PSMD14, BRCA1, NUP37, FASN, PARK7, ACACA, PSMA7, PSMB2, PTGS2, NDC1
ribonucleotide biosynthetic process	44 of 1198 genes, 3.7%	282 of 19499 genes, 1.4%	5.13e-05	0.00%	0.00	DLD, ALDOA, TPI1, PPAT, GAPDH, HPRT1, UMPS, UCK2, ATIC, NUP93, CYC1, NUP155, CTPS1, SEH1L, NUP58, IMPDH2, ADCY1, STOML2, ATP5J, ENO1, PAICS, LDHA, ATP5G1, CAD, NUP160, NME1, NUP205, NUP188, GART, AK2, PFKP, GPI, HK2, PFAS, PARP1, SCD, CHCHD10, NUP37, FASN, ACACA, ADSL, DHODH, ATP5B, NDC1
regulation of cellular amino acid metabolic process	18 of 1198 genes, 1.5%	60 of 19499 genes, 0.3%	5.15e-05	0.00%	0.00	PSMD2, PSMD8, NQO1, PSMB5, PSMD11, PSMD3, PSMB6, PSMC3, PSMA3, PSMA6, PSMD14, PSMB1, PSMD12, ODC1, PSMA7, PARK7, PSMB2, AZIN1
strand displacement	12 of 1198 genes, 1.0%	26 of 19499 genes, 0.1%	5.67e-05	0.00%	0.00	EXO1, XRCC3, BLM, DNA2, XRCC2, BRCA2, BRCA1, RBBP8, RAD51AP1, RAD51C, RMI2, RAD51
RNA metabolic process	375 of 1198 genes, 31.3%	4754 of 19499 genes, 24.4%	5.74e-05	0.00%	0.00	LSM5, PES1, RPP30, DNAJA3, DNA2, RBM47, RNPS1, PDCD11, NOC2L, RTCB, PNO1, BCL2L12, CXCL10, RXRA, PSMB6, CTNNBL1, DDX39B, EXO1, RPL22, CDT1, IARS, TMEM18, THOC6, PTBP1, RIDA, HIST1H3F, AIMP2, ATF5, WDR12, GMNN, ADAT1, TXN, ZBTB8A, FANCA, RIOX2, SRA1, PRIM1, PCBD1, SNRNP40, HMGB1, WDR18, RBBP8, PRKDC, PCNA, UHRF1, TARS, RRP7A, ANXA3, DDX21, FTSJ1, BLM, RPS7, BRCA1, C1QBP, ALYREF, HMGA1, SNRPE, H2AF…
oxidoreduction coenzyme metabolic process	34 of 1198 genes, 2.8%	188 of 19499 genes, 1.0%	5.84e-05	0.00%	0.00	DLD, ALDOA, PCK2, TPI1, GAPDH, COQ4, PGD, NDUFA9, NUP93, DCXR, COQ2, NUP155, FDXR, MDH2, RPIA, SEH1L, COQ3, NUP58, NAMPT, ENO1, LDHA, MDH1, NUP160, TP53I3, NUP205, NUP188, PFKP, TALDO1, PTGIS, GPI, HK2, NUP37, PTGS2, NDC1
cellular response to oxygen levels	37 of 1198 genes, 3.1%	216 of 19499 genes, 1.1%	6.13e-05	0.00%	0.00	ELOC, PSMD2, LMNA, PSMD11, HIPK2, PSMD3, PSMB6, PSMC3, FAM162A, HYOU1, VEGFA, PSMA6, TP53, CCNB1, PSMB1, PSMD12, PMAIP1, ENO1, P4HB, PSMD8, HIGD1A, PSMB5, PPARG, PHB2, PTGIS, CCNA2, PSMA3, SUV39H1, PSMD14, SLC29A1, AIFM1, SUV39H2, CHCHD2, PSMA7, PTGS2, PSMB2, STC2
tRNA aminoacylation for protein translation	16 of 1198 genes, 1.3%	48 of 19499 genes, 0.2%	6.21e-05	0.00%	0.00	PPA1, AARS, FARSA, GARS, NARS2, EPRS, KARS, TARS, EEF1E1, MARS, WARS, IARS, SARS, VARS, AIMP2, YARS
nuclear export	35 of 1198 genes, 2.9%	198 of 19499 genes, 1.0%	6.59e-05	0.00%	0.00	MAGOHB, ALKBH5, RNPS1, U2AF1, NUP93, RAN, DDX39B, EMD, EIF4E, NUP155, SLBP, TP53, SEH1L, THOC6, CAMK1, XPOT, NUP58, CSE1L, NOL6, RANBP1, HSPA9, NUP160, SRSF9, TXN, SRRM1, NUP205, NUP188, GTSE1, RRS1, PTPN11, NUP37, PARK7, ALYREF, CALR, NDC1
mitochondrial transport	48 of 1198 genes, 4.0%	325 of 19499 genes, 1.7%	6.79e-05	0.00%	0.00	SAE1, RUVBL1, TOMM40, PNPT1, TIMM17B, U2AF1, SLC25A19, BAX, WBP11, CYC1, TFDP1, TIMM21, CHCHD4, BLOC1S2, SELENOI, TP53, SLC25A4, MCUR1, SLC25A11, STOML2, ATP5J, PMAIP1, HUWE1, DNAJC19, MAIP1, MICU1, PDCD5, PLAGL2, TIMM10, PEMT, ATP5G1, TOMM22, PSMD8, SLC25A3, TOMM34, ATPIF1, HSP90AA1, HK2, YWHAQ, HAX1, YWHAH, AFG3L2, HSPD1, ACACA, MIS18A, ATP5B, MRPL18, TIMM44
regulation of chromosome segregation	23 of 1198 genes, 1.9%	97 of 19499 genes, 0.5%	7.42e-05	0.00%	0.00	BUB3, AURKB, TRIP13, FEN1, NEK2, TTK, UBE2C, SPAG5, MAD2L1, KIF2C, TTL, RMI2, CDC6, XRCC3, CDCA5, CDT1, CSNK2A1, ANAPC15, CCNB1, PLK1, RACGAP1, RCC2, ESPL1
nucleoside triphosphate biosynthetic process	32 of 1198 genes, 2.7%	172 of 19499 genes, 0.9%	7.71e-05	0.00%	0.00	ALDOA, TPI1, GAPDH, UCK2, AK4, NUP93, CYC1, NUP155, CTPS1, SEH1L, NUP58, IMPDH2, STOML2, ATP5J, ENO1, LDHA, CAD, ATP5G1, NUP160, NME1, DTYMK, NUP205, NUP188, PFKP, GPI, HK2, TYMS, PARP1, CHCHD10, NUP37, ATP5B, NDC1
mRNA catabolic process	50 of 1198 genes, 4.2%	347 of 19499 genes, 1.8%	7.76e-05	0.00%	0.00	HNRNPC, PSMD2, RPL37, MAGOHB, LSM5, RPL23A, PNPT1, LSM7, RNPS1, YBX1, PSMD11, PSMD3, MRTO4, PABPC1, SET, PSMB6, PSMC3, RPL22, PSMA6, EIF4E, EXOSC7, PSMB1, HBS1L, PSMD12, PABPC4, YBX3, LARP1, ETF1, PSMD8, PSMB5, EXOSC5, RPS14, EXOSC8, DCPS, NOCT, LSM4, HSPA1B, PSMA3, PSMD14, RPS7, LSM3, LSM2, EXOSC3, SYNCRIP, KHSRP, EIF4G1, PSMA7, SERBP1, PSMB2, TBRG4
mitotic DNA damage checkpoint	24 of 1198 genes, 2.0%	105 of 19499 genes, 0.5%	7.86e-05	0.00%	0.00	NPM1, CDK1, PLAGL1, MSH2, CDK2, BAX, AURKA, GTSE1, PRKDC, PCNA, GADD45A, TFDP1, EME1, BLM, CENPJ, TP53, CCNB1, PRMT1, CARM1, FANCI, TRIAP1, TIPIN, CLSPN, RFWD3
ribose phosphate biosynthetic process	44 of 1198 genes, 3.7%	286 of 19499 genes, 1.5%	7.91e-05	0.00%	0.00	DLD, ALDOA, TPI1, PPAT, GAPDH, HPRT1, UMPS, UCK2, ATIC, NUP93, CYC1, NUP155, CTPS1, SEH1L, NUP58, IMPDH2, ADCY1, STOML2, ATP5J, ENO1, PAICS, LDHA, ATP5G1, CAD, NUP160, NME1, NUP205, NUP188, GART, AK2, PFKP, GPI, HK2, PFAS, PARP1, SCD, CHCHD10, NUP37, FASN, ACACA, ADSL, DHODH, ATP5B, NDC1
interstrand cross-link repair	16 of 1198 genes, 1.3%	49 of 19499 genes, 0.3%	8.70e-05	0.00%	0.00	UBE2T, FANCA, DCLRE1B, RAD51AP1, EME1, XRCC3, FANCL, FANCE, FANCD2, CENPX, FANCC, FANCI, USP1, FANCG, RAD51, RFWD3
apoptotic process	173 of 1198 genes, 14.4%	1873 of 19499 genes, 9.6%	9.71e-05	0.00%	0.00	GSTP1, ATAD3A, AEN, TXNDC5, SOCS2, DNAJA3, RNPS1, NOC2L, MAP3K20, BCL2L12, HIPK2, FAM162A, CTNNBL1, MELK, PHB, UBD, CTH, NAA38, EEF1E1, STIL, DFNA5, THOC6, YBX3, YARS, AIMP2, ATF5, PLAGL2, NPM1, WFS1, MYBBP1A, TNFRSF8, IVNS1ABP, SRA1, HMGB1, PRKDC, GADD45A, HK2, DUSP6, RPS7, BRCA1, HMGB2, HSP90AB1, C1QBP, HSPE1, DHODH, PTGS2, APP, GPX1, PPID, DDB1, AARS, PARP2, LMNA, BAX, RALB, HYOU1, STK40, CTTN…
nucleobase biosynthetic process	10 of 1198 genes, 0.8%	18 of 19499 genes, 0.1%	9.84e-05	0.00%	0.00	CAD, PPAT, MTHFD1, HPRT1, SHMT1, UMPS, GART, PAICS, DHODH, MTHFD1L
meiotic cell cycle	39 of 1198 genes, 3.3%	239 of 19499 genes, 1.2%	0.00010	0.00%	0.00	CDK1, NCAPH, MASTL, SGO2, CDC20, SMC4, AURKA, TUBG1, EXO1, EME1, XRCC3, FANCD2, CCNE2, XRCC2, CENPX, MND1, PLK1, RAD51C, FIGNL1, BUB3, H2AFX, TRIP13, MSH2, CDK2, FANCA, SMC1A, RAD54L, TTK, BRCA2, NEK2, NCAPD3, RBBP8, MSH6, PSMC3IP, CALR, LIF, NDC1, ESPL1, RAD51
cofactor biosynthetic process	45 of 1198 genes, 3.8%	299 of 19499 genes, 1.5%	0.00010	0.00%	0.00	DLD, ALDOA, TPI1, MTHFD1, GAPDH, COQ4, ATIC, NDUFA9, NUP93, COQ2, MTHFD1L, NUP155, FDXR, SEH1L, COQ3, NUP58, NAMPT, ENO1, LDHA, NUP160, DHFR, CTNS, CHAC2, HMBS, PCBD1, NUP205, NUP188, FECH, GART, ATPIF1, CHAC1, PFKP, PTGIS, GPI, HK2, PNPO, SCD, QDPR, NUP37, FASN, GGCT, ACACA, PSAT1, PTGS2, NDC1
DNA damage response, detection of DNA damage	14 of 1198 genes, 1.2%	38 of 19499 genes, 0.2%	0.00011	0.00%	0.00	RFC5, RFC3, POLD3, POLD2, PARP1, DDB1, RFC2, POLD1, RFC4, DTL, RFC1, USP1, PCNA, MRPS26
telomere maintenance via telomere lengthening	20 of 1198 genes, 1.7%	77 of 19499 genes, 0.4%	0.00012	0.00%	0.00	HNRNPC, DKC1, AURKB, CCT5, CCT8, NEK2, CCT6A, DCLRE1B, CCT3, RFC1, MAPK1, HSP90AA1, TCP1, CCT2, CCT4, PARP1, CCT7, HSP90AB1, PTGES3, RAD51
mitotic nuclear envelope disassembly	15 of 1198 genes, 1.3%	44 of 19499 genes, 0.2%	0.00012	0.00%	0.00	BANF1, NUP160, EMD, CDK1, NUP155, SEH1L, CCNB1, LMNA, NUP58, NUP205, NUP37, NUP188, PLK1, NUP93, NDC1
regulation of establishment of protein localization to chromosome	8 of 1198 genes, 0.7%	11 of 19499 genes, 0.1%	0.00013	0.00%	0.00	CCT2, DKC1, CCT4, CCT5, CCT8, CCT7, CCT6A, TCP1
protein localization to nucleoplasm	8 of 1198 genes, 0.7%	11 of 19499 genes, 0.1%	0.00013	0.00%	0.00	CCT2, CCT4, CCT5, CCT8, CCT7, CCT6A, CCT3, TCP1
folic acid-containing compound metabolic process	12 of 1198 genes, 1.0%	28 of 19499 genes, 0.1%	0.00015	0.00%	0.00	SHMT2, ALDH1L2, DHFR, SLC19A1, TYMS, MTHFD1, GGH, SHMT1, ATIC, GART, MTHFD2, MTHFD1L
ribonucleoprotein complex subunit organization	37 of 1198 genes, 3.1%	224 of 19499 genes, 1.1%	0.00016	0.00%	0.00	RUVBL1, ATXN2L, SNRPD1, RPL23A, SNRPC, BOP1, RPF2, EIF4H, MRTO4, BRIX1, DDX39B, PRMT5, MRPL11, TXNL4A, NLE1, NPM1, SF3A3, SRSF9, RPS14, STRAP, MPV17L2, HSP90AA1, DDX1, NOCT, LSM4, RRP7A, SNRPD3, RRS1, PRPF19, SNRPF, LSM3, RUVBL2, MRPS7, HSP90AB1, C1QBP, PTGES3, SNRPE
tRNA aminoacylation	16 of 1198 genes, 1.3%	51 of 19499 genes, 0.3%	0.00016	0.00%	0.00	PPA1, AARS, FARSA, GARS, NARS2, EPRS, KARS, TARS, EEF1E1, MARS, WARS, IARS, SARS, VARS, AIMP2, YARS
nucleobase metabolic process	14 of 1198 genes, 1.2%	39 of 19499 genes, 0.2%	0.00017	0.00%	0.00	RRM1, CAD, TYMS, PPAT, MTHFD1, HPRT1, SHMT1, UMPS, UCK2, GART, PAICS, DHODH, MAPK1, MTHFD1L
protein localization to mitochondrion	34 of 1198 genes, 2.8%	196 of 19499 genes, 1.0%	0.00017	0.00%	0.00	SAE1, RUVBL1, TOMM40, TIMM17B, U2AF1, BAX, WBP11, TFDP1, TIMM21, CHCHD4, SELENOI, TP53, PMAIP1, MTCH2, HUWE1, DNAJC19, MAIP1, PDCD5, TIMM10, PEMT, PLAGL2, TOMM22, PSMD8, HSPH1, TOMM34, ATPIF1, HSP90AA1, HK2, YWHAQ, HAX1, YWHAH, HSPD1, MIS18A, TIMM44
regulation of mRNA catabolic process	32 of 1198 genes, 2.7%	178 of 19499 genes, 0.9%	0.00018	0.00%	0.00	HNRNPC, PSMD2, PNPT1, YBX1, PSMD11, PSMD3, PABPC1, SET, PSMB6, PSMC3, PSMA6, EXOSC7, PSMB1, PSMD12, PABPC4, YBX3, LARP1, PSMD8, PSMB5, EXOSC5, EXOSC8, NOCT, PSMA3, PSMD14, SYNCRIP, EXOSC3, KHSRP, PSMA7, EIF4G1, SERBP1, TBRG4, PSMB2
regulation of cell death	152 of 1198 genes, 12.7%	1609 of 19499 genes, 8.3%	0.00019	0.00%	0.00	GSTP1, ATAD3A, TXNDC5, SOCS2, DNAJA3, RNPS1, NOC2L, MAP3K20, BCL2L12, HIPK2, NUP93, FAM162A, CTNNBL1, MELK, PHB, UBD, CTH, CACYBP, NAA38, EEF1E1, STIL, DFNA5, THOC6, YBX3, AIMP2, ATF5, PLAGL2, NPM1, WFS1, MYBBP1A, TNFRSF8, TXN, IVNS1ABP, SRA1, HMGB1, PYCR1, PRKDC, GADD45A, DUSP6, RPS7, BRCA1, HMGB2, HSP90AB1, C1QBP, HSPE1, DHODH, PTGS2, GPX1, PPID, KATNB1, DDB1, AARS, LMNA, BAX, HYOU1, STK40, CTT…
tetrahydrofolate metabolic process	10 of 1198 genes, 0.8%	19 of 19499 genes, 0.1%	0.00019	0.00%	0.00	SHMT2, ALDH1L2, DHFR, TYMS, MTHFD1, SHMT1, ATIC, GART, MTHFD2, MTHFD1L
cellular component disassembly	69 of 1198 genes, 5.8%	567 of 19499 genes, 2.9%	0.00019	0.00%	0.00	MRPL37, MRPL4, MRPS18B, U2AF1, MRPS33, NUP93, FLOT1, NUP160, MRPL3, MRPS2, HMGB1, BANF1, HK2, GADD45GIP1, HAX1, MRPS28, AIFM1, MRPS7, NUP37, PARK7, HMGB2, LAMB3, CISD2, HMGA1, MRPL18, KATNB1, MRPL12, MRPL21, CDK1, RUVBL1, DNAJC6, LMNA, MRPL39, BAX, MRPL15, SET, WBP11, CTTN, EMD, VDAC1, NUP155, KPNB1, MRPL46, CCNB1, SEH1L, MRPL11, NUP58, MRPL40, PLK1, HDGFRP3, HIST3H2A, ADD2, ETF1, NUP205, DSTN, N…
regulation of gene expression, epigenetic	43 of 1198 genes, 3.6%	285 of 19499 genes, 1.5%	0.00020	0.00%	0.00	HIST1H2AC, EZH2, HIST1H2AH, RBBP7, NUP93, RAN, TRIM28, NUP155, SEH1L, NUP58, CD3EAP, HIST1H3F, HIST1H2AK, HIST3H2A, PABPC1L, NUP160, H2AFX, MYBBP1A, HIST1H2AJ, NUP205, NUP188, SMAD1, CDC45, PPARG, HIST1H2AE, UHRF1, POLR2E, DDX21, HIST1H4C, SUV39H1, BRCA1, HDAC2, NUP37, EIF4G1, SRRT, HIST2H2AB, ATAD2, HMGA1, POLR1E, SUZ12, GPX1, H2AFZ, NDC1
microtubule-based process	82 of 1198 genes, 6.8%	720 of 19499 genes, 3.7%	0.00020	0.00%	0.00	SKA2, MYBL2, POC1A, MZT1, CDC20, BIRC5, WEE1, AP3M2, ARL2, AURKA, TUBG1, MYH10, STIL, MYO3B, CENPJ, PTPA, XRCC2, MYO1E, ARL3, DPCD, FKBP4, BCCIP, ATF5, TUBA1C, TUBB, NPM1, SMC1A, SLC16A1, GADD45A, TTL, WDR34, TPX2, TUBE1, RCC1, BRCA1, AUNIP, DYNC2LI1, APP, ESPL1, KATNB1, EML2, CDK1, MAK, GAPDH, LMNA, DNAAF5, RAN, LRPPRC, XRCC3, TUBA1B, KPNB1, BLOC1S2, KIF11, CCNB1, RANBP1, ODF2, HAUS2, PLK1, HDGF…
positive regulation of protein localization to nucleus	18 of 1198 genes, 1.5%	65 of 19499 genes, 0.3%	0.00020	0.00%	0.00	SESN2, CDK1, CCT5, CCT8, IPO5, CCT6A, CCT3, MAPK1, GTSE1, TCP1, CCT2, CCT4, CCT7, PARK7, HSP90AB1, PLK1, PTGS2, LIF
regulation of metabolic process	490 of 1198 genes, 40.9%	6568 of 19499 genes, 33.7%	0.00020	0.00%	0.00	GSTP1, SOCS2, LSM5, DNAJA3, DNA2, RNPS1, NOC2L, SDC4, BCL2L12, PGP, CXCL10, RXRA, PSMB6, NUP93, FAM162A, DDX39B, FLOT1, LPCAT1, RPL22, CACYBP, POLQ, CDT1, DFNA5, COQ3, PTBP1, PIGA, RIDA, HIST1H3F, ODC1, STOML2, PPP1R14B, AIMP2, ATF5, GMNN, TXN, ZBTB8A, CCT8, FANCA, RIOX2, SRA1, PCBD1, HMGB1, RBBP8, MPV17L2, PRKDC, PCNA, SCARB1, UHRF1, GPRC5A, ANXA3, DDX21, BLM, ATAD5, CCT4, DUSP6, RPS7, BRCA1, FA…
amino acid activation	16 of 1198 genes, 1.3%	52 of 19499 genes, 0.3%	0.00022	0.00%	0.00	PPA1, AARS, FARSA, GARS, NARS2, EPRS, KARS, TARS, EEF1E1, MARS, WARS, IARS, SARS, VARS, AIMP2, YARS
regulation of programmed cell death	143 of 1198 genes, 11.9%	1494 of 19499 genes, 7.7%	0.00023	0.00%	0.00	GSTP1, ATAD3A, TXNDC5, SOCS2, DNAJA3, RNPS1, NOC2L, MAP3K20, BCL2L12, HIPK2, FAM162A, CTNNBL1, MELK, PHB, UBD, CTH, NAA38, EEF1E1, STIL, DFNA5, THOC6, YBX3, ATF5, PLAGL2, NPM1, WFS1, MYBBP1A, TNFRSF8, IVNS1ABP, SRA1, HMGB1, PRKDC, GADD45A, DUSP6, RPS7, BRCA1, HMGB2, HSP90AB1, C1QBP, HSPE1, DHODH, PTGS2, GPX1, PPID, DDB1, AARS, LMNA, BAX, HYOU1, STK40, CTTN, ARG2, IL13, FOSL1, G0S2, PLK1, ENO1, FI…
mitotic DNA integrity checkpoint	24 of 1198 genes, 2.0%	111 of 19499 genes, 0.6%	0.00024	0.00%	0.00	NPM1, CDK1, PLAGL1, MSH2, CDK2, BAX, AURKA, GTSE1, PRKDC, PCNA, GADD45A, TFDP1, EME1, BLM, CENPJ, TP53, CCNB1, PRMT1, CARM1, FANCI, TRIAP1, TIPIN, CLSPN, RFWD3
'de novo' IMP biosynthetic process	6 of 1198 genes, 0.5%	6 of 19499 genes, 0.0%	0.00025	0.00%	0.00	ATIC, GART, PFAS, ADSL, PPAT, PAICS
regulation of DNA-directed DNA polymerase activity	6 of 1198 genes, 0.5%	6 of 19499 genes, 0.0%	0.00025	0.00%	0.00	RFC5, RFC3, RFC4, RFC2, CHTF18, DSCC1
positive regulation of DNA-directed DNA polymerase activity	6 of 1198 genes, 0.5%	6 of 19499 genes, 0.0%	0.00025	0.00%	0.00	RFC5, RFC3, RFC4, RFC2, CHTF18, DSCC1
DNA ligation	11 of 1198 genes, 0.9%	24 of 19499 genes, 0.1%	0.00025	0.00%	0.00	POLD3, LIG1, POLD2, PARP1, POLD1, PARP2, HMGB2, XRCC6, HMGB1, PCNA, RAD51
regulation of nuclear division	32 of 1198 genes, 2.7%	181 of 19499 genes, 0.9%	0.00027	0.00%	0.00	UBE2C, CDC20, MAD2L1, AURKA, PKMYT1, XRCC3, CDT1, ANAPC15, PRMT5, KIF11, CCNB1, RANBP1, MTBP, PLK1, BUB3, TRIP13, MSH2, ANLN, TTK, NEK2, SMC1A, PHB2, CDC6, CDCA5, HSPA1B, RCC1, NUSAP1, CALR, AURKAIP1, TOM1L1, LIF, ESPL1
protein stabilization	29 of 1198 genes, 2.4%	155 of 19499 genes, 0.8%	0.00031	0.00%	0.00	ATP1B3, WFS1, CCT5, GAPDH, CCT8, CCT6A, HYPK, CCT3, HIST1H1B, PHB2, HSP90AA1, GTSE1, TCP1, CCT2, PHB, FLOT1, HSPA1B, CCT4, ATP1B1, PPIB, RPS7, HSPD1, USP13, CCT7, PARK7, HIP1, HSP90AB1, PTGES3, CALR
positive regulation of nitrogen compound metabolic process	238 of 1198 genes, 19.9%	2815 of 19499 genes, 14.4%	0.00034	0.00%	0.00	IRF4, DNA2, HPRT1, MAP3K20, SDC4, BCL2L12, CXCL10, HIPK2, RXRA, FAM162A, DDX39B, PHB, FLOT1, KIAA1462, LPCAT1, CACYBP, IL9, LRP8, POMT2, CDT1, DFNA5, USP13, STOML2, YBX3, AIMP2, ATF5, LARP1, PLAGL2, NPM1, WFS1, TNFRSF8, TXN, RAD23A, CCT8, WDR5, PCBD1, DHX33, XRCC6, HMGB1, MPV17L2, PRKDC, PCNA, GADD45A, UHRF1, CDC6, ANXA3, BLM, ATAD5, CCT4, PTPN11, DUSP6, BRCA1, RUVBL2, HMGB2, HSP90AB1, UBE2S, C1Q…
establishment of protein localization to mitochondrion	33 of 1198 genes, 2.8%	193 of 19499 genes, 1.0%	0.00038	0.00%	0.00	SAE1, RUVBL1, TOMM40, TIMM17B, U2AF1, BAX, WBP11, TFDP1, TIMM21, CHCHD4, SELENOI, TP53, PMAIP1, HUWE1, DNAJC19, MAIP1, PDCD5, TIMM10, PEMT, PLAGL2, TOMM22, PSMD8, HSPH1, TOMM34, ATPIF1, HSP90AA1, HK2, YWHAQ, HAX1, YWHAH, HSPD1, MIS18A, TIMM44
homeostatic process	154 of 1198 genes, 12.9%	1654 of 19499 genes, 8.5%	0.00039	0.00%	0.00	GSTP1, TXNDC5, OXCT1, DNAJA3, DNA2, CA2, CXCL10, HIPK2, EXO1, LPCAT1, CCNE2, MCUR1, STOML2, RAB38, SLC39A3, POLA2, WFS1, TXN, POLD1, CCT8, PRIM1, XRCC6, HMGB1, PRKDC, PCNA, SCARB1, UBAP2L, HK2, BLM, CCT4, NAPSA, NDUFAF2, PTPN11, ATP12A, HMGB2, HSP90AB1, UBE2S, PTGS2, APP, GPX1, HOMER1, ATP1B3, RFC5, ALDOA, TMX2, DDB1, MAK, MTHFD1, PHPT1, NUS1, HOMER2, BAX, SLC26A4, SLC9A7, TNFSF11, CCT2, LYAR, IL…
centrosome cycle	25 of 1198 genes, 2.1%	122 of 19499 genes, 0.6%	0.00040	0.00%	0.00	PCLAF, NPM1, CDK1, CDK2, POC1A, NEK2, BRCA2, SLC16A1, ARL2, AURKA, CCP110, GADD45A, XRCC3, STIL, CENPJ, TUBE1, XRCC2, KIF11, BRCA1, RANBP1, PLK4, ODF2, HAUS2, PLK1, ATF5
cellular response to UV	19 of 1198 genes, 1.6%	75 of 19499 genes, 0.4%	0.00042	0.00%	0.00	PBK, NPM1, AURKB, DDB1, POLD1, EIF2AK4, NOC2L, BAX, PCNA, NEDD4, PARP1, CDC25A, TP53, RUVBL2, PTPRK, PTGS2, TRIAP1, PPID, HIST3H2A
membrane disassembly	15 of 1198 genes, 1.3%	48 of 19499 genes, 0.2%	0.00047	0.00%	0.00	BANF1, NUP160, EMD, CDK1, NUP155, SEH1L, CCNB1, LMNA, NUP58, NUP205, NUP37, NUP188, PLK1, NUP93, NDC1
nuclear envelope disassembly	15 of 1198 genes, 1.3%	48 of 19499 genes, 0.2%	0.00047	0.00%	0.00	BANF1, NUP160, EMD, CDK1, NUP155, SEH1L, CCNB1, LMNA, NUP58, NUP205, NUP37, NUP188, PLK1, NUP93, NDC1
gene silencing	37 of 1198 genes, 3.1%	233 of 19499 genes, 1.2%	0.00047	0.00%	0.00	HIST1H2AC, SCMH1, HIST1H2AH, PABPC1, NUP93, RAN, TRIM28, NUP155, SEH1L, NUP58, HIST1H3F, HIST1H2AK, ERI1, HIST3H2A, NUP160, H2AFX, HIST1H2AJ, CDK2, NUP205, NUP188, SMAD1, CDC45, PPARG, HIST1H2AE, UHRF1, POLR2E, HIST1H4C, SUV39H1, HDAC2, NUP37, HIST2H2AB, SRRT, EIF4G1, HMGA1, ATAD2, H2AFZ, NDC1
pyridine-containing compound metabolic process	31 of 1198 genes, 2.6%	176 of 19499 genes, 0.9%	0.00047	0.00%	0.00	DLD, LDHA, MDH1, ALDOA, PCK2, NUP160, TPI1, TP53I3, GAPDH, PGD, NUP205, NUP188, TALDO1, PFKP, NUP93, PTGIS, GPI, DCXR, HK2, PNPO, NUP155, MDH2, RPIA, SEH1L, NUP58, NAMPT, NUP37, ENO1, PTGS2, PSAT1, NDC1
response to ionizing radiation	28 of 1198 genes, 2.3%	149 of 19499 genes, 0.8%	0.00048	0.00%	0.00	RRM1, FIGNL1, AEN, H2AFX, MSH2, NABP2, BRCA2, RAD54L, XRCC6, BAX, CXCL10, RAD51AP1, KARS, PRKDC, GADD45A, IKBIP, XRCC3, FANCD2, BLM, PARP1, XRCC2, TP53, BRCA1, CCND2, GPX1, RAD51C, RFWD3, RAD51
lagging strand elongation	7 of 1198 genes, 0.6%	9 of 19499 genes, 0.0%	0.00050	0.00%	0.00	POLA1, LIG1, RNASEH2A, PARP1, FEN1, DNA2, PARP2
nucleobase-containing small molecule interconversion	12 of 1198 genes, 1.0%	31 of 19499 genes, 0.2%	0.00062	0.00%	0.00	RRM1, DCTD, TYMS, TXN, DTYMK, NME1, CTPS1, RRM2, AK2, RRM2B, DUT, AK4
positive regulation of organelle organization	73 of 1198 genes, 6.1%	632 of 19499 genes, 3.2%	0.00066	0.00%	0.00	SAE1, CCT5, POC1A, UBE2C, U2AF1, SDC4, ARL2, AURKA, SURF4, FAM162A, TFDP1, TRIM28, CDT1, TP53, STOML2, PMAIP1, HUWE1, PLAGL2, PSMD8, CCT8, GNL3, HK2, CDCA5, HAX1, ARPC5L, CCT4, BRCA1, RUVBL2, PARK7, MIS18A, ESPL1, KATNB1, CORO1B, RUVBL1, CYFIP1, FEN1, NABP2, CDC42EP1, BAX, RALB, WBP11, CTTN, VEGFA, CCT2, SELENOI, CCNB1, RANBP1, PDCD5, PEMT, PFDN2, DKC1, NRP1, AURKB, MLST8, NEK2, CCT6A, DSTN, SPAG…
signal transduction involved in mitotic G1 DNA damage checkpoint	17 of 1198 genes, 1.4%	63 of 19499 genes, 0.3%	0.00074	0.00%	0.00	NPM1, CDK1, PLAGL1, CDK2, BAX, AURKA, GTSE1, PRKDC, PCNA, GADD45A, TFDP1, CENPJ, CCNB1, TP53, PRMT1, CARM1, TRIAP1
intracellular signal transduction involved in G1 DNA damage checkpoint	17 of 1198 genes, 1.4%	63 of 19499 genes, 0.3%	0.00074	0.00%	0.00	NPM1, CDK1, PLAGL1, CDK2, BAX, AURKA, GTSE1, PRKDC, PCNA, GADD45A, TFDP1, CENPJ, CCNB1, TP53, PRMT1, CARM1, TRIAP1
ribonucleoside triphosphate biosynthetic process	29 of 1198 genes, 2.4%	161 of 19499 genes, 0.8%	0.00074	0.00%	0.00	LDHA, ATP5G1, ALDOA, CAD, NUP160, TPI1, NME1, GAPDH, UCK2, NUP205, NUP188, PFKP, NUP93, GPI, CYC1, HK2, NUP155, PARP1, CTPS1, SEH1L, CHCHD10, NUP58, IMPDH2, NUP37, STOML2, ATP5J, ENO1, ATP5B, NDC1
RNA splicing	55 of 1198 genes, 4.6%	427 of 19499 genes, 2.2%	0.00074	0.00%	0.00	HNRNPC, CPSF7, MAGOHB, LSM5, SNRPD1, LSM7, SNRPC, RNPS1, U2AF1, GTF2F1, YBX1, RTCB, PABPC1, WBP11, CTNNBL1, PHF5A, DDX39B, PRMT5, THOC6, PTBP1, TTF2, TXNL4A, SNRPA1, HNRNPL, SNRPA, HNRNPH3, SF3A3, SRSF9, TSEN15, RBFOX2, SRRM1, IVNS1ABP, STRAP, RBM17, SNRNP40, DCPS, DDX1, CSTF2, LSM4, SF3B3, POLR2E, SNRPD3, PRPF19, SNRPF, LSM3, NUDT21, LSM2, SYNCRIP, KHSRP, SRRT, C1QBP, ALYREF, DAZAP1, PPIL1, SNRPE
negative regulation of cellular process	346 of 1198 genes, 28.9%	4426 of 19499 genes, 22.7%	0.00078	0.00%	0.00	GSTP1, ATAD3A, TXNDC5, SOCS2, DNAJA3, DNA2, RNPS1, NOC2L, SDC4, MIIP, BCL2L12, PGP, CXCL10, RXRA, PSMB6, NUP93, DDX39B, LPCAT1, GPR132, CACYBP, POLQ, CDT1, DFNA5, THOC6, PTBP1, RIDA, HIST1H3F, PPP1R14B, AIMP2, ATF5, ZWINT, GMNN, TXN, RIOX2, HMGB1, RBBP8, PYCR1, PRKDC, PCNA, PPM1G, UHRF1, GADD45GIP1, GPRC5A, BLM, DUSP6, RPS7, BRCA1, HSP90AB1, C1QBP, HMGA1, PTGS2, RCC2, GPX1, H2AFZ, KATNB1, SLFN11,…
cell proliferation	176 of 1198 genes, 14.7%	1973 of 19499 genes, 10.1%	0.00081	0.00%	0.00	GSTP1, PES1, DNAJA3, HPRT1, MAP3K20, SDC4, CXCL10, HIPK2, RXRA, RBBP7, MELK, DDX39B, PHB, SHMT2, KIAA1462, EEF1E1, IL9, STIL, WARS, DFNA5, USP13, RIDA, ODC1, AIMP2, ATF5, LARP1, ASCC3, WDR12, NPM1, TNFRSF8, TXN, FANCA, SRA1, XRCC6, HMGB1, PRKDC, PCNA, SCARB1, NCAPG2, GNG5, UHRF1, CDC6, ATAD5, HLX, BRCA1, NUDC, HMGB2, HMGA1, PTGS2, APP, GPX1, FOXM1, MCM7, LMNA, BAX, CDCA7L, TNFSF11, ARG2, SHCBP1, …
purine-containing compound biosynthetic process	43 of 1198 genes, 3.6%	299 of 19499 genes, 1.5%	0.00082	0.00%	0.00	DLD, ALDOA, TPI1, PPAT, MTHFD1, GAPDH, HPRT1, ATIC, NUP93, CYC1, MTHFD1L, NUP155, SEH1L, SHMT1, NUP58, IMPDH2, ADCY1, STOML2, ATP5J, ENO1, PAICS, LDHA, ATP5G1, NUP160, NME1, ADORA2B, NUP205, NUP188, GART, AK2, PFKP, GPI, HK2, PFAS, PARP1, SCD, CHCHD10, NUP37, FASN, ACACA, ADSL, ATP5B, NDC1
regulation of cellular amine metabolic process	19 of 1198 genes, 1.6%	78 of 19499 genes, 0.4%	0.00082	0.00%	0.00	PSMD2, PSMD8, NQO1, PSMB5, HPRT1, PSMD11, PSMD3, PSMB6, PSMC3, PSMA3, PSMA6, PSMD14, PSMB1, PSMD12, ODC1, PARK7, PSMA7, PSMB2, AZIN1
response to organic cyclic compound	94 of 1198 genes, 7.8%	892 of 19499 genes, 4.6%	0.00086	0.00%	0.00	GSTP1, SOCS2, CA2, ASNS, DDX18, CXCL10, DDX54, RXRA, RBBP7, PHB, FLOT1, SLC3A2, EIF4E, LRP8, TP53, SHMT1, FKBP4, PMAIP1, LARP1, CTNNA1, PAQR7, CAD, NPM1, CDK4, RBFOX2, SLC16A1, FECH, EIF4EBP1, RBBP8, CBX3, PCNA, CCNA2, ANXA3, VDR, DDX21, BLM, CSNK2A1, AIFM1, DUSP6, RUVBL2, BRCA1, PARK7, HMGB2, CCL3, HSP90AB1, PSMB2, CALR, PTGS2, DHODH, APP, HOMER1, H2AFZ, NASP, STC2, RAD51, PCK2, NQO1, CDK1, PNPT…
mitotic G1 DNA damage checkpoint	18 of 1198 genes, 1.5%	71 of 19499 genes, 0.4%	0.00090	0.00%	0.00	NPM1, CDK1, PLAGL1, CDK2, BAX, AURKA, GTSE1, PRKDC, PCNA, GADD45A, TFDP1, CENPJ, CCNB1, TP53, PRMT1, CARM1, TRIAP1, RFWD3
mitotic G1/S transition checkpoint	18 of 1198 genes, 1.5%	71 of 19499 genes, 0.4%	0.00090	0.00%	0.00	NPM1, CDK1, PLAGL1, CDK2, BAX, AURKA, GTSE1, PRKDC, PCNA, GADD45A, TFDP1, CENPJ, CCNB1, TP53, PRMT1, CARM1, TRIAP1, RFWD3
cell cycle arrest	38 of 1198 genes, 3.2%	249 of 19499 genes, 1.3%	0.00091	0.00%	0.00	FOXM1, CDK1, PLAGL1, PNPT1, MAP3K20, BAX, AURKA, TFDP1, CDK6, CENPJ, TP53, CCNB1, CARM1, PRMT1, MTBP, TRIAP1, PRR11, CDK4, NPM1, MYBBP1A, MSH2, CDK2, DDIAS, MLST8, EIF4G2, EIF2AK4, MAPK12, GTSE1, GADD45A, PCNA, PPM1G, GADD45GIP1, BRCA1, APBB2, HSP90AB1, CALR, TBRG4, CDKN3
regulation of cellular component organization	201 of 1198 genes, 16.8%	2324 of 19499 genes, 11.9%	0.00092	0.00%	0.00	SAE1, SOCS2, NPRL3, DCBLD2, POC1A, NOC2L, SDC4, ARL2, CXCL10, RBBP7, FAM162A, DDX39B, PHB, FLOT1, PKMYT1, MYH10, IL9, STIL, LRP8, CDT1, WARS, CCDC85B, STOML2, ATF5, PLAGL2, NPM1, TNFRSF8, CCT8, ANLN, SMC1A, HMGB1, SCARB1, TTL, UHRF1, CDC6, HK2, ARPC5L, CCT4, PTPN11, STRIP2, BRCA1, RUVBL2, C1QBP, DYNC2LI1, HMGA1, DHODH, RCC2, APP, GPX1, KATNB1, CORO1B, ALDOA, RUVBL1, DDB1, PHPT1, LMNA, BAX, RALB, …
cellular response to chemical stimulus	251 of 1198 genes, 21.0%	3036 of 19499 genes, 15.6%	0.00095	0.00%	0.00	GSTP1, IRF4, SOCS2, OXCT1, CA2, HLA-DRA, CXCL10, HIPK2, RXRA, PSMB6, NUP93, FAM162A, MELK, PHB, FLOT1, KIAA1462, CTH, PSMA6, CACYBP, IL9, FANCD2, LRP8, POMT2, SRPRB, DFNA5, PTBP1, TXNDC17, PIGA, HIST1H3F, YBX3, LARP1, MYOF, GNPNAT1, PAQR7, NPM1, FIBP, WFS1, TNFRSF8, TXN, PSMB5, FECH, HMGB1, EIF2B3, PYCR1, PRKDC, PCNA, SCARB1, GNG5, CDC6, HK2, BLM, ABTB2, NDUFAF2, PTPN11, DUSP6, BRCA1, DNAJB11, RU…
signal transduction involved in mitotic cell cycle checkpoint	17 of 1198 genes, 1.4%	64 of 19499 genes, 0.3%	0.00095	0.00%	0.00	NPM1, CDK1, PLAGL1, CDK2, BAX, AURKA, GTSE1, PRKDC, PCNA, GADD45A, TFDP1, CENPJ, CCNB1, TP53, PRMT1, CARM1, TRIAP1
signal transduction involved in mitotic DNA damage checkpoint	17 of 1198 genes, 1.4%	64 of 19499 genes, 0.3%	0.00095	0.00%	0.00	NPM1, CDK1, PLAGL1, CDK2, BAX, AURKA, GTSE1, PRKDC, PCNA, GADD45A, TFDP1, CENPJ, CCNB1, TP53, PRMT1, CARM1, TRIAP1
signal transduction involved in mitotic DNA integrity checkpoint	17 of 1198 genes, 1.4%	64 of 19499 genes, 0.3%	0.00095	0.00%	0.00	NPM1, CDK1, PLAGL1, CDK2, BAX, AURKA, GTSE1, PRKDC, PCNA, GADD45A, TFDP1, CENPJ, CCNB1, TP53, PRMT1, CARM1, TRIAP1
regulation of apoptotic process	139 of 1198 genes, 11.6%	1478 of 19499 genes, 7.6%	0.00103	0.00%	0.00	GSTP1, ATAD3A, TXNDC5, SOCS2, RNPS1, NOC2L, MAP3K20, BCL2L12, HIPK2, FAM162A, CTNNBL1, MELK, PHB, UBD, CTH, NAA38, EEF1E1, STIL, DFNA5, THOC6, YBX3, ATF5, PLAGL2, NPM1, WFS1, MYBBP1A, TNFRSF8, IVNS1ABP, SRA1, HMGB1, PRKDC, GADD45A, DUSP6, RPS7, BRCA1, HMGB2, HSP90AB1, C1QBP, HSPE1, PTGS2, DHODH, GPX1, PPID, DDB1, AARS, LMNA, BAX, HYOU1, STK40, CTTN, ARG2, IL13, FOSL1, G0S2, PLK1, ENO1, FIGNL1, LD…
protein localization to chromosome, telomeric region	11 of 1198 genes, 0.9%	27 of 19499 genes, 0.1%	0.00112	0.00%	0.00	CCT2, DKC1, CCT4, CCT5, NABP2, CCT8, BRCA2, GNL3, CCT7, CCT6A, TCP1
positive regulation of cell cycle G2/M phase transition	11 of 1198 genes, 0.9%	27 of 19499 genes, 0.1%	0.00112	0.00%	0.00	NPM1, CDK1, CDK4, CDC25A, CCNB1, DTL, RCC2, DBF4B, APP, RAD51C, CDC7
G1 DNA damage checkpoint	18 of 1198 genes, 1.5%	72 of 19499 genes, 0.4%	0.00114	0.00%	0.00	NPM1, CDK1, PLAGL1, CDK2, BAX, AURKA, GTSE1, PRKDC, PCNA, GADD45A, TFDP1, CENPJ, CCNB1, TP53, PRMT1, CARM1, TRIAP1, RFWD3
cellular protein complex disassembly	33 of 1198 genes, 2.8%	202 of 19499 genes, 1.0%	0.00117	0.00%	0.00	MRPL21, MRPL37, MRPL12, DNAJC6, MRPL4, MRPS18B, MRPS33, MRPL39, MRPL15, MRPL46, MRPL11, MRPL40, HDGFRP3, ADD2, ETF1, MRPL3, MRPS2, DSTN, KIF2C, MRPL17, MRPS26, GADD45GIP1, MRPL9, MRPL24, MRPS17, MRPS28, MRPL58, MRPS7, LIMA1, AURKAIP1, MRPL18, MRPS16, KATNB1
coenzyme biosynthetic process	37 of 1198 genes, 3.1%	242 of 19499 genes, 1.2%	0.00126	0.00%	0.00	DLD, ALDOA, TPI1, MTHFD1, GAPDH, COQ4, ATIC, NDUFA9, NUP93, MTHFD1L, COQ2, NUP155, FDXR, SEH1L, COQ3, NUP58, NAMPT, ENO1, LDHA, NUP160, DHFR, PCBD1, NUP205, NUP188, GART, PFKP, PTGIS, GPI, HK2, PNPO, SCD, QDPR, NUP37, FASN, ACACA, PTGS2, NDC1
pyrimidine nucleotide biosynthetic process	14 of 1198 genes, 1.2%	45 of 19499 genes, 0.2%	0.00134	0.00%	0.00	CAD, DCTD, TYMS, DTYMK, NME1, CTPS1, SHMT1, UMPS, UCK2, ERH, GPAT2, DUT, DHODH, GPAT3
tRNA export from nucleus	12 of 1198 genes, 1.0%	33 of 19499 genes, 0.2%	0.00139	0.00%	0.00	NUP160, NUP155, SEH1L, XPOT, NUP58, NUP205, NUP37, NOL6, NUP188, NUP93, RAN, NDC1
tRNA-containing ribonucleoprotein complex export from nucleus	12 of 1198 genes, 1.0%	33 of 19499 genes, 0.2%	0.00139	0.00%	0.00	NUP160, NUP155, SEH1L, XPOT, NUP58, NUP205, NUP37, NOL6, NUP188, NUP93, RAN, NDC1
programmed cell death	177 of 1198 genes, 14.8%	2004 of 19499 genes, 10.3%	0.00146	0.00%	0.00	GSTP1, ATAD3A, AEN, TXNDC5, SOCS2, DNAJA3, RNPS1, NOC2L, MAP3K20, BCL2L12, HIPK2, FAM162A, CTNNBL1, PGAM5, MELK, PHB, UBD, CTH, NAA38, EEF1E1, STIL, DFNA5, THOC6, YBX3, YARS, AIMP2, ATF5, PLAGL2, NPM1, WFS1, MYBBP1A, TNFRSF8, IVNS1ABP, SRA1, HMGB1, PRKDC, GADD45A, HK2, DUSP6, RPS7, BRCA1, HMGB2, HSP90AB1, C1QBP, HSPE1, DHODH, PTGS2, APP, GPX1, PPID, DDB1, AARS, PARP2, LMNA, PKP4, BAX, RALB, HYOU1…
cellular respiration	31 of 1198 genes, 2.6%	185 of 19499 genes, 0.9%	0.00151	0.00%	0.00	DLD, MDH1, CDK1, CS, SDHB, IDH3A, MYBBP1A, NDUFAB1, TRAP1, MTFR2, PNPT1, UQCRC1, COX6A1, COX8A, NDUFA9, PRELID1, CYC1, NDUFS6, MDH2, NDUFAF2, CCNB1, FH, UQCRQ, CYCS, PARK7, ADSL, NDUFA7, TBRG4, NDUFA6, NDUFV1, NDUFS7
cell death	186 of 1198 genes, 15.5%	2130 of 19499 genes, 10.9%	0.00152	0.00%	0.00	GSTP1, ATAD3A, AEN, TXNDC5, SOCS2, DNAJA3, RNPS1, NOC2L, MAP3K20, BCL2L12, HIPK2, NUP93, FAM162A, CTNNBL1, PGAM5, MELK, PHB, UBD, CTH, CACYBP, NAA38, EEF1E1, STIL, DFNA5, THOC6, YBX3, YARS, AIMP2, ATF5, PLAGL2, NPM1, WFS1, MYBBP1A, TNFRSF8, TXN, IVNS1ABP, SRA1, HMGB1, PYCR1, PRKDC, GADD45A, HK2, DUSP6, RPS7, BRCA1, HMGB2, HSP90AB1, C1QBP, HSPE1, DHODH, PTGS2, APP, GPX1, PPID, KATNB1, DDB1, AARS, …
purine nucleotide biosynthetic process	41 of 1198 genes, 3.4%	285 of 19499 genes, 1.5%	0.00156	0.00%	0.00	DLD, ALDOA, TPI1, PPAT, MTHFD1, GAPDH, HPRT1, ATIC, NUP93, CYC1, NUP155, SEH1L, NUP58, IMPDH2, ADCY1, STOML2, ATP5J, ENO1, PAICS, LDHA, ATP5G1, NUP160, NME1, ADORA2B, NUP205, NUP188, GART, AK2, PFKP, GPI, HK2, PFAS, PARP1, SCD, CHCHD10, NUP37, FASN, ACACA, ADSL, ATP5B, NDC1
IMP biosynthetic process	7 of 1198 genes, 0.6%	10 of 19499 genes, 0.1%	0.00158	0.00%	0.00	ATIC, GART, PFAS, ADSL, PPAT, PAICS, HPRT1
DNA replication-dependent nucleosome assembly	7 of 1198 genes, 0.6%	10 of 19499 genes, 0.1%	0.00158	0.00%	0.00	HIST1H3F, IPO4, CHAF1B, ASF1B, CHAF1A, HIST1H4C, NASP
DNA replication-dependent nucleosome organization	7 of 1198 genes, 0.6%	10 of 19499 genes, 0.1%	0.00158	0.00%	0.00	HIST1H3F, IPO4, CHAF1B, ASF1B, CHAF1A, HIST1H4C, NASP
microtubule organizing center organization	25 of 1198 genes, 2.1%	131 of 19499 genes, 0.7%	0.00169	0.00%	0.00	PCLAF, NPM1, CDK1, CDK2, POC1A, NEK2, BRCA2, SLC16A1, ARL2, AURKA, CCP110, GADD45A, XRCC3, STIL, CENPJ, TUBE1, XRCC2, KIF11, BRCA1, RANBP1, PLK4, ODF2, HAUS2, PLK1, ATF5
regulation of mitotic nuclear division	28 of 1198 genes, 2.3%	158 of 19499 genes, 0.8%	0.00171	0.00%	0.00	BUB3, TRIP13, ANLN, SMC1A, NEK2, TTK, UBE2C, MAD2L1, PHB2, AURKA, CDC6, PKMYT1, HSPA1B, XRCC3, CDCA5, CDT1, ANAPC15, PRMT5, RCC1, NUSAP1, KIF11, CCNB1, RANBP1, MTBP, PLK1, AURKAIP1, TOM1L1, ESPL1
cellular response to heat	23 of 1198 genes, 1.9%	114 of 19499 genes, 0.6%	0.00175	0.00%	0.00	NUP160, HSPH1, MLST8, NUP205, NUP188, CXCL10, MAPK1, HSP90AA1, RBBP7, NUP93, HSPA1B, NUP155, TP53, SEH1L, FKBP4, HDAC2, NUP58, NUP37, HSP90AB1, PTGS2, PTGES3, MYOF, NDC1
nucleotide-excision repair, DNA gap filling	10 of 1198 genes, 0.8%	23 of 19499 genes, 0.1%	0.00193	0.00%	0.00	RFC5, RFC3, POLD3, LIG1, POLD2, RFC2, POLD1, RFC4, RFC1, PCNA
telomere maintenance via telomerase	17 of 1198 genes, 1.4%	67 of 19499 genes, 0.3%	0.00195	0.00%	0.00	HNRNPC, DKC1, AURKB, CCT5, CCT8, NEK2, CCT6A, CCT3, RFC1, MAPK1, HSP90AA1, TCP1, CCT2, CCT4, CCT7, HSP90AB1, PTGES3
positive regulation of telomere maintenance via telomerase	12 of 1198 genes, 1.0%	34 of 19499 genes, 0.2%	0.00203	0.00%	0.00	CCT2, DKC1, AURKB, CCT4, CCT5, CCT8, NEK2, CCT7, CCT6A, CCT3, MAPK1, TCP1
pyrimidine nucleotide metabolic process	16 of 1198 genes, 1.3%	60 of 19499 genes, 0.3%	0.00204	0.00%	0.00	CAD, DTYMK, NME1, UNG, UMPS, UCK2, GPAT2, DCTPP1, TYMS, DCTD, CTPS1, SHMT1, ERH, DHODH, DUT, GPAT3
DNA-templated transcription, termination	22 of 1198 genes, 1.8%	107 of 19499 genes, 0.5%	0.00222	0.00%	0.00	CPSF7, MAGOHB, SRSF9, GTF2H3, SRRM1, RNPS1, U2AF1, DDX39B, CSTF2, POLR2E, SNRPD3, POLR3K, PRMT5, SNRPF, SLBP, NUDT21, THOC6, CD3EAP, TTF2, ALYREF, POLR1E, SNRPE
positive regulation of cellular metabolic process	241 of 1198 genes, 20.1%	2926 of 19499 genes, 15.0%	0.00244	0.00%	0.00	GSTP1, IRF4, DNA2, HPRT1, MAP3K20, SDC4, BCL2L12, CXCL10, HIPK2, RXRA, FAM162A, DDX39B, PHB, FLOT1, KIAA1462, CACYBP, IL9, LRP8, POMT2, CDT1, DFNA5, USP13, STOML2, YBX3, AIMP2, ATF5, LARP1, PLAGL2, NPM1, WFS1, TNFRSF8, TXN, RAD23A, CCT8, WDR5, PCBD1, DHX33, XRCC6, HMGB1, MPV17L2, PRKDC, PCNA, SCARB1, GADD45A, UHRF1, CDC6, HK2, ANXA3, BLM, ATAD5, CCT4, PTPN11, DUSP6, BRCA1, RUVBL2, FASN, HMGB2, HS…
purine ribonucleotide biosynthetic process	39 of 1198 genes, 3.3%	269 of 19499 genes, 1.4%	0.00247	0.00%	0.00	DLD, ALDOA, TPI1, PPAT, GAPDH, HPRT1, ATIC, NUP93, CYC1, NUP155, SEH1L, NUP58, IMPDH2, ADCY1, STOML2, ATP5J, ENO1, PAICS, LDHA, ATP5G1, NUP160, NME1, NUP205, NUP188, GART, AK2, PFKP, GPI, HK2, PFAS, PARP1, SCD, CHCHD10, NUP37, FASN, ACACA, ADSL, ATP5B, NDC1
regulation of cellular metabolic process	451 of 1198 genes, 37.6%	6080 of 19499 genes, 31.2%	0.00253	0.00%	0.00	GSTP1, SOCS2, DNAJA3, DNA2, RNPS1, NOC2L, SDC4, BCL2L12, PGP, CXCL10, RXRA, PSMB6, NUP93, FAM162A, DDX39B, FLOT1, LPCAT1, CACYBP, POLQ, CDT1, DFNA5, COQ3, PTBP1, RIDA, HIST1H3F, ODC1, STOML2, PPP1R14B, AIMP2, ATF5, GMNN, TXN, ZBTB8A, CCT8, FANCA, RIOX2, SRA1, PCBD1, HMGB1, RBBP8, MPV17L2, PRKDC, PCNA, SCARB1, UHRF1, GPRC5A, ANXA3, BLM, ATAD5, CCT4, DUSP6, RPS7, BRCA1, FASN, NUP37, HSP90AB1, C1QBP…
postreplication repair	15 of 1198 genes, 1.3%	54 of 19499 genes, 0.3%	0.00263	0.00%	0.00	RFC5, RFC3, PCLAF, POLD3, POLD2, RFC2, MSH2, POLE2, POLD1, BRCA1, UBE2V2, RFC4, DTL, RFC1, PCNA
organonitrogen compound catabolic process	117 of 1198 genes, 9.8%	1211 of 19499 genes, 6.2%	0.00269	0.00%	0.00	PSMD2, FAH, COPS3, HPRT1, UBE2C, CDC20, USP14, SDC4, HIPK2, PSMD3, AURKA, PSMB6, PSMC3, PHB, UBD, LPCAT1, GSTZ1, CTH, PSMA6, POMT2, SUMO2, ANAPC15, TP53, SHMT1, USP13, PSMD12, RIDA, VLDLR, ODC1, PMAIP1, HUWE1, USP1, AUH, MAOA, HSPBP1, LONP1, PSMD8, WFS1, FGF2, RAD23A, CHAC2, PSMB5, RNF187, LAPTM4B, UBE2V2, PCBD1, CHAC1, SCARB1, UHRF1, SF3B3, NAPSA, ABTB2, CLPP, CSNK2A1, PSMD14, RPS7, BCAT1, PARK7…
pyridine nucleotide metabolic process	29 of 1198 genes, 2.4%	171 of 19499 genes, 0.9%	0.00278	0.00%	0.00	DLD, LDHA, MDH1, ALDOA, PCK2, NUP160, TPI1, TP53I3, GAPDH, PGD, NUP205, NUP188, TALDO1, PFKP, NUP93, PTGIS, GPI, DCXR, HK2, NUP155, MDH2, RPIA, SEH1L, NUP58, NAMPT, NUP37, ENO1, PTGS2, NDC1
nicotinamide nucleotide metabolic process	29 of 1198 genes, 2.4%	171 of 19499 genes, 0.9%	0.00278	0.00%	0.00	DLD, LDHA, MDH1, ALDOA, PCK2, NUP160, TPI1, TP53I3, GAPDH, PGD, NUP205, NUP188, TALDO1, PFKP, NUP93, PTGIS, GPI, DCXR, HK2, NUP155, MDH2, RPIA, SEH1L, NUP58, NAMPT, NUP37, ENO1, PTGS2, NDC1
regulation of DNA replication	23 of 1198 genes, 1.9%	117 of 19499 genes, 0.6%	0.00285	0.00%	0.00	RFC5, GMNN, CDK1, RFC2, CDK2, DNA2, SMC1A, BRCA2, RFC4, PCNA, CDC6, RFC3, CACYBP, BLM, CDT1, DSCC1, ESCO2, STOML2, CHTF18, CALR, DBF4B, TIPIN, CDC7
carbohydrate derivative metabolic process	121 of 1198 genes, 10.1%	1265 of 19499 genes, 6.5%	0.00286	0.00%	0.00	GCNT1, GALNT2, CHPF, HPRT1, PGD, COX8A, SDC4, AK4, NDUFA9, NUP93, CYC1, POMT2, RPIA, SHMT1, PIGA, DPM1, ERH, STOML2, GPAA1, CYCS, ATP5J, PAICS, GNPNAT1, ATP5G1, CAD, NUP160, NDUFAB1, FGF2, MSH2, AK2, NANS, GPAT2, HSD17B4, OLA1, STT3A, HK2, DCTD, SCD, UAP1, FASN, NUP37, PARK7, MPP1, RRM2B, DHODH, NDUFA6, GNPTAB, DLD, ALDOA, CDK1, TPI1, AHCY, PPAT, GAPDH, PIGU, NUS1, UQCRC1, UMPS, COX6A1, UCK2, UQC…
mitochondrial transmembrane transport	20 of 1198 genes, 1.7%	92 of 19499 genes, 0.5%	0.00287	0.00%	0.00	TIMM10, TOMM22, ATP5G1, TOMM40, PNPT1, TIMM17B, CYC1, TIMM21, CHCHD4, AFG3L2, HSPD1, MCUR1, STOML2, ACACA, ATP5J, MAIP1, ATP5B, MRPL18, MICU1, TIMM44
protein metabolic process	433 of 1198 genes, 36.1%	5808 of 19499 genes, 29.8%	0.00289	0.00%	0.00	GSTP1, SAE1, SOCS2, GCNT1, GALNT2, MRPS18B, NOC2L, SDC4, BCL2L12, PGP, CXCL10, RXRA, THOP1, PSMB6, NUP93, FAM162A, PGAM5, MELK, DDX39B, FLOT1, UBD, LPCAT1, RPL22, CHCHD4, IARS, DFNA5, PIGA, RIDA, HIST1H3F, ODC1, STOML2, GPAA1, PPP1R14B, AIMP2, MRPL3, TXN, RIOX2, MRPS2, HMGB1, EIF2B3, MPV17L2, PRKDC, PCNA, PPM1G, UHRF1, TARS, GADD45GIP1, GPRC5A, FTSJ1, BLM, GGH, DUSP6, RPS7, BRCA1, NUP37, HSP90AB1…
tRNA transport	12 of 1198 genes, 1.0%	35 of 19499 genes, 0.2%	0.00292	0.00%	0.00	NUP160, NUP155, SEH1L, XPOT, NUP58, NUP205, NUP37, NOL6, NUP188, NUP93, RAN, NDC1
cellular response to oxidative stress	39 of 1198 genes, 3.3%	271 of 19499 genes, 1.4%	0.00299	0.00%	0.00	GSTP1, CDK1, NQO1, PNPT1, EZH2, NUP93, MELK, FANCD2, TP53, TXN2, FANCC, CYCS, PTPRK, P4HB, PRDX3, PPP5C, SESN2, LONP1, DAPK1, DHFR, ATP2A2, TXN, CDK2, MGST1, TRAP1, HSPH1, PYCR2, MAPK1, PYCR1, PCNA, CCNA2, HSPA1B, PARP1, AIFM1, HDAC2, PARK7, IL10, GPX1, FBLN5
protein-containing complex localization	35 of 1198 genes, 2.9%	231 of 19499 genes, 1.2%	0.00328	0.00%	0.00	MAGOHB, MAK, ALKBH5, MZT1, RNPS1, U2AF1, BIRC5, RALB, NUP93, RAN, DDX39B, EIF4E, NUP155, SLBP, SEH1L, ARL3, THOC6, XPOT, FKBP4, NUP58, NOL6, HIP1, NUP160, SRSF9, SRRM1, NUP205, NUP188, WDR34, RRS1, GSG2, NUP37, ALYREF, DYNC2LI1, RCC2, NDC1
DNA damage response, signal transduction by p53 class mediator resulting in cell cycle arrest	16 of 1198 genes, 1.3%	62 of 19499 genes, 0.3%	0.00332	0.00%	0.00	NPM1, CDK1, PLAGL1, CDK2, BAX, AURKA, GTSE1, PCNA, GADD45A, TFDP1, CENPJ, CCNB1, TP53, PRMT1, CARM1, TRIAP1
meiotic cell cycle process	30 of 1198 genes, 2.5%	182 of 19499 genes, 0.9%	0.00335	0.00%	0.00	FIGNL1, NCAPH, MSH2, TRIP13, FANCA, MASTL, BRCA2, TTK, NCAPD3, SGO2, CDC20, SMC4, AURKA, TUBG1, MSH6, EME1, XRCC3, FANCD2, CCNE2, XRCC2, CENPX, PSMC3IP, MND1, PLK1, CALR, NDC1, RAD51C, LIF, RAD51, ESPL1
pyrimidine-containing compound biosynthetic process	15 of 1198 genes, 1.3%	55 of 19499 genes, 0.3%	0.00341	0.00%	0.00	CAD, DCTD, TYMS, DTYMK, NME1, TK1, CTPS1, SHMT1, UMPS, UCK2, ERH, GPAT2, DUT, DHODH, GPAT3
intracellular protein transport	98 of 1198 genes, 8.2%	971 of 19499 genes, 5.0%	0.00348	0.00%	0.00	SAE1, TOMM40, ALKBH5, RPL23A, RNPS1, U2AF1, AP3M2, NUP93, CD74, DDX39B, RPL22, EIF4E, CHCHD4, SLBP, TP53, THOC6, XPOT, NOL6, HIP1, HUWE1, DNAJC19, PLAGL2, TIMM10, TOMM22, PSMD8, NUP160, NPM1, POLA2, RILPL2, TXN, IPO7, SRRM1, HAX1, PTPN11, RPS7, NUP37, PARK7, HSP90AB1, ALYREF, PTGS2, CALR, MIS18A, GNPTAB, TIMM44, KATNB1, RPL37, MAGOHB, CDK1, RUVBL1, TIMM17B, IPO5, IPO4, WBP11, RAN, CTTN, EMD, TIMM…
ribonucleoprotein complex export from nucleus	24 of 1198 genes, 2.0%	127 of 19499 genes, 0.7%	0.00348	0.00%	0.00	NUP160, MAGOHB, SRSF9, ALKBH5, SRRM1, NUP205, NUP188, RNPS1, U2AF1, NUP93, RAN, DDX39B, RRS1, NUP155, EIF4E, SLBP, SEH1L, XPOT, THOC6, NUP58, NUP37, NOL6, ALYREF, NDC1
regulation of G1/S transition of mitotic cell cycle	25 of 1198 genes, 2.1%	136 of 19499 genes, 0.7%	0.00354	0.00%	0.00	SLFN11, NPM1, CDK1, PLAGL1, CDK2, EZH2, BAX, CDC45, AURKA, GTSE1, PRKDC, PCNA, GADD45A, CDC6, TFDP1, CENPJ, TP53, CCNB1, CCND2, PRMT1, CARM1, MTBP, EIF4G1, TRIAP1, RFWD3
regulation of protein localization to nucleus	21 of 1198 genes, 1.8%	102 of 19499 genes, 0.5%	0.00394	0.00%	0.00	SESN2, CDK1, TXN, CCT5, CCT8, LMNA, IPO5, CCT6A, CCT3, MAPK1, GTSE1, TCP1, CCT2, CCT4, CCT7, NUP58, PARK7, HSP90AB1, PLK1, PTGS2, LIF
ribonucleoprotein complex localization	24 of 1198 genes, 2.0%	128 of 19499 genes, 0.7%	0.00404	0.00%	0.00	NUP160, MAGOHB, SRSF9, ALKBH5, SRRM1, NUP205, NUP188, RNPS1, U2AF1, NUP93, RAN, DDX39B, RRS1, NUP155, EIF4E, SLBP, SEH1L, XPOT, THOC6, NUP58, NUP37, NOL6, ALYREF, NDC1
positive regulation of telomere maintenance via telomere lengthening	12 of 1198 genes, 1.0%	36 of 19499 genes, 0.2%	0.00413	0.00%	0.00	CCT2, DKC1, AURKB, CCT4, CCT5, CCT8, NEK2, CCT7, CCT6A, CCT3, MAPK1, TCP1
pyrimidine nucleoside monophosphate biosynthetic process	8 of 1198 genes, 0.7%	15 of 19499 genes, 0.1%	0.00415	0.00%	0.00	CAD, DCTD, TYMS, SHMT1, UMPS, UCK2, DHODH, DUT
deoxyribonucleotide biosynthetic process	8 of 1198 genes, 0.7%	15 of 19499 genes, 0.1%	0.00415	0.00%	0.00	RRM1, DCTD, TYMS, DTYMK, SHMT1, RRM2, RRM2B, DUT
regulation of macromolecule metabolic process	452 of 1198 genes, 37.7%	6120 of 19499 genes, 31.4%	0.00415	0.00%	0.00	GSTP1, SOCS2, LSM5, DNAJA3, DNA2, RNPS1, NOC2L, SDC4, BCL2L12, CXCL10, RXRA, PSMB6, NUP93, FAM162A, DDX39B, FLOT1, LPCAT1, RPL22, CACYBP, POLQ, CDT1, DFNA5, PTBP1, RIDA, HIST1H3F, ODC1, STOML2, PPP1R14B, AIMP2, ATF5, GMNN, TXN, ZBTB8A, CCT8, FANCA, RIOX2, SRA1, PCBD1, HMGB1, RBBP8, MPV17L2, PRKDC, PCNA, UHRF1, GPRC5A, ANXA3, DDX21, BLM, ATAD5, CCT4, DUSP6, RPS7, BRCA1, NUP37, HSP90AB1, C1QBP, HSP…
positive regulation of telomere maintenance	14 of 1198 genes, 1.2%	49 of 19499 genes, 0.3%	0.00430	0.00%	0.00	CCT2, DKC1, AURKB, CCT4, CCT5, NABP2, CCT8, NEK2, GNL3, CCT7, CCT6A, CCT3, MAPK1, TCP1
regulation of cell cycle arrest	22 of 1198 genes, 1.8%	111 of 19499 genes, 0.6%	0.00431	0.00%	0.00	FOXM1, NPM1, CDK1, CDK4, MYBBP1A, PLAGL1, CDK2, BAX, AURKA, GTSE1, PCNA, GADD45A, TFDP1, CENPJ, TP53, CCNB1, BRCA1, PRMT1, CARM1, HSP90AB1, TRIAP1, CALR
response to oxygen levels	48 of 1198 genes, 4.0%	372 of 19499 genes, 1.9%	0.00432	0.00%	0.00	ELOC, PSMD2, AHCY, ALKBH5, LMNA, PSMD11, HIPK2, PSMD3, PSMB6, PSMC3, FAM162A, HYOU1, VEGFA, PSMA6, TP53, CCNB1, PSMB1, TXN2, PSMD12, PMAIP1, PLOD1, ENO1, P4HB, LDHA, LONP1, PSMD8, CDK4, HIGD1A, PSMB5, PPARG, PHB2, PTGIS, CCNA2, HSP90B1, PSMA3, ATP1B1, SUV39H1, AIFM1, SLC29A1, PSMD14, SUV39H2, HDAC2, CHCHD2, PSMA7, ADSL, PSMB2, PTGS2, STC2
nucleic acid transport	31 of 1198 genes, 2.6%	195 of 19499 genes, 1.0%	0.00493	0.00%	0.00	NUP160, MAGOHB, SRSF9, ALKBH5, PNPT1, SRRM1, NUP205, NUP188, RNPS1, U2AF1, NUP93, RAN, LRPPRC, FLOT1, DDX39B, RRS1, NUP155, EIF4E, SLBP, SEH1L, THOC6, XPOT, NUP58, NOL6, RANBP1, NUP37, SEC13, KHSRP, ALYREF, MRPL18, NDC1
RNA transport	31 of 1198 genes, 2.6%	195 of 19499 genes, 1.0%	0.00493	0.00%	0.00	NUP160, MAGOHB, SRSF9, ALKBH5, PNPT1, SRRM1, NUP205, NUP188, RNPS1, U2AF1, NUP93, RAN, LRPPRC, FLOT1, DDX39B, RRS1, NUP155, EIF4E, SLBP, SEH1L, THOC6, XPOT, NUP58, NOL6, RANBP1, NUP37, SEC13, KHSRP, ALYREF, MRPL18, NDC1
pyrimidine-containing compound metabolic process	20 of 1198 genes, 1.7%	95 of 19499 genes, 0.5%	0.00494	0.00%	0.00	RRM1, CAD, DTYMK, NME1, UNG, UMPS, UCK2, SLC25A19, GPAT2, MAPK1, DCTPP1, DCTD, TYMS, CTPS1, TK1, SHMT1, ERH, DHODH, DUT, GPAT3
maturation of 5.8S rRNA from tricistronic rRNA transcript (SSU-rRNA, 5.8S rRNA, LSU-rRNA)	9 of 1198 genes, 0.8%	20 of 19499 genes, 0.1%	0.00525	0.00%	0.00	PES1, RRS1, EXOSC7, EXOSC3, EXOSC8, PDCD11, BOP1, UTP20, WDR12
protein localization to nucleus	36 of 1198 genes, 3.0%	246 of 19499 genes, 1.3%	0.00535	0.00%	0.00	CDK1, CCT5, LMNA, IPO5, IPO4, RPF2, ARL2, RAN, CCT2, KPNB1, NUP155, NUP58, CSE1L, RANBP1, KPNA2, PLK1, SESN2, POLA2, TXN, CCT8, IPO7, CCT6A, NUP188, CCT3, MAPK1, GTSE1, PHB2, TCP1, CCT4, RRS1, CCT7, PARK7, HSP90AB1, CALR, PTGS2, LIF
nucleobase-containing compound transport	35 of 1198 genes, 2.9%	236 of 19499 genes, 1.2%	0.00548	0.00%	0.00	MAGOHB, ALKBH5, PNPT1, RNPS1, U2AF1, SLC25A19, NUP93, RAN, LRPPRC, FLOT1, DDX39B, EIF4E, NUP155, SLBP, SEH1L, THOC6, SLC25A4, XPOT, NUP58, NOL6, RANBP1, SEC13, SLC35B1, NUP160, SRSF9, SRRM1, NUP205, NUP188, RRS1, SLC29A1, NUP37, KHSRP, ALYREF, NDC1, MRPL18
negative regulation of gene expression, epigenetic	21 of 1198 genes, 1.8%	104 of 19499 genes, 0.5%	0.00552	0.00%	0.00	HIST1H2AC, HIST1H2AJ, H2AFX, EZH2, CDC45, HIST1H2AH, RBBP7, HIST1H2AE, UHRF1, TRIM28, HIST1H4C, SUV39H1, HDAC2, HIST1H3F, HIST1H2AK, HIST2H2AB, ATAD2, HMGA1, SUZ12, H2AFZ, HIST3H2A
nucleotide-excision repair, DNA incision, 5'-to lesion	12 of 1198 genes, 1.0%	37 of 19499 genes, 0.2%	0.00578	0.00%	0.00	RFC5, RFC3, POLD3, POLD2, PARP1, DDB1, RFC2, GTF2H3, POLD1, RFC4, RFC1, PCNA
ncRNA export from nucleus	12 of 1198 genes, 1.0%	37 of 19499 genes, 0.2%	0.00578	0.00%	0.00	NUP160, NUP155, SEH1L, XPOT, NUP58, NUP205, NUP37, NOL6, NUP188, NUP93, RAN, NDC1
spindle assembly	20 of 1198 genes, 1.7%	96 of 19499 genes, 0.5%	0.00588	0.00%	0.00	TUBB, AURKB, MYBL2, SMC1A, NEK2, MZT1, SPAG5, CDC20, BIRC5, AURKA, TPX2, HSPA1B, KPNB1, RCC1, KIF11, BCCIP, PLK1, HAUS2, RACGAP1, KIF4A
positive regulation of biological process	416 of 1198 genes, 34.7%	5581 of 19499 genes, 28.6%	0.00592	0.00%	0.00	GSTP1, SAE1, SOCS2, OXCT1, DNAJA3, POC1A, DNA2, CA2, RNPS1, SDC4, BCL2L12, ARL2, CXCL10, RXRA, PSMB6, NUP93, FAM162A, CTNNBL1, MELK, DDX39B, FLOT1, UBD, LPCAT1, CACYBP, MYH10, CDT1, DFNA5, PIGA, HIST1H3F, ODC1, STOML2, AIMP2, ATF5, TXN, CCT8, ANLN, PCBD1, HMGB1, MPV17L2, PRKDC, PCNA, SCARB1, GNG5, UHRF1, ANXA3, DDX21, BLM, ATAD5, CCT4, DUSP6, RPS7, BRCA1, FASN, HSP90AB1, C1QBP, HSPE1, ALYREF, HMG…
modification-dependent macromolecule catabolic process	67 of 1198 genes, 5.6%	597 of 19499 genes, 3.1%	0.00612	0.00%	0.00	PSMD2, COPS3, UBE2C, CDC20, USP14, HIPK2, PSMD3, AURKA, PSMB6, PSMC3, UBD, PSMA6, SUMO2, EXOSC7, ANAPC15, TP53, USP13, PSMD12, HUWE1, USP1, LONP1, HSPBP1, PSMD8, WFS1, RAD23A, PSMB5, RNF187, UBE2V2, UHRF1, ABTB2, RPS7, PSMD14, PARK7, UBE2S, HSP90AB1, PSMB2, ELOC, CDK1, FBXO22, DDB1, PNPT1, SKP2, MAD2L1, PSMD11, ERLIN2, CCNB1, PSMB1, RANBP1, USP22, PLK1, DTL, PBK, BUB3, SNF8, AURKB, RAD23B, EXOSC8…
DNA unwinding involved in DNA replication	6 of 1198 genes, 0.5%	8 of 19499 genes, 0.0%	0.00641	0.00%	0.00	MCM2, MCM7, HMGA1, MCM4, MCM6, RAD51
cellular response to drug	44 of 1198 genes, 3.7%	333 of 19499 genes, 1.7%	0.00644	0.00%	0.00	CDK1, NQO1, PPAT, EZH2, UMPS, NUP93, CDK6, EIF4E, TP53, ADCY1, TFRC, LARP1, CTNNA1, PPP5C, CAD, CDK4, NME1, TXN, CDK2, TRAP1, HSPH1, FECH, EIF2B3, EIF4EBP1, SLC31A1, TIMELESS, MAPK1, CBX3, PYCR1, DCPS, PCNA, CCNA2, HSP90B1, BLM, AIFM1, BRCA1, MT2A, QDPR, HDAC2, PARK7, IL10, HSP90AB1, PTGS2, RAD51
regulation of biological quality	283 of 1198 genes, 23.6%	3579 of 19499 genes, 18.4%	0.00676	0.00%	0.00	GSTP1, TXNDC5, SOCS2, OXCT1, DNAJA3, DNA2, CA2, ARL2, CXCL10, PSMB6, FLOT1, EXO1, LPCAT1, MYH10, FDXR, IARS, MCUR1, HIST1H3F, STOML2, GPAA1, SLC39A3, FIBP, TXN, CCT8, PRIM1, HMGB1, HSD17B4, PYCR1, PRKDC, PCNA, SCARB1, BLM, CCT4, RPS7, ATP12A, HSP90AB1, C1QBP, PTGS2, GPX1, CORO1B, TMX2, AARS, MTHFD1, MAK, PHPT1, BAX, TNFSF11, CTTN, CCT2, ARG2, IL13, SRD5A3, PSMB1, ADCY1, TONSL, GCAT, AURKB, TJP2, …
establishment of RNA localization	31 of 1198 genes, 2.6%	198 of 19499 genes, 1.0%	0.00689	0.00%	0.00	NUP160, MAGOHB, SRSF9, ALKBH5, PNPT1, SRRM1, NUP205, NUP188, RNPS1, U2AF1, NUP93, RAN, LRPPRC, FLOT1, DDX39B, RRS1, NUP155, EIF4E, SLBP, SEH1L, THOC6, XPOT, NUP58, NOL6, RANBP1, NUP37, SEC13, KHSRP, ALYREF, MRPL18, NDC1
negative regulation of G1/S transition of mitotic cell cycle	20 of 1198 genes, 1.7%	97 of 19499 genes, 0.5%	0.00699	0.00%	0.00	SLFN11, NPM1, CDK1, PLAGL1, CDK2, EZH2, BAX, AURKA, GTSE1, PRKDC, PCNA, GADD45A, TFDP1, CENPJ, TP53, CCNB1, PRMT1, CARM1, TRIAP1, RFWD3
regulation of protein stability	36 of 1198 genes, 3.0%	249 of 19499 genes, 1.3%	0.00716	0.00%	0.00	ATP1B3, CCT5, GAPDH, HYPK, AURKA, CCT2, PHB, FLOT1, USP13, HIP1, PLK1, PSMD8, WFS1, CCT8, RAD23A, CCT6A, CCT3, HIST1H1B, MAPK1, GTSE1, HSP90AA1, PHB2, TCP1, PRKDC, HSPA1B, CCT4, ATP1B1, ISOC2, RPS7, PPIB, CCT7, HSPD1, PARK7, HSP90AB1, CALR, PTGES3
transcription-coupled nucleotide-excision repair	17 of 1198 genes, 1.4%	73 of 19499 genes, 0.4%	0.00721	0.00%	0.00	RFC5, POLD3, LIG1, DDB1, RFC2, COPS3, GTF2H3, POLD1, HMGN1, RFC4, RFC1, PCNA, RFC3, POLD2, POLR2E, PRPF19, TCEA1
protein heterotetramerization	10 of 1198 genes, 0.8%	26 of 19499 genes, 0.1%	0.00759	0.00%	0.00	RRM1, CPSF7, HIST1H4C, RCC1, NUDT21, HIST1H3F, NUP58, FARSA, XRCC6, CD74
pyrimidine nucleoside monophosphate metabolic process	8 of 1198 genes, 0.7%	16 of 19499 genes, 0.1%	0.00785	0.00%	0.00	CAD, DCTD, TYMS, SHMT1, UMPS, UCK2, DHODH, DUT
RNA export from nucleus	25 of 1198 genes, 2.1%	142 of 19499 genes, 0.7%	0.00812	0.00%	0.00	NUP160, MAGOHB, SRSF9, ALKBH5, SRRM1, NUP205, NUP188, RNPS1, U2AF1, NUP93, RAN, DDX39B, RRS1, NUP155, EIF4E, SLBP, SEH1L, XPOT, THOC6, NUP58, NUP37, RANBP1, NOL6, ALYREF, NDC1
oxidative phosphorylation	24 of 1198 genes, 2.0%	133 of 19499 genes, 0.7%	0.00827	0.00%	0.00	DLD, ATP5G1, CDK1, NDUFAB1, MSH2, UQCRC1, COX6A1, UQCC2, COX8A, NDUFA9, CYC1, NDUFS6, CCNB1, CHCHD10, STOML2, UQCRQ, CYCS, PARK7, ATP5J, NDUFA7, ATP5B, NDUFA6, NDUFV1, NDUFS7
maturation of 5.8S rRNA	11 of 1198 genes, 0.9%	32 of 19499 genes, 0.2%	0.00839	0.00%	0.00	MAK16, PES1, RRS1, EXOSC7, EXOSC3, EXOSC8, PDCD11, MPHOSPH6, BOP1, UTP20, WDR12
phosphorylation	196 of 1198 genes, 16.4%	2327 of 19499 genes, 11.9%	0.00854	0.00%	0.00	GSTP1, MAST2, SOCS2, MAP3K20, COX8A, SDC4, WEE1, CXCL10, HIPK2, PSMB6, NDUFA9, NUP93, CYC1, MELK, PHB, FLOT1, KIAA1462, PKMYT1, PSMA6, LRP8, CCNE2, WARS, DFNA5, STOML2, PPP1R14B, ATP5J, ATP5G1, NUP160, NPM1, TXN, PSMB5, AK2, XRCC6, HMGB1, PRKDC, GADD45A, CDC6, HK2, GPRC5A, BLM, PTPN11, DUSP6, NUP37, HSP90AB1, PTGS2, APP, GNPTAB, ALDOA, FOXM1, MCM7, TPI1, MAK, UQCRC1, MASTL, COX6A1, TKFC, BAX, RAL…
multi-organism transport	17 of 1198 genes, 1.4%	74 of 19499 genes, 0.4%	0.00883	0.00%	0.00	NUP160, NUP205, NUP188, NUP93, TCP1, RAN, DDX39B, NUP155, KPNB1, SEH1L, THOC6, NUP37, NUP58, KPNA2, ALYREF, BST2, NDC1
multi-organism localization	17 of 1198 genes, 1.4%	74 of 19499 genes, 0.4%	0.00883	0.00%	0.00	NUP160, NUP205, NUP188, NUP93, TCP1, RAN, DDX39B, NUP155, KPNB1, SEH1L, THOC6, NUP37, NUP58, KPNA2, ALYREF, BST2, NDC1
response to decreased oxygen levels	45 of 1198 genes, 3.8%	348 of 19499 genes, 1.8%	0.00888	0.00%	0.00	ELOC, PSMD2, AHCY, ALKBH5, LMNA, PSMD11, HIPK2, PSMD3, PSMB6, PSMC3, FAM162A, HYOU1, VEGFA, PSMA6, TP53, CCNB1, PSMB1, TXN2, PSMD12, PMAIP1, PLOD1, ENO1, P4HB, LDHA, LONP1, PSMD8, HIGD1A, PSMB5, PHB2, PTGIS, CCNA2, HSP90B1, PSMA3, ATP1B1, SUV39H1, AIFM1, SLC29A1, PSMD14, SUV39H2, CHCHD2, PSMA7, ADSL, PTGS2, PSMB2, STC2
regulation of cell cycle G1/S phase transition	26 of 1198 genes, 2.2%	152 of 19499 genes, 0.8%	0.00891	0.00%	0.00	SLFN11, NPM1, CDK1, PLAGL1, CDK2, EZH2, BAX, CDC45, PHB2, AURKA, GTSE1, PRKDC, PCNA, GADD45A, CDC6, TFDP1, CENPJ, TP53, CCNB1, CCND2, PRMT1, CARM1, MTBP, EIF4G1, TRIAP1, RFWD3
regulation of gene silencing	21 of 1198 genes, 1.8%	107 of 19499 genes, 0.5%	0.00897	0.00%	0.00	NUP160, CDK2, NUP205, NUP188, PPARG, CDC45, NUP93, RAN, UHRF1, TRIM28, POLR2E, NUP155, HIST1H4C, SEH1L, NUP58, NUP37, HIST1H3F, EIF4G1, HMGA1, ATAD2, NDC1
purine nucleobase biosynthetic process	7 of 1198 genes, 0.6%	12 of 19499 genes, 0.1%	0.00938	0.00%	0.00	GART, PPAT, MTHFD1, PAICS, HPRT1, SHMT1, MTHFD1L

## Sheet: Table S3
Table S3: The GO ananlysis and list of genes downregulated in CD4+ T cells restimulated to day 15 and cocultured with cancer cells vs stimuated for 12 days - T15M vs T12
RefSeq	geneSymbols	T15_plus_M.vs.T12.FC	T15_plus_M.vs.T12.p.value	T15_plus_M.vs.T12.adjusted.p
NM_017956	TRMT12	0.499541	0.011106	0.0555254
NM_001142327	DMTF1	0.49948	0.00166277	0.0123389
NR_037898	NA	0.499474	0.434712	0.684286
NM_001146070	TDRD3	0.49941	0.000771125	0.00654696
NM_024333	FSD1	0.499346	0.0440924	0.155118
NM_001102406	ALPK1	0.498587	0.0716719	0.21749
NM_001005909	IP6K2	0.498183	0.00205163	0.0147512
NM_000867	HTR2B	0.498105	0.455471	0.702355
NM_006737	KIR3DL2	0.498099	0.315261	0.569385
NM_003387	WIPF1	0.497972	2.74662e-05	0.000384558
NM_000018	ACADVL	0.49794	2.03493e-06	3.66728e-05
NM_001099269	ZNF506	0.497846	0.0152195	0.0705554
NM_001991	EZH1	0.497697	0.00409527	0.0255529
NM_020193	EMSY	0.497681	0.00155562	0.0116896
NR_034130	LOC100499194	0.497587	0.235823	0.478738
NM_001001662	ZNF782	0.497504	0.0803182	0.23404
NM_144964	TRMT10B	0.497473	0.0565539	0.184896
NM_144993	NA	0.497399	0.031094	0.120675
NM_033419	PGAP3	0.497374	0.0212591	0.0914869
NR_034089	CCDC18-AS1	0.497237	0.170798	0.389038
NM_005902	SMAD3	0.497076	0.00140165	0.0107941
NM_024627	C22orf29	0.497072	0.162656	0.376954
NM_016099	GOLGA7	0.496363	8.73441e-06	0.000138784
NM_001123329	ZBTB1	0.496299	3.11897e-05	0.000429942
NM_006255	PRKCH	0.49596	0.000134985	0.00152564
NM_001001667	OR6V1	0.495957	0.608901	0.816904
NM_033449	FCHSD1	0.495827	0.00219938	0.0155891
NM_004529	MLLT3	0.495648	0.0147202	0.0687256
NM_018173	PLEKHG6	0.49563	0.583678	0.799205
NM_002714	PPP1R10	0.495446	2.87545e-07	6.47053e-06
NM_172387	NFATC1	0.495419	0.101103	0.273694
NM_016175	MRNIP	0.495222	0.0494401	0.168266
NM_000788	DCK	0.495099	8.37951e-06	0.000133655
NM_005121	MED13	0.494925	0.00288092	0.0193648
NM_176891	IFNE	0.494898	0.648313	0.840697
NR_003666	SPDYE7P	0.494696	0.11962	0.306424
NM_003560	PLA2G6	0.494672	0.0473288	0.163104
NM_017769	G2E3	0.494441	0.0201724	0.0878123
NR_002222	ARGFXP2	0.494419	0.226259	0.467144
NR_024321	LINC00115	0.494202	0.0754827	0.224614
NM_001012984	C16orf86	0.494043	0.400544	0.652143
NM_002519	NPAT	0.49383	0.00903283	0.0471224
NM_005308	GRK5	0.493787	8.57558e-05	0.0010318
NR_038968	LINC01281	0.493778	0.0606843	0.19457
NM_032534	KRBA1	0.49348	0.132304	0.329455
NM_003660	PPFIA3	0.49344	0.355606	0.611226
NM_173685	NSMCE2	0.493228	0.00623665	0.0352601
NM_198969	AES	0.493213	0.00190254	0.0138386
NM_001004064	OR8J3	0.493076	0.653858	0.842895
NM_005539	INPP5A	0.492799	0.0378174	0.138667
NM_001105540	DGKZ	0.492458	0.366247	0.620164
NM_025165	ELL3	0.492444	0.377171	0.630418
NM_003260	TLE2	0.492254	0.332863	0.587331
NM_020932	MAGEE1	0.492086	0.142358	0.345829
NM_203282	ZNF254	0.491986	0.00315337	0.0207276
NM_002082	GRK6	0.491937	0.0154877	0.0714275
NM_001199324	ZNF615	0.491579	0.0997519	0.270944
NR_026684	HPYR1	0.491465	0.655117	0.843654
NM_005664	MKRN3	0.491218	0.444681	0.69323
NR_027387	LINC01003	0.490896	0.178754	0.400827
NM_017652	ZNF586	0.490701	0.00317642	0.0208352
NM_015303	VPS8	0.490388	1.25377e-05	0.000191892
NR_024498	LOC646471	0.490322	0.0732768	0.220625
NM_021030	ZNF14	0.489921	0.0791319	0.231555
NR_033797	DKFZP434I0714	0.48985	0.0180003	0.0801445
NM_201520	SLC25A35	0.489285	0.145146	0.350015
NM_014977	ACIN1	0.488676	0.00038473	0.00367627
NM_031293	PMFBP1	0.488445	0.307047	0.560968
NM_001616	ACVR2A	0.488399	0.0858874	0.243913
NM_004368	CNN2	0.487765	0.00016177	0.00177379
NM_201412	LUC7L	0.48776	0.00907976	0.0473277
NM_003608	GPR65	0.487655	0.0729604	0.22015
NM_001114633	PLA2G4B	0.487634	0.0794862	0.232284
NM_001609	ACADSB	0.48682	0.0575164	0.186766
NM_001201576	PLSCR3	0.48673	0.0330016	0.12595
NM_025216	WNT10A	0.486712	0.400722	0.652183
NM_001033568	RHOT1	0.486505	0.194917	0.424245
NM_005479	FRAT1	0.486331	0.0551849	0.181992
NM_030634	ZNF436	0.48626	0.157984	0.369765
NM_001005851	ZNF780B	0.486248	0.0666882	0.207181
NM_182895	SCARF2	0.486113	0.497826	0.736914
NM_001012758	NUDT17	0.485817	0.211909	0.44785
NM_145037	NXPE3	0.485235	0.000683176	0.00589239
NM_004288	CYTIP	0.485019	1.81173e-06	3.32811e-05
NM_153216	POU5F2	0.485	0.376702	0.630201
NM_001004473	OR10K1	0.484911	0.683155	0.860102
NM_144641	PPM1M	0.484595	0.00363881	0.0231627
NM_001012320	ZNF302	0.484549	0.112411	0.293889
NM_178349	LCE1B	0.48399	0.559967	0.783138
NM_001010915	HACD4	0.483836	0.0221053	0.0940624
NM_001005274	OR4A16	0.48381	0.729952	0.887304
NM_199461	NANOS1	0.483694	0.053725	0.17864
NM_001007088	ZNF182	0.483455	0.0597706	0.19249
NM_014319	LEMD3	0.483361	0.000115177	0.00134058
NM_019610	RBMXL1	0.483241	0.186929	0.413269
NM_031454	SELENOO	0.48301	0.0214979	0.0922086
NM_025092	PGGHG	0.482916	0.0289125	0.114341
NM_020428	SLC44A2	0.482888	0.0032334	0.0210982
NM_021090	MTMR3	0.482855	0.00108983	0.00876424
NM_138330	ZNF675	0.482693	0.0158668	0.0727196
NM_000614	CNTF	0.482639	0.328823	0.583998
NM_015151	DIP2A	0.482618	0.0187106	0.0825711
NR_026715	RPL13AP6	0.482498	0.257355	0.502079
NM_001812	CENPC	0.482486	0.0062583	0.0353505
NM_001039697	SNAPC3	0.482406	2.582e-05	0.000363547
NM_152551	SNRNP48	0.482367	0.000239802	0.00248542
NM_001042589	TMEM8B	0.482253	0.255022	0.499682
NM_014686	KIAA0355	0.481698	0.182957	0.407269
NM_001973	ELK4	0.481646	2.11667e-05	0.000304318
NM_032859	ABHD13	0.481596	0.0613713	0.196027
NM_006433	GNLY	0.481593	0.415289	0.666109
NM_006732	FOSB	0.481384	0.0372658	0.136993
NM_001178061	SEMA6C	0.481306	0.351119	0.606098
NM_000481	AMT	0.481141	0.131744	0.32883
NM_016261	TUBD1	0.481078	0.0145933	0.0682394
NM_020184	CNNM4	0.480928	0.018305	0.081154
NM_001005236	OR1L1	0.48057	0.601719	0.812154
NM_032875	FBXL20	0.480266	0.00927808	0.0481204
NM_005337	NCKAP1L	0.480166	3.56021e-06	6.04946e-05
NM_013390	TMEM2	0.479819	0.0224921	0.0951893
NR_026583	RACGAP1P	0.479773	0.690228	0.864187
NM_024783	AGBL2	0.479754	0.411769	0.662449
NM_001042693	FAM159A	0.47975	0.381138	0.634332
NM_003599	SUPT3H	0.479323	0.0167696	0.0762138
NM_001098504	DDX17	0.478861	0.00296476	0.0198005
NM_001166271	SPATA13	0.478832	0.000148784	0.00165612
NM_014857	RABGAP1L	0.47872	0.00388747	0.0244711
NM_001004491	OR2AK2	0.478657	0.556906	0.780519
NM_078471	MYO18A	0.478429	0.00800743	0.0428555
NM_015021	ZNF292	0.478338	0.0112562	0.0561867
NM_014266	HCST	0.478233	0.00470878	0.0285944
NM_000396	CTSK	0.478228	0.191201	0.419421
NR_015404	MAPKAPK5-AS1	0.477918	0.0230552	0.0968831
NM_182569	GDPD1	0.477744	0.309584	0.563778
NM_007106	UBL3	0.477734	0.003815	0.0241106
NM_181523	PIK3R1	0.477632	0.000943609	0.00775822
NM_173853	KRTCAP3	0.477497	0.301427	0.554177
NR_024009	GTSE1-AS1	0.477284	0.41928	0.669511
NM_012307	EPB41L3	0.477022	0.304667	0.557968
NM_178561	CTAGE6	0.476911	0.369716	0.623297
NR_026575	GK3P	0.476688	0.238931	0.482224
NM_001131010	SATB1	0.476271	0.00847691	0.0449737
NR_026777	ZNF37BP	0.476071	0.0266356	0.107794
NM_014155	ZBTB44	0.475998	0.00462779	0.0281659
NM_001007189	IGIP	0.475316	0.107816	0.285098
NM_152896	UHRF2	0.475304	7.22561e-06	0.000117348
NR_040117	LOC392364	0.475194	0.623486	0.825652
NM_020246	SLC12A9	0.474888	0.00810309	0.0432661
NM_015040	PIKFYVE	0.474566	0.00157092	0.0117833
NR_027440	LOC100272217	0.474472	0.285793	0.53649
NR_002998	SCARNA3	0.474351	0.228641	0.4695
NM_015203	RPRD2	0.474316	8.06953e-05	0.000980354
NM_005223	DNASE1	0.473925	0.0453304	0.158403
NM_002471	MYH6	0.473756	0.312794	0.566732
NM_017658	KLHL28	0.473733	0.0070175	0.0386256
NM_147128	ZNRF2	0.473612	0.0135814	0.0645916
NM_144618	GABPB2	0.473223	0.00949864	0.0490606
NM_020802	CEP126	0.473066	0.167831	0.384923
NM_080548	PTPN6	0.472982	0.00029223	0.0029528
NR_003661	UBE2Q2P1	0.472919	0.00903073	0.0471224
NM_003423	ZNF43	0.472917	0.0053605	0.0317286
NM_012090	MACF1	0.472916	0.000195361	0.00208357
NM_004326	BCL9	0.472843	0.0287064	0.113814
NM_001127198	TMC6	0.472597	0.000842225	0.00702173
NM_139280	ORMDL3	0.47259	0.00315022	0.0207204
NM_015259	ICOSLG	0.472396	0.165844	0.382005
NM_016573	GMIP	0.472285	0.000544369	0.00485963
NM_024552	CERS4	0.472274	0.203425	0.436266
NM_173165	NFATC3	0.472085	0.000212334	0.00223595
NM_024070	PVRIG	0.472038	0.012675	0.0614036
NM_003253	TIAM1	0.471834	0.0681513	0.209848
NM_207364	GPR148	0.471679	0.625626	0.826121
NM_020820	PREX1	0.471503	8.81613e-05	0.00105464
NM_001005218	OR5B21	0.471429	0.260785	0.506208
NM_052937	PCMTD1	0.471397	0.0104745	0.0528549
NM_001001954	OR5A2	0.470936	0.600169	0.811053
NR_026856	LINC01011	0.470877	0.342488	0.59731
NR_038432	LOC100506274	0.470783	0.303744	0.55696
NM_003972	BTAF1	0.470618	0.00561676	0.03281
NM_001044387	ZNF557	0.470553	0.000869519	0.00720599
NM_018682	KMT2E	0.470497	7.24674e-05	0.000897862
NM_032042	FAM172A	0.470401	0.00597492	0.0341984
NM_004112	FGF11	0.470372	0.336864	0.592072
NM_001039618	CREBZF	0.47034	0.000803933	0.00676571
NM_015308	FNBP4	0.470207	0.0203393	0.0882924
NM_001184901	CARD8	0.470131	0.00975618	0.050086
NM_014941	MORC2	0.469883	0.000600349	0.00528383
NM_006172	NPPA	0.469875	0.256716	0.501364
NM_015349	BICRAL	0.469767	0.000374066	0.00359639
NM_001005171	OR52K1	0.469765	0.611615	0.818598
NM_198268	HIPK1	0.469431	0.00102042	0.00830227
NM_001195081	CLDN34	0.468619	0.714844	0.879315
NM_001032373	ZNF226	0.468555	0.0341112	0.129213
NM_002414	CD99	0.468214	7.3309e-05	0.000903807
NM_001195643	DHFR2	0.46816	0.344643	0.599478
NM_001130144	LTBP3	0.468077	0.0133884	0.0638442
NM_152755	CNPY4	0.467983	0.0344075	0.129727
NM_006039	MRC2	0.467845	0.00613665	0.0348569
NM_024804	ZNF669	0.467765	0.0206238	0.0891557
NR_033907	FRG1JP	0.467581	0.351082	0.606098
NM_001199180	ATP2C1	0.467427	0.244187	0.487717
NM_019110	ZKSCAN4	0.466864	0.0611825	0.195674
NR_002983	SNORA55	0.466702	0.0164942	0.0752633
NM_001114108	TTC22	0.466477	0.27332	0.52242
NM_003291	TPP2	0.466032	0.00746982	0.0406318
NM_016265	ZNF12	0.465816	0.0253479	0.103998
NR_037845	LOC100506023	0.465734	0.133013	0.330652
NM_138335	GNPDA2	0.465633	0.000659264	0.00571377
NR_015431	LINC-PINT	0.464961	0.0178818	0.0798448
NM_178548	TFAP2E	0.464064	0.0902011	0.252187
NM_001042603	KDM5A	0.463972	1.45924e-05	0.000219572
NR_026784	LINC01590	0.463865	0.28466	0.535168
NM_198125	TYROBP	0.463372	0.245967	0.489386
NM_173632	ZNF776	0.462717	0.00932365	0.0483367
NM_181481	LDLRAD4	0.462441	0.186845	0.413155
NM_020879	CCDC146	0.462431	0.0104115	0.0526008
NR_036520	LOC100287042	0.462419	0.242338	0.485648
NM_022552	DNMT3A	0.462062	0.00403043	0.0252389
NM_033410	ZNF764	0.462047	0.0718083	0.217726
NM_001242472	ZNF345	0.462016	0.0294107	0.11609
NM_173555	TYSND1	0.461666	0.0226482	0.0957202
NM_005428	VAV1	0.461665	0.00672092	0.0373222
NM_021964	ZNF148	0.461047	0.00328787	0.0213415
NM_001004743	OR5M9	0.460865	0.618739	0.822418
NM_001193457	IFFO1	0.460801	0.0140235	0.0662406
NM_001083308	PYDC2	0.460703	0.666005	0.85031
NM_024624	SMC6	0.460315	0.000165458	0.00180619
NM_001122838	NAPEPLD	0.46008	0.00609152	0.0347216
NM_003805	CRADD	0.460021	0.0088816	0.0466256
NM_020744	MTA3	0.459999	0.000461367	0.004265
NM_194320	ZNF169	0.459537	0.109093	0.287682
NM_030581	WDR59	0.459427	5.07592e-05	0.000661034
NM_021174	CCAR2	0.459388	0.00218811	0.0155269
NM_032438	L3MBTL3	0.459375	0.145132	0.350015
NM_012092	ICOS	0.458856	0.00105595	0.00855238
NM_181786	HKR1	0.458648	0.0680396	0.20971
NR_003505	PPP4R1L	0.458302	0.000431418	0.00405332
NM_001979	EPHX2	0.458183	0.0195099	0.0854046
NM_032415	CARD11	0.457729	8.91826e-06	0.000141166
NR_002964	SNORA28	0.457697	6.07817e-05	0.000769881
NM_006149	LGALS4	0.457263	0.37917	0.632321
NM_001080424	KDM6B	0.456682	0.000411385	0.00389817
NM_178026	GGT7	0.456646	0.0467027	0.161615
NM_018960	GNMT	0.456439	0.359883	0.613769
NM_173546	KLHDC8B	0.456331	0.33034	0.585775
NM_182641	BPTF	0.456137	2.28711e-06	4.07495e-05
NM_003411	ZFY	0.455662	0.0106916	0.0538202
NM_014808	FARP2	0.455656	0.246116	0.489527
NM_003621	PPFIBP2	0.455576	0.101412	0.274063
NR_034170	EIF3J-AS1	0.455483	0.0487557	0.166688
NM_021222	PRUNE1	0.455432	0.00140641	0.0108223
NM_006165	NFRKB	0.455132	0.00406763	0.0254385
NM_012175	FBXO3	0.455055	0.00203371	0.0146308
NR_003242	PFN1P2	0.454993	0.0385237	0.140597
NM_015566	FAM169A	0.454719	0.0169215	0.0766126
NM_016113	TRPV2	0.454023	0.0825438	0.238081
NR_002771	DLEU2L	0.454009	0.237108	0.480254
NM_024615	PARP8	0.453987	1.87515e-05	0.000274546
NM_021217	ZNF77	0.453391	0.0927337	0.256739
NM_016481	TRMO	0.453307	0.00156838	0.0117713
NM_001142368	GSTM2	0.453261	0.120443	0.307987
NR_033926	ACTG1P20	0.453162	0.00586971	0.0336888
NM_021133	RNASEL	0.453136	0.0131402	0.0630705
NM_153270	KLHL34	0.4531	0.494922	0.734706
NM_003382	VIPR2	0.452451	0.513938	0.749921
NM_030767	AKNA	0.452264	0.000305083	0.00306531
NM_024833	ZNF671	0.452237	0.0121147	0.0592174
NR_024490	GABPB1-AS1	0.452204	0.0843417	0.24115
NM_172171	CAMK2G	0.451942	0.0714693	0.217257
NM_017623	CNNM3	0.451765	0.00437585	0.0270544
NM_001024593	MSS51	0.451672	0.0911293	0.253421
NR_028379	FTX	0.45157	0.00570458	0.0330294
NM_003089	SNRNP70	0.4515	0.000972357	0.00796441
NM_021269	ZNF708	0.451395	0.00910245	0.0474064
NM_013450	BAZ2B	0.450983	0.0986253	0.268761
NM_152647	FAM227B	0.450756	0.136512	0.336338
NM_018113	LMBR1L	0.450574	2.3343e-05	0.000332418
NM_002593	PCOLCE	0.450556	0.221182	0.460084
NM_002664	PLEK	0.449895	0.314539	0.568418
NR_038280	ELOA-AS1	0.44979	0.252971	0.497144
NM_001080439	HSF5	0.449453	0.0952031	0.262065
NM_018210	NAXD	0.449208	0.0176175	0.0789264
NM_175858	KRTAP11-1	0.449008	0.546193	0.773292
NM_198333	P2RY10	0.448918	0.000236451	0.00245881
NM_024513	FYCO1	0.448894	0.0242499	0.10065
NM_017635	KMT5B	0.448632	0.00359093	0.0229514
NR_015389	LINC00667	0.448476	0.238037	0.481044
NM_001678	ATP1B2	0.448398	0.493327	0.733471
NM_001033910	TRAF5	0.448322	0.00582162	0.0335642
NM_021117	CRY2	0.448047	0.000763352	0.00649421
NR_026972	HLA-F-AS1	0.447756	0.422849	0.673162
NM_173176	PTK2B	0.447574	5.78067e-05	0.000736681
NM_012433	SF3B1	0.447334	2.08936e-06	3.74914e-05
NM_000540	RYR1	0.446708	0.263038	0.508922
NM_001113407	LDB1	0.446488	0.00494423	0.0298014
NM_001005271	CHD3	0.446403	5.59155e-05	0.000718445
NM_006060	IKZF1	0.445794	0.000414208	0.00392194
NM_001104586	CARF	0.445739	0.0239625	0.0997559
NM_001123040	ARIH2OS	0.445722	0.3378	0.592888
NM_198531	ATP9B	0.445648	0.00889661	0.0466278
NM_032765	TRIM52	0.445408	0.275023	0.524579
NM_001142684	ZMYM5	0.445285	0.00139777	0.010782
NM_001666	ARHGAP4	0.445158	0.00443469	0.027292
NM_138327	TAAR1	0.445027	0.76348	0.903887
NM_001031803	LLGL2	0.44496	0.309985	0.564261
NM_175895	LINC01465	0.444727	0.360518	0.614257
NM_001042573	ENGASE	0.444631	0.0274088	0.110067
NM_001080475	PLEKHM3	0.444361	0.0031717	0.0208152
NM_001080826	PRAG1	0.444268	0.111251	0.291831
NM_001201472	CORO7	0.444213	0.055638	0.182627
NM_001040114	MYH11	0.444098	0.374586	0.627887
NM_001005466	OR10G2	0.443598	0.476867	0.720446
NM_032270	LRRC8C	0.443586	0.000300373	0.00302773
NM_182540	INTS6L	0.443577	0.00742986	0.040432
NM_032501	ACSS1	0.442977	0.00683608	0.0378271
NM_001199340	RPL17	0.442924	0.398396	0.650657
NM_001623	AIF1	0.442918	0.0386659	0.141056
NM_148962	OXER1	0.442698	0.326746	0.582379
NM_025228	TRAF3IP3	0.442659	0.000143132	0.00160465
NM_021907	DTNB	0.442445	0.00137409	0.010626
NM_144649	TMEM71	0.44204	0.0203005	0.0882459
NM_032167	SNX29	0.441977	0.0149694	0.0697323
NM_033446	MVB12B	0.441819	0.192855	0.421372
NM_012171	TSPAN17	0.441497	0.000253665	0.00261604
NM_014716	ACAP1	0.441131	0.00108289	0.00873094
NM_032932	RAB11FIP4	0.441027	0.015496	0.0714393
NM_025130	HKDC1	0.44066	0.242217	0.485562
NM_145017	PPP1R32	0.440289	0.12353	0.313803
NM_000386	BLMH	0.440171	0.000325565	0.00322186
NR_002819	MALAT1	0.440095	0.00395916	0.0248722
NR_027331	LINC00696	0.439994	0.517592	0.752439
NM_018440	PAG1	0.439892	0.00054335	0.004854
NM_133464	ZNF483	0.439767	0.0981612	0.26773
NM_018460	ARHGAP15	0.439647	0.000369441	0.00356565
NM_001039654	ZNF550	0.439416	0.0607634	0.194733
NM_139211	HOPX	0.439327	0.150141	0.357675
NM_001429	EP300	0.439065	0.00181938	0.0133425
NM_198850	PHLDB3	0.438994	0.103816	0.277994
NM_178544	ZNF546	0.438775	0.0716782	0.21749
NM_003409	ZBTB14	0.438738	0.00562655	0.0328211
NM_015061	KDM4C	0.438714	0.000494759	0.00451025
NM_032130	FAM186B	0.438667	0.438529	0.687262
NM_023922	TAS2R14	0.438523	0.0412621	0.147911
NR_034127	LOC100132356	0.438423	0.0280615	0.11204
NM_020923	ZDBF2	0.438191	0.00082699	0.00691318
NM_001532	SLC29A2	0.438156	0.012664	0.0613737
NM_002130	HMGCS1	0.438102	0.000133151	0.00150763
NM_001042683	SHPRH	0.437575	0.00192675	0.0140065
NR_024034	CLUHP3	0.437348	0.057276	0.186378
NM_006925	SRSF5	0.437197	2.73185e-08	7.86131e-07
NM_004811	LPXN	0.437187	0.000113673	0.00132891
NM_018017	CCDC186	0.437121	2.705e-05	0.000379581
NM_014729	TOX	0.435211	0.0891049	0.250018
NM_007167	ZMYM6	0.434901	2.42451e-05	0.000343697
NR_024046	NRADDP	0.433918	0.256698	0.501364
NM_053004	GNB1L	0.433911	0.133642	0.33149
NM_171827	CD8A	0.433682	0.293946	0.545994
NM_020829	RIC1	0.433665	0.00141752	0.0108657
NR_038379	LOC554206	0.433454	0.151551	0.360107
NM_002866	RAB3A	0.433237	0.0780294	0.229404
NM_001215	CA6	0.43303	0.381303	0.634439
NM_001163809	WDR81	0.432307	0.00045861	0.00424265
NR_036521	ZNF667-AS1	0.432188	0.464012	0.710263
NR_026680	LINC02210	0.43215	0.00792963	0.042543
NM_133492	ACER1	0.432098	0.411532	0.662158
NR_026880	MGC12916	0.432072	0.0495953	0.168497
NM_002015	FOXO1	0.431929	4.00518e-08	1.10665e-06
NM_001100420	C21orf91	0.431799	0.000104737	0.00123519
NM_145858	CRYZL1	0.431623	6.15989e-07	1.26949e-05
NM_001193511	MAP3K12	0.431573	0.0210842	0.0909058
NM_018986	SH3TC1	0.431533	0.233012	0.475131
NM_003309	TSPYL1	0.431497	3.0083e-08	8.55823e-07
NM_024815	NUDT18	0.431374	0.0361072	0.13397
NR_024158	PP7080	0.430707	0.191773	0.42011
NM_006378	SEMA4D	0.430204	2.68359e-07	6.07162e-06
NM_002892	ARID4A	0.430198	5.82244e-07	1.20591e-05
NM_152468	TMC8	0.430142	2.51512e-05	0.000355331
NM_004808	NMT2	0.429543	0.0111206	0.0555761
NM_001099666	PTAR1	0.429518	0.000644547	0.00560958
NR_003700	PI4KAP2	0.429421	0.00944467	0.0488222
NM_153240	NPHP3	0.429328	0.0350545	0.131166
NM_012446	SSBP2	0.429083	0.000859426	0.0071413
NM_153252	BRWD3	0.428985	0.00111578	0.00891552
NR_003367	PVT1	0.428786	0.106701	0.28347
NM_003450	ZNF174	0.428361	0.000114688	0.00133738
NM_004310	RHOH	0.427969	1.00106e-05	0.000156473
NM_001025598	ARHGAP30	0.427682	9.87957e-10	3.96739e-08
NM_005541	INPP5D	0.427409	0.000985338	0.00805359
NM_001098506	CEACAM21	0.427016	0.0956672	0.262764
NM_001558	IL10RA	0.426972	0.0179143	0.0798471
NR_038930	LOC100507250	0.426826	0.280089	0.529523
NM_145702	TIGD1	0.426617	0.00913631	0.0475431
NR_040023	ERVK13-1	0.426368	0.0455876	0.159123
NM_019018	FAM105A	0.426083	0.00330923	0.0214362
NM_152695	ZNF449	0.425948	0.0220268	0.0937921
NM_014472	R3HCC1L	0.425701	0.00214046	0.0152494
NM_002910	RENBP	0.425648	0.00772094	0.0416891
NM_001097643	TAS2R30	0.425269	0.260733	0.506186
NR_003261	CDRT15P1	0.424689	0.0799329	0.233298
NM_152504	C20orf196	0.42453	0.0281119	0.11215
NM_004402	DFFB	0.424509	0.0056239	0.0328211
NM_014164	FXYD5	0.424316	2.11256e-05	0.000304311
NM_001268	RCBTB2	0.424073	0.0702138	0.214272
NM_014454	SESN1	0.424004	0.0279181	0.111549
NM_032496	ARHGAP9	0.423733	0.00123458	0.00974016
NM_032164	ZNF394	0.423646	0.00312729	0.0206197
NM_006766	KAT6A	0.423591	4.66108e-05	0.000613406
NM_000922	PDE3B	0.423495	0.00226311	0.0159683
NM_016536	ZNF571	0.423483	0.148139	0.354583
NR_026651	DGCR10	0.423201	0.421578	0.671653
NM_014646	LPIN2	0.422981	3.69036e-05	0.000499879
NM_001039933	CD79B	0.42275	0.0210094	0.0907282
NM_144680	ZNF18	0.422666	0.0157308	0.0722819
NM_032214	SLA2	0.422623	0.00236415	0.0164857
NM_001164434	KRTAP22-2	0.422209	0.640573	0.835441
NM_032256	TMEM117	0.421637	0.0840535	0.240635
NM_015683	ARRDC2	0.421286	0.00409117	0.0255529
NM_014059	RGCC	0.420751	0.00710031	0.0389783
NM_020653	ZNF287	0.420552	0.015388	0.0710758
NM_018957	SH3BP1	0.420533	0.000148587	0.0016554
NM_144615	TMIGD2	0.420384	0.192384	0.420914
NM_130446	KLHL6	0.420331	0.000791703	0.00669437
NM_006454	MXD4	0.419754	1.08084e-05	0.000168312
NM_017805	RASIP1	0.419454	0.612095	0.818798
NM_015491	PNISR	0.419201	4.89847e-06	8.17874e-05
NM_152673	MUC20	0.419102	0.520276	0.754409
NM_181806	AASDH	0.419062	0.126741	0.319284
NM_001005175	OR52N4	0.418832	0.242262	0.485574
NM_020714	ZNF490	0.418795	0.000561796	0.00499379
NM_006676	USP20	0.418486	0.000306858	0.00307802
NM_005684	GPR52	0.418302	0.253632	0.49777
NM_001005283	OR9Q2	0.418181	0.562709	0.784777
NM_017864	INTS8	0.418126	2.89909e-05	0.000404093
NM_006639	CYSLTR1	0.417995	2.50911e-06	4.41979e-05
NR_028350	LOC441454	0.417599	0.110466	0.290321
NM_002674	PMCH	0.41747	0.0761766	0.226032
NM_003356	UCP3	0.417236	0.163619	0.378485
NM_018200	HMG20A	0.416921	0.00010339	0.00122161
NR_026795	FAM238C	0.416859	0.389675	0.642716
NM_001003801	SMARCD3	0.416763	0.195055	0.424471
NM_033305	VPS13A	0.416495	1.37868e-07	3.29223e-06
NM_021111	RECK	0.415875	0.0156669	0.0720679
NM_005650	TCF20	0.415775	0.023434	0.098079
NM_032341	DDI2	0.415527	0.281018	0.530637
NM_001130955	ARHGEF18	0.41541	0.000571389	0.00506464
NM_000155	GALT	0.415196	0.0222865	0.0947367
NM_017643	MBTD1	0.41515	0.00237309	0.0165203
NM_004380	CREBBP	0.415105	4.18141e-07	8.95739e-06
NM_001085455	KRTAP24-1	0.414711	0.560469	0.78349
NM_004810	GRAP2	0.414623	6.93373e-05	0.000861645
NM_002566	P2RY11	0.414219	0.234764	0.477053
NM_004867	ITM2A	0.414119	3.99911e-08	1.10665e-06
NM_152641	ARID2	0.414068	0.000126562	0.00144747
NR_034021	SMA5	0.413858	2.87067e-05	0.000400578
NM_198281	GPRIN3	0.413785	0.00113023	0.00901366
NM_001731	BTG1	0.413673	1.80042e-05	0.000265472
NM_182557	BCL9L	0.413666	0.0083341	0.0443102
NM_032718	MFSD9	0.413632	0.00225884	0.0159472
NM_017762	MTMR10	0.413391	3.06519e-05	0.000423464
NM_015351	TTC9	0.413217	0.00813583	0.0433853
NM_144975	SLFN5	0.413212	1.05432e-10	5.18401e-09
NM_001178002	ATP8B3	0.4132	0.00976534	0.050086
NM_001145348	KDM8	0.413184	0.117588	0.302919
NR_040059	SRP14-AS1	0.412988	0.0554719	0.182374
NM_006298	ZKSCAN8	0.412917	0.000418109	0.00395289
NM_016302	CRBN	0.412809	7.44107e-05	0.000916485
NM_021163	RBAK	0.412738	0.00428228	0.0265153
NM_001079	ZAP70	0.412636	0.00446563	0.0274465
NM_015335	MED13L	0.412465	1.68096e-05	0.000249815
NM_015208	ANKRD12	0.412088	1.09602e-06	2.12879e-05
NM_001178	ARNTL	0.412035	0.000477811	0.00438134
NM_001178035	CEP85L	0.41201	0.000664059	0.00574736
NM_004716	PCSK7	0.411981	2.93992e-10	1.32551e-08
NM_015358	MORC3	0.411894	0.00241494	0.0167556
NM_006439	MAB21L2	0.411796	0.0888159	0.249519
NM_001802	CDR2	0.411757	1.24772e-07	3.01408e-06
NM_000924	PDE1B	0.411656	0.0122023	0.0595521
NM_198275	MPZL3	0.411464	0.000286434	0.00290599
NM_005227	EFNA4	0.411345	0.269443	0.517147
NM_198053	CD247	0.411141	0.000152146	0.0016856
NM_152457	ZNF597	0.411135	0.105839	0.281898
NM_152228	TAS1R3	0.411061	0.10361	0.277756
NM_018207	TRIM62	0.410964	0.0450221	0.157546
NM_015133	MAPK8IP3	0.410452	0.00735378	0.0401405
NM_001136	AGER	0.410359	0.0636088	0.200394
NM_000073	CD3G	0.410064	5.2324e-07	1.0946e-05
NR_034172	KANSL1-AS1	0.409892	0.21463	0.45106
NM_001169118	STIM2	0.409709	0.0025631	0.0176249
NM_020894	UVSSA	0.409591	0.00313401	0.0206438
NM_021205	RHOU	0.409112	0.126309	0.318616
NM_001193388	UNKL	0.409016	0.0340083	0.128901
NM_033312	CDC14A	0.408667	5.93603e-05	0.00075494
NM_004671	PIAS2	0.408656	0.00278654	0.0188521
NM_052916	RNF157	0.408353	0.065488	0.204726
NM_001080414	CCDC88C	0.408336	0.00655596	0.0366014
NM_001080392	KIAA1147	0.407881	0.000224895	0.00235039
NM_001042600	MAP4K1	0.407596	1.18282e-05	0.000182692
NM_173690	SCAI	0.407466	0.0333298	0.126907
NR_028270	PCNAP1	0.406715	0.489551	0.731253
NM_152545	RASGEF1B	0.406684	0.239844	0.483132
NM_152601	ZNF709	0.406542	0.153221	0.36249
NM_001172773	ZNF548	0.406446	0.011989	0.0588334
NM_052888	LRRC37B	0.405891	0.00447398	0.0274573
NM_001013619	HYKK	0.405617	0.187234	0.413578
NR_029404	YWHAEP1	0.405561	0.512348	0.748913
NM_004768	SRSF11	0.405068	0.00030218	0.00304104
NM_018474	KIZ	0.404929	0.040362	0.145478
NM_013362	ZNF225	0.404906	0.0526245	0.176321
NM_000964	RARA	0.404378	0.0135435	0.0644606
NM_000476	AK1	0.403775	0.00304394	0.0201889
NM_001143975	UBTFL1	0.403759	0.62024	0.823711
NM_001161357	FCHO1	0.403051	0.00340186	0.0218999
NM_176885	TAS2R31	0.402601	0.196953	0.427262
NM_015175	NBEAL2	0.402197	0.000169816	0.00184259
NM_001135993	TTC39C	0.401753	0.00808057	0.0431644
NM_181624	KRTAP23-1	0.401458	0.773411	0.907813
NM_030915	LBH	0.401279	0.0194573	0.0852043
NR_039984	LINC02226	0.400997	0.0237908	0.099306
NM_012292	ARHGAP45	0.40097	0.00169649	0.0125518
NM_152356	ZNF491	0.400957	0.163157	0.377835
NM_014910	ZNF507	0.400817	0.000385887	0.0036817
NR_002967	SNORA31	0.400666	4.62541e-05	0.000609354
NM_004278	PIGL	0.399953	0.00695326	0.0383773
NM_015490	SEC31B	0.399882	0.0031988	0.0209381
NM_022353	OSGEPL1	0.399758	0.0129293	0.062345
NR_003660	LINC00680-GUSBP4	0.399257	0.0371407	0.136708
NM_144689	ZNF420	0.399197	0.00155702	0.0116931
NR_003698	FAHD2CP	0.39912	0.165463	0.381337
NR_028330	ST20-AS1	0.398806	0.298796	0.550933
NM_015016	MAST3	0.398787	0.00164786	0.0122573
NM_023034	NSD3	0.398453	6.04731e-07	1.24835e-05
NR_003040	RPL23AP64	0.398282	0.0882653	0.24861
NM_015435	RNF19A	0.397954	0.111709	0.292727
NM_006145	DNAJB1	0.397649	0.0246288	0.101716
NM_015916	CALHM2	0.397296	0.0308553	0.120047
NM_001135924	VWDE	0.397229	0.088219	0.24861
NM_004843	IL27RA	0.396949	3.29431e-06	5.67485e-05
NM_007013	WWP1	0.39666	0.00199337	0.0144153
NM_015917	GSTK1	0.396253	0.00285617	0.0192399
NR_001587	AURKAPS1	0.396169	0.0115608	0.057386
NR_026891	FLJ10038	0.396034	0.0107321	0.0539719
NR_002186	DKFZP586I1420	0.395319	0.0173729	0.0780747
NM_006886	ATP5E	0.395128	0.152103	0.3607
NM_014675	CROCC	0.394941	0.153089	0.362313
NM_012369	OR2F1	0.394747	0.654055	0.842895
NM_001040667	HSF4	0.394723	0.0380082	0.139081
NM_172027	ABTB1	0.394656	3.31599e-05	0.000452605
NM_001113490	AMOT	0.394553	0.336857	0.592072
NM_174943	C14orf178	0.39405	0.0156916	0.0721281
NM_001005184	OR6K6	0.394007	0.597777	0.809196
NM_017913	CDC37L1	0.393287	0.0216529	0.0926107
NM_001145440	TYW1B	0.393271	0.0149441	0.0696405
NR_026885	LOC100270804	0.392721	0.0858543	0.243911
NM_001113491	SEPT9	0.392629	0.00014259	0.00160001
NM_002232	KCNA3	0.392422	0.00106017	0.00858101
NM_018963	BRWD1	0.392307	0.000456845	0.00423574
NM_002145	HOXB2	0.392001	0.328152	0.583418
NM_001005196	OR8B4	0.391943	0.645728	0.839177
NM_020317	RSRP1	0.391708	0.0304687	0.119062
NM_020862	LRFN1	0.391556	0.0494094	0.168232
NM_016203	PRKAG2	0.391504	0.0203164	0.0882546
NM_173644	C20orf197	0.391355	0.108948	0.287481
NM_138363	CEP95	0.391295	0.027111	0.109106
NM_199002	ARHGEF1	0.390977	0.000203073	0.00215661
NM_144658	DOCK11	0.390771	1.04885e-08	3.30784e-07
NM_005325	HIST1H1A	0.390638	0.000865505	0.00718703
NM_016943	TAS2R3	0.390196	0.480521	0.723629
NM_145059	FUK	0.390063	0.00435883	0.0269626
NM_016424	LUC7L3	0.389536	8.92544e-05	0.00106466
NM_022766	CERK	0.389429	6.06802e-05	0.000769881
NM_006725	CD6	0.38916	0.00386944	0.0243744
NM_004569	PIGH	0.389071	1.18924e-06	2.28851e-05
NM_203462	MRFAP1L1	0.38904	1.21439e-07	2.94496e-06
NR_038332	LOC100505622	0.388634	0.000439057	0.0041071
NR_024341	EHMT1-IT1	0.388356	0.0820062	0.237133
NM_006762	LAPTM5	0.387788	9.69312e-07	1.90342e-05
NM_005546	ITK	0.387738	0.00274667	0.0186329
NM_003682	MADD	0.387694	0.182715	0.406977
NM_144666	DNHD1	0.387374	0.192291	0.420914
NM_078629	MSL3	0.386665	5.91688e-09	2.01042e-07
NM_004974	KCNA2	0.386547	0.193111	0.421711
NM_022153	VSIR	0.385859	0.00407984	0.0255021
NM_017789	SEMA4C	0.385664	0.000366466	0.00354241
NM_198088	ZNF200	0.385424	0.0130986	0.0629428
NM_001010851	ZNF766	0.385306	0.000420052	0.00396826
NM_024603	BEND5	0.385033	0.187172	0.413578
NM_004877	GMFG	0.384711	1.89124e-06	3.44814e-05
NM_004660	DDX3Y	0.384612	9.69439e-09	3.10444e-07
NM_015094	HIC2	0.384598	0.158694	0.371079
NM_173496	MPP7	0.384481	0.160865	0.374182
NR_015433	LOC93622	0.384481	0.0138681	0.0656302
NM_138445	GPR146	0.384287	0.0356026	0.132501
NM_152781	HEATR9	0.384051	0.327814	0.583201
NM_004844	SH3BP5	0.383917	0.00108858	0.00875982
NM_001004739	OR5L2	0.38385	0.717431	0.881246
NR_033408	FBXW4P1	0.383671	0.0264675	0.107316
NM_002112	HDC	0.383182	0.187131	0.413578
NM_153018	ZFP3	0.383177	0.0343504	0.129719
NM_001144824	ZNF234	0.383094	0.0383264	0.140041
NR_002990	SNORA5B	0.383081	0.103099	0.277022
NM_000387	SLC25A20	0.382909	0.00335524	0.0216627
NR_026993	NA	0.382826	0.00211294	0.0150877
NR_033981	FLJ27354	0.382018	0.00404729	0.025324
NM_152433	KBTBD3	0.381569	0.0588554	0.190229
NM_001876	CPT1A	0.381538	8.55567e-05	0.00103039
NM_003151	STAT4	0.381361	0.000385624	0.0036817
NM_004107	FCGRT	0.381003	0.0608088	0.194828
NM_080282	ABCA10	0.38087	0.271427	0.519517
NR_033347	SNORA70E	0.379668	0.377823	0.631029
NM_015541	LRIG1	0.379602	1.51444e-09	5.83761e-08
NM_001242804	LOC100505549	0.379233	0.0415164	0.148534
NM_020666	CLK4	0.379207	0.00382211	0.0241326
NM_003890	FCGBP	0.378997	0.245623	0.489015
NM_002611	PDK2	0.378835	0.00106161	0.00858705
NM_016127	SARAF	0.37819	1.29754e-05	0.000197864
NM_152272	CHMP7	0.378181	1.22175e-06	2.34024e-05
NM_005294	GPR21	0.378047	0.0874349	0.246997
NM_004972	JAK2	0.377962	0.000632155	0.00551711
NM_024947	PHC3	0.377717	1.93622e-09	7.32773e-08
NM_152730	TBC1D32	0.377668	0.00514933	0.0307409
NM_001114753	ENG	0.377311	0.00761493	0.0412594
NR_026902	RBM48	0.376901	0.0940433	0.259617
NR_015421	LOC154761	0.376696	0.0485237	0.166076
NM_033502	TRERF1	0.376042	9.74976e-05	0.00115856
NM_003430	ZNF91	0.376025	2.20508e-08	6.51045e-07
NM_001134224	INPP4A	0.375105	0.00202009	0.0145495
NR_003542	SLED1	0.374954	0.25223	0.496382
NM_174912	FAAH2	0.37473	0.0351609	0.131356
NM_018171	APPL2	0.374352	1.87175e-05	0.00027437
NM_001184718	TIPARP	0.374255	7.56097e-09	2.46551e-07
NM_024898	DENND1C	0.374217	6.54291e-05	0.000819602
NR_038974	IL10RB-AS1	0.374193	0.0523666	0.175714
NM_016089	ZNF589	0.373872	0.00222444	0.01574
NR_033997	RNF144A-AS1	0.373805	0.0903449	0.252226
NM_024585	ARMC7	0.37356	0.00195383	0.0141704
NM_001001967	OR5D13	0.373212	0.755891	0.899712
NM_013385	CYTH4	0.373161	0.000109227	0.00128329
NM_033423	GZMH	0.37313	0.107519	0.284862
NR_002208	MRPL42P5	0.372452	0.191637	0.420069
NM_032152	PRAM1	0.372425	0.190622	0.418583
NM_000594	TNF	0.372309	0.00182207	0.0133465
NM_015894	STMN3	0.371952	0.005813	0.0335642
NM_207585	IFNAR2	0.371828	0.00305124	0.0202266
NM_000384	APOB	0.371698	0.58619	0.801415
NM_024491	CEP70	0.371694	0.106728	0.283481
NM_001166005	EPB41	0.371141	2.88684e-08	8.2503e-07
NM_006772	SYNGAP1	0.371116	0.00012281	0.00141383
NM_024344	CAPN3	0.370742	0.0558817	0.183226
NM_023920	TAS2R13	0.370372	0.143609	0.347516
NM_002557	OVGP1	0.369878	0.0229405	0.0965838
NM_017424	ADA2	0.369532	0.000254775	0.00262315
NM_003034	ST8SIA1	0.369345	0.0489092	0.166984
NR_024166	ZNF205-AS1	0.369215	0.244249	0.487717
NM_001177387	ATXN7	0.3691	0.0483448	0.165555
NM_001242	CD27	0.369089	0.00997292	0.050796
NM_001085487	MYSM1	0.368901	1.80335e-06	3.32674e-05
NM_145278	GCSAML	0.36885	0.516258	0.751187
NM_015374	SUN2	0.368348	6.83714e-06	0.000112059
NM_001783	CD79A	0.367635	0.379458	0.632543
NM_014450	SIT1	0.367627	0.00137813	0.0106507
NM_000732	CD3D	0.367368	1.74033e-11	1.01093e-09
NM_201636	TBXA2R	0.367283	0.255812	0.500522
NM_001014989	LAT	0.367183	2.1444e-06	3.83689e-05
NM_002600	PDE4B	0.366917	0.0133771	0.0638144
NM_007247	SYNRG	0.366826	1.71493e-06	3.1777e-05
NM_006871	RIPK3	0.36677	0.0298499	0.117157
NM_181435	C1QTNF3	0.366676	0.00942283	0.0487699
NM_001037666	CASTOR1	0.366654	0.0185562	0.0819478
NM_006037	HDAC4	0.36645	0.000500584	0.00455338
NM_005385	NKTR	0.366355	1.05797e-05	0.000165162
NM_004732	KCNAB3	0.366349	0.0224685	0.0951893
NM_152879	DGKD	0.365349	2.36326e-05	0.000336158
NR_002201	FTH1P3	0.364819	0.0528076	0.176671
NM_001606	ABCA2	0.36444	0.00400407	0.0251038
NM_152574	TTC39B	0.364409	0.00328475	0.0213415
NM_018257	PCMTD2	0.364403	1.13084e-10	5.53847e-09
NR_024448	GUSBP11	0.364386	0.0098043	0.0502239
NM_016166	PIAS1	0.364325	1.18342e-05	0.000182692
NM_002570	PCSK6	0.364156	0.217235	0.455003
NM_005622	ACSM3	0.364117	0.0862837	0.244686
NM_203475	PORCN	0.363966	3.1214e-06	5.41432e-05
NM_014431	PALD1	0.363442	0.359809	0.613769
NM_005583	LYL1	0.363435	0.0933015	0.257968
NM_197968	ZMYM2	0.36302	1.85567e-05	0.000272332
NM_001013635	CCDC184	0.362957	0.398796	0.651017
NM_052889	CARD16	0.362732	0.000276421	0.00281814
NM_174953	ATP2A3	0.362562	1.25555e-05	0.000191929
NM_018328	MBD5	0.362215	0.0115729	0.0574229
NM_001008701	ADGRL1	0.362126	0.0215332	0.0922885
NM_205768	ZBTB18	0.361653	0.0691582	0.212268
NM_020343	RALGAPA2	0.361322	0.000448569	0.00417762
NM_016217	HECA	0.360998	2.49412e-09	9.2157e-08
NM_020773	TBC1D14	0.360641	0.00147246	0.0111885
NR_033374	SLC25A25-AS1	0.360386	0.135145	0.334158
NR_026829	LINC00852	0.360235	0.000333842	0.00328296
NM_022769	CRTC3	0.360169	8.36308e-06	0.000133563
NM_015395	TECPR1	0.36006	0.0478969	0.164581
NM_018387	STRBP	0.359977	0.000567439	0.0050332
NM_001174103	SGK494	0.359813	0.0378488	0.138742
NR_026544	PCED1B-AS1	0.359716	0.000193937	0.00207109
NM_022476	AKTIP	0.359698	1.21193e-07	2.9447e-06
NM_024637	GAL3ST4	0.359452	0.0659781	0.205794
NR_002712	CXCR2P1	0.359233	0.396599	0.649175
NM_052818	N4BP2L1	0.359008	0.00110405	0.00884442
NR_024162	FKBP1AP1	0.35866	0.218671	0.456992
NM_198057	TSC22D3	0.358639	0.00621426	0.0351813
NM_005816	CD96	0.357698	2.68242e-07	6.07162e-06
NM_014505	KCNMB4	0.35735	0.201063	0.43287
NM_001130029	RELL2	0.35722	0.00328788	0.0213415
NM_012231	PRDM2	0.356188	0.00201456	0.0145265
NM_001195144	ANKRD44	0.356144	1.48152e-10	7.06211e-09
NR_027712	PIP5K1P1	0.355615	0.313234	0.567283
NM_020759	STARD9	0.354993	0.00572717	0.0331448
NM_002522	NPTX1	0.354928	0.0764823	0.226401
NM_024867	SPEF2	0.354898	0.221906	0.461206
NM_181672	OGT	0.354673	1.34084e-15	1.44359e-13
NM_000327	ROM1	0.354673	0.159136	0.371763
NR_001560	CYCSP52	0.35439	0.0251172	0.103187
NM_173855	MORN3	0.354388	0.25828	0.503086
NM_014746	RNF144A	0.354366	0.000433821	0.00407061
NM_002616	PER1	0.35428	4.27538e-07	9.08083e-06
NM_203458	NOTCH2NL	0.354272	0.000268218	0.00274797
NR_038923	SSSCA1-AS1	0.35424	0.0725861	0.219392
NR_003504	GUSBP2	0.354059	0.0471532	0.162814
NM_170774	RASSF2	0.353448	0.00610992	0.0347662
NM_019072	SGTB	0.353112	2.61549e-05	0.000367848
NR_038387	LINC00886	0.353	0.232135	0.474335
NM_005127	CLEC2B	0.352668	0.000546287	0.00487327
NM_014207	CD5	0.352236	2.17045e-05	0.000311572
NM_001172690	ZNF573	0.352106	0.123847	0.314057
NM_001145312	ETV3	0.351207	0.0532016	0.177704
NM_206808	CLYBL	0.349893	2.18532e-05	0.000313347
NM_024015	HOXB4	0.34989	0.0182531	0.0809814
NM_012067	AKR7A3	0.349752	0.261208	0.506871
NM_004234	ZNF235	0.349752	0.0419707	0.14966
NM_001007231	ARHGAP25	0.349673	0.000208805	0.00220437
NM_005904	SMAD7	0.349622	0.0197682	0.0863235
NM_176890	TAS2R50	0.348491	0.126752	0.319284
NM_001145112	PATL2	0.348061	0.000622815	0.00544701
NM_173157	NR4A1	0.347945	0.0817704	0.236725
NM_002025	AFF2	0.347717	0.115462	0.299138
NM_001101340	ADM5	0.34717	0.167458	0.384515
NM_033285	TP53INP1	0.346971	0.017977	0.0800694
NM_006928	PMEL	0.346964	0.206463	0.440171
NM_001085399	RELL1	0.346011	0.0418065	0.14922
NM_001131007	KIAA0922	0.345849	1.05361e-07	2.59537e-06
NM_002269	KPNA5	0.345772	1.72467e-06	3.19103e-05
NM_181885	RXFP4	0.345631	0.152086	0.3607
NM_032206	NLRC5	0.345304	4.86041e-05	0.000636286
NR_038410	TSPOAP1-AS1	0.345002	0.012851	0.0620395
NM_005739	RASGRP1	0.344928	3.204e-06	5.54221e-05
NM_004058	CAPS	0.344434	0.0103597	0.0523813
NM_014339	IL17RA	0.344375	0.000113171	0.00132464
NM_005633	SOS1	0.344256	1.30483e-08	4.05374e-07
NM_014638	PLCH2	0.343419	0.0325783	0.124692
NM_030776	ZBP1	0.343206	0.0808453	0.234918
NM_001099436	ULK3	0.343149	7.59586e-06	0.000122564
NM_001774	CD37	0.343082	2.73153e-09	9.85956e-08
NM_001127688	BEX4	0.342181	0.0203496	0.0883065
NM_176888	TAS2R19	0.341892	0.0178974	0.0798471
NM_001204502	FLT3LG	0.341548	7.28612e-07	1.47482e-05
NM_020917	ZFP14	0.341448	0.0117868	0.0581839
NM_001100594	SNRK	0.340977	3.23277e-05	0.000442698
NM_015719	COL5A3	0.340712	0.174237	0.394347
NM_001105513	TTC21A	0.340643	0.0386721	0.141056
NM_000882	IL12A	0.340584	0.00222318	0.0157399
NM_138426	GLCCI1	0.340405	0.0230466	0.0968796
NM_002405	MFNG	0.339933	3.74101e-07	8.11136e-06
NM_001137606	PARVG	0.339442	7.358e-06	0.000119188
NM_007215	POLG2	0.339317	7.79883e-05	0.000953029
NR_038911	MIF-AS1	0.339304	0.290525	0.541951
NR_033791	DOC2GP	0.33899	0.201501	0.433564
NM_001162498	LPAR6	0.338979	0.0924879	0.256331
NM_006087	TUBB4A	0.338924	0.113371	0.295347
NR_002917	SNORA19	0.338889	0.0298149	0.117094
NM_020245	TULP4	0.337909	0.00233156	0.0163497
NM_006633	IQGAP2	0.337655	1.68444e-08	5.13097e-07
NM_024575	TNFAIP8L2	0.337132	0.000349418	0.00340131
NM_025258	VWA7	0.337054	0.123683	0.313896
NM_001042771	LCK	0.336887	0.0569637	0.185749
NR_024261	GOLGA2P5	0.336874	0.00346445	0.0222569
NM_014308	PIK3R5	0.336701	0.00143176	0.01095
NM_001127651	NCF2	0.336332	0.00397545	0.024962
NM_006818	MLLT11	0.335591	0.0025581	0.017612
NM_176889	TAS2R20	0.335538	0.0795114	0.232284
NM_002621	CFP	0.33543	0.00225583	0.0159387
NM_004760	STK17A	0.335161	1.67228e-11	9.85148e-10
NM_000889	ITGB7	0.334957	2.31828e-05	0.000330514
NR_038883	LINC00649	0.334933	0.00184077	0.0134656
NR_027512	BEND3P3	0.334898	0.0203368	0.0882924
NM_003006	SELPLG	0.334154	0.00019809	0.00210907
NM_018169	KIAA1551	0.333909	1.18459e-06	2.28307e-05
NM_080616	NOL4L	0.333482	5.02764e-08	1.33489e-06
NM_001142961	LPAR5	0.333344	0.0133437	0.063751
NR_002590	SNORA41	0.332947	0.00366285	0.0232919
NM_133647	SLC12A6	0.331908	3.02061e-05	0.000418694
NM_001175	ARHGDIB	0.331883	5.69008e-08	1.48358e-06
NM_015549	PLEKHG3	0.33164	0.131753	0.32883
NM_003803	MYOM1	0.331638	0.142852	0.346221
NM_013313	YPEL1	0.331521	0.020595	0.0890619
NM_002017	FLI1	0.331467	4.15359e-07	8.92844e-06
NM_138371	PCED1B	0.331386	0.0249468	0.102656
NM_144706	C2orf15	0.331337	0.202295	0.434972
NM_003452	ZNF189	0.331251	0.072208	0.218567
NM_025189	ZNF430	0.330812	5.95067e-09	2.01403e-07
NM_001080824	TRABD2A	0.330719	5.43333e-05	0.000701001
NR_002966	SNORA30	0.3307	9.80311e-05	0.00116379
NM_181303	NLGN3	0.330205	0.0293052	0.115784
NM_004263	SEMA4F	0.32976	0.19064	0.418583
NM_016293	BIN2	0.329314	3.23786e-06	5.59304e-05
NM_015986	CRLF3	0.328917	3.33824e-12	2.16017e-10
NM_016255	FAM8A1	0.328864	0.0359932	0.133706
NM_001146705	KDM5D	0.328537	5.52602e-10	2.37163e-08
NM_020239	CDC42SE1	0.327585	5.15663e-08	1.36155e-06
NM_013318	PRRC2B	0.326313	3.37613e-06	5.79979e-05
NR_003142	SNHG9	0.326264	0.00036093	0.0034934
NM_001102367	C14orf159	0.325614	0.00042458	0.00400195
NR_026932	PDCD4-AS1	0.325344	0.0322659	0.1238
NR_029422	RNU12	0.325286	0.00218725	0.0155269
NM_001105669	TTC24	0.325267	0.0375552	0.137868
NM_000022	ADA	0.32508	7.06562e-05	0.000877163
NM_201554	DGKA	0.32438	1.14457e-05	0.000177351
NM_005609	PYGM	0.324309	0.0789631	0.231224
NM_004445	EPHB6	0.324211	0.00539358	0.0318354
NM_012352	OR1A2	0.323818	0.431798	0.682707
NM_006542	SPHAR	0.323316	0.117492	0.30286
NM_207360	ZC3H12D	0.323138	0.00717957	0.0393443
NM_005822	RCAN2	0.323047	0.146865	0.352799
NM_001099789	ICAM2	0.323042	3.26493e-06	5.632e-05
NM_033182	FBXO44	0.32295	0.00851601	0.0451045
NM_173653	SLC9A9	0.322803	0.000611242	0.00536835
NM_000380	XPA	0.321852	0.000117877	0.00136819
NR_003945	GVINP1	0.321271	0.00162657	0.0121134
NM_001130716	PLAC8	0.321177	0.000327029	0.00322867
NR_024054	SMA4	0.320647	0.0406697	0.146291
NM_004740	TIAF1	0.320606	0.0166061	0.0756358
NM_173511	FAM117B	0.319561	0.00528713	0.0313836
NM_005737	ARL4C	0.319467	0.00234116	0.0163894
NM_024581	FAM184A	0.318896	0.000583693	0.00515905
NM_001122772	AGAP2	0.318848	0.00127157	0.0099753
NM_002186	IL9R	0.318467	0.0185545	0.0819478
NM_001006638	RAB37	0.318389	0.00529437	0.0314116
NM_033389	SSH2	0.317623	1.92501e-06	3.49949e-05
NM_002229	JUNB	0.317604	6.2092e-05	0.000784092
NM_014033	METTL7A	0.317383	0.0330881	0.126179
NM_182948	PRKACB	0.317377	5.84253e-05	0.000743805
NM_182914	SYNE2	0.317321	0.00362671	0.0231011
NM_006613	GRAP	0.316958	0.000802611	0.00675914
NM_005921	MAP3K1	0.316823	4.35583e-08	1.18777e-06
NM_153487	MDGA1	0.316517	0.00143097	0.01095
NM_176877	PATJ	0.316456	4.38602e-05	0.000581497
NM_016260	IKZF2	0.315867	0.0510935	0.172229
NM_001907	CTRL	0.314185	0.00438685	0.0270956
NM_024600	TMEM204	0.314079	0.00145505	0.0110873
NM_017661	ZNF280D	0.313778	9.7607e-07	1.91368e-05
NM_013443	ST6GALNAC6	0.313679	1.34388e-14	1.25251e-12
NM_198565	NRROS	0.313579	0.170464	0.388418
NM_053055	THEM4	0.313561	1.90159e-07	4.43077e-06
NR_003707	SNORA70B	0.313526	0.0212656	0.0914869
NR_003705	SNORA36C	0.31341	0.073677	0.221355
NR_026664	MGC16025	0.313294	0.00723937	0.0396372
NM_001146182	KRTAP16-1	0.313224	0.264279	0.51045
NM_001164386	RAPGEF6	0.313216	1.09844e-05	0.000170627
NM_001001415	ZNF429	0.312917	0.0456739	0.159238
NR_024157	DGCR11	0.312859	0.0169071	0.0766126
NM_002990	CCL22	0.312711	0.0651597	0.203955
NM_152599	MFSD6L	0.312621	0.18714	0.413578
NM_020356	CASS4	0.312507	0.0120223	0.0589734
NM_003974	DOK2	0.312194	0.00149404	0.011336
NM_182703	ANKDD1A	0.311897	0.193191	0.421774
NM_012417	PITPNC1	0.311743	0.00101286	0.00825151
NM_018990	SASH3	0.311544	1.10951e-09	4.42706e-08
NM_152501	PYHIN1	0.311382	0.0050105	0.0301863
NM_174895	PCP2	0.310821	0.0447477	0.156761
NM_014440	IL36A	0.309779	0.217971	0.455937
NM_033387	FAM78A	0.307764	1.42416e-05	0.00021481
NM_001174072	SERINC5	0.307694	1.05607e-06	2.0576e-05
NM_001130140	ERAP2	0.307395	1.49485e-05	0.000223851
NM_020459	PAIP2B	0.307097	0.0379068	0.138832
NM_001162895	KIAA0040	0.305911	0.0084458	0.0448468
NM_012215	MGEA5	0.304794	2.47863e-09	9.18565e-08
NM_007220	CA5B	0.304734	0.0015863	0.011863
NM_001098491	ZNF419	0.304011	0.105708	0.281669
NR_003019	SNORA77	0.303301	0.00962528	0.049612
NM_001113523	PARP15	0.303286	3.39761e-07	7.51022e-06
NM_198923	MRGPRD	0.303198	0.232303	0.474445
NR_026677	MIR600HG	0.303177	0.0362488	0.134256
NM_001098791	MID1IP1	0.302764	0.133273	0.330974
NR_028407	ARMCX4	0.302239	0.162967	0.377535
NM_018334	LRRN3	0.301953	0.0054988	0.0322816
NM_015660	GIMAP2	0.301262	1.48599e-06	2.79495e-05
NM_001134382	IQSEC1	0.300929	0.0125519	0.0609961
NM_013441	RCAN3	0.300623	1.96775e-06	3.5611e-05
NR_033335	SNORA70G	0.300102	0.000108106	0.00127251
NM_001150	ANPEP	0.30004	0.247296	0.490703
NM_004758	TSPOAP1	0.300002	0.00265458	0.0181164
NM_001164685	THEMIS	0.299337	1.72552e-07	4.05839e-06
NM_005232	EPHA1	0.299043	0.0452912	0.15831
NM_145307	RTKN2	0.298945	0.000127461	0.00145641
NM_006989	RASA4	0.298939	0.0234762	0.0982224
NM_015526	CLIP3	0.298531	0.00267372	0.0182171
NM_173485	TSHZ2	0.298086	0.001844	0.0134755
NM_007360	KLRK1	0.297785	0.22311	0.462894
NM_001004752	OR51F1	0.297188	0.499756	0.738748
NM_000453	SLC5A5	0.297168	0.0599938	0.193109
NM_145006	SUSD3	0.296534	0.000251478	0.00259563
NM_153358	ZNF791	0.295293	2.94054e-05	0.000408957
NR_026998	LOC91450	0.294508	0.0506125	0.171162
NM_015627	LDLRAP1	0.294262	1.37855e-05	0.00020945
NM_000051	ATM	0.294213	0.000382585	0.00366139
NM_052820	CORO2A	0.293809	0.000335993	0.00330151
NM_003730	RNASET2	0.293129	6.53011e-09	2.18645e-07
NR_003369	RRN3P2	0.29292	0.00276054	0.0187168
NM_014548	TMOD2	0.292839	0.00806166	0.043086
NM_022047	DEF6	0.292422	5.41579e-09	1.85309e-07
NM_144994	ANKRD23	0.291626	0.00127835	0.0100222
NM_054114	TAGAP	0.291132	6.63001e-07	1.35519e-05
NM_019600	FAM214A	0.290456	1.15892e-06	2.244e-05
NM_001172669	ZNF668	0.289772	0.131285	0.32799
NM_030576	LIMD2	0.289719	1.23516e-06	2.35871e-05
NM_001077710	FAM110C	0.289163	0.100607	0.272675
NM_024896	ERMP1	0.289074	4.28617e-07	9.08829e-06
NM_012335	MYO1F	0.289039	5.39126e-07	1.12594e-05
NM_020978	AMY2B	0.288996	0.014514	0.067966
NM_025198	MTERF2	0.288067	0.000628284	0.00548716
NM_000218	KCNQ1	0.287001	0.0314527	0.121701
NM_030792	GDPD5	0.286924	0.0556245	0.182627
NM_004654	USP9Y	0.286806	4.88373e-05	0.000638669
NM_001113525	ZNF276	0.285913	1.20938e-05	0.000185884
NM_005442	EOMES	0.285817	0.139028	0.340986
NM_173561	UNC5CL	0.285535	0.122993	0.312652
NM_001134651	EIF4E3	0.285341	2.03447e-11	1.1709e-09
NM_001003806	TARP	0.285278	0.00586071	0.0336681
NR_004859	SCAND2P	0.285168	0.0151736	0.0703948
NR_024233	LINC00167	0.284029	0.040036	0.144637
NR_040085	TRG-AS1	0.283663	0.122262	0.311426
NM_030647	KDM7A	0.283507	2.57867e-08	7.47216e-07
NM_003407	ZFP36	0.28343	1.57755e-05	0.00023567
NM_001194	HCN2	0.283072	0.0946293	0.260888
NM_182501	MTERF4	0.283061	1.69861e-12	1.14053e-10
NR_034003	LOC100130298	0.283	0.0290302	0.11477
NM_175900	C16orf54	0.282873	0.00145695	0.011095
NM_170780	CD200R1	0.282709	0.00936436	0.0485053
NM_033647	HELB	0.28257	2.86342e-09	1.02468e-07
NR_026658	LOC100240735	0.281732	0.0171163	0.0772276
NM_001085384	ZNF154	0.280907	0.0149439	0.0696405
NR_036530	LOC100289230	0.280785	0.000348791	0.00339785
NM_005611	RBL2	0.280422	6.23274e-13	4.44804e-11
NM_021873	CDC25B	0.279964	1.11036e-05	0.000172264
NM_001010855	PIK3R6	0.279764	0.139272	0.341051
NM_080817	GPR82	0.279345	0.0442111	0.155361
NR_024072	MRS2P2	0.279264	0.0065891	0.0367372
NM_001029880	SFMBT2	0.278569	1.34365e-07	3.2209e-06
NM_000164	GIPR	0.278362	0.00409616	0.0255529
NM_020524	PBXIP1	0.278244	2.63623e-06	4.63064e-05
NM_006495	EVI2B	0.278159	2.36087e-06	4.19064e-05
NM_001135580	C19orf71	0.276867	0.105557	0.281365
NM_001130964	PLCD1	0.275469	5.73344e-05	0.000733656
NM_007271	STK38	0.27506	5.35255e-16	6.18963e-14
NM_153209	KIF19	0.274952	0.247004	0.490512
NM_182854	SNX20	0.274913	4.88922e-07	1.02452e-05
NR_040071	TNRC6C-AS1	0.27459	0.00116098	0.00923538
NR_022007	PMS2P4	0.274463	0.0063872	0.0359161
NM_005683	GPR55	0.274428	0.00199674	0.014423
NM_033204	ZNF101	0.273301	1.16898e-07	2.84588e-06
NM_030802	FAM117A	0.272681	1.76292e-05	0.000260558
NM_001744	CAMK4	0.272486	3.05709e-08	8.67728e-07
NM_003884	KAT2B	0.271585	3.26671e-05	0.000446855
NM_015953	NOSIP	0.270849	6.87738e-09	2.29044e-07
NM_015184	PLCL2	0.270491	4.98777e-08	1.32819e-06
NM_001025265	CXorf65	0.269837	0.00256421	0.0176249
NM_017709	FAM46C	0.269683	0.130889	0.327514
NR_022011	PWARSN	0.269381	0.00890068	0.0466278
NR_034104	LINC01260	0.269185	0.163994	0.379141
NM_006887	ZFP36L2	0.268545	2.64454e-09	9.60105e-08
NM_004573	PLCB2	0.26852	1.59094e-10	7.52621e-09
NM_003775	S1PR4	0.268496	9.57112e-05	0.00113842
NM_001161726	PPP2R5C	0.268483	9.56114e-07	1.88046e-05
NM_001145664	RFX8	0.268256	0.0454821	0.158844
NM_005165	ALDOC	0.268122	0.000503153	0.00456677
NM_020725	ATXN7L1	0.268087	1.39111e-05	0.000210844
NM_016269	LEF1	0.267882	0.0691753	0.212268
NM_024997	ATF7IP2	0.267674	0.00165475	0.0123013
NM_022166	XYLT1	0.266826	5.73116e-06	9.48033e-05
NM_145313	RASGEF1A	0.266326	0.000307334	0.00307802
NM_004952	EFNA3	0.266044	0.0302109	0.118351
NM_000655	SELL	0.265674	1.99149e-05	0.000289543
NM_024307	GDPD3	0.265126	0.0257085	0.105106
NR_040091	LOC100506990	0.265054	0.113419	0.29541
NR_024569	LOC100130872	0.263794	0.000968071	0.00794159
NM_001114	ADCY7	0.262298	3.2159e-08	9.00524e-07
NR_033967	SLC2A1-AS1	0.262247	0.117538	0.302863
NM_020654	SENP7	0.26216	3.42645e-06	5.87814e-05
NM_022151	MOAP1	0.261208	8.97686e-07	1.77956e-05
NM_003532	HIST1H3E	0.261146	0.00844988	0.0448493
NM_004071	CLK1	0.260571	3.70834e-12	2.37505e-10
NM_001076675	ZNF626	0.259843	0.623906	0.825839
NM_002660	PLCG1	0.259724	2.31324e-13	1.75091e-11
NM_001198956	DCAF6	0.259458	0.0302921	0.118595
NM_203411	TMEM88	0.258808	0.0304935	0.119092
NM_005786	TSHZ1	0.258341	0.00877043	0.0461779
NM_001145524	YPEL3	0.257823	3.25856e-07	7.24131e-06
NM_001168682	SAP25	0.257	0.000376381	0.00361308
NR_024491	LOC100128573	0.256252	0.0214065	0.0919029
NM_001184879	CD84	0.256183	2.08569e-06	3.74795e-05
NM_003202	TCF7	0.256182	0.197286	0.427687
NM_025159	CXorf21	0.256066	3.9836e-07	8.5926e-06
NM_001039374	CCDC183	0.25525	0.00794509	0.0425799
NM_130772	S100Z	0.25509	0.0189646	0.0834418
NM_001164211	LRCH1	0.254092	0.0507362	0.171381
NM_001242412	AHRR	0.25353	0.000313889	0.00312613
NM_001201552	ZNF821	0.252662	0.00276533	0.0187392
NM_152742	GPC2	0.252517	0.14694	0.352911
NR_037888	STX18-AS1	0.252394	0.00934356	0.0484198
NM_003263	TLR1	0.252338	0.0312653	0.121189
NR_003370	RRN3P1	0.250979	6.34024e-05	0.000796612
NM_030927	TSPAN14	0.250224	4.9974e-06	8.33278e-05
NM_174898	LYG1	0.249578	0.00587564	0.0337073
NM_178841	RNF166	0.249166	5.2501e-08	1.38039e-06
NM_030957	ADAMTS10	0.24887	0.0582491	0.188807
NM_153837	ADGRG5	0.248578	0.144631	0.348976
NR_022008	PWAR5	0.248508	0.0013494	0.010461
NM_201433	GAS7	0.247314	0.156957	0.367981
NM_001112732	MCF2L	0.246636	0.329585	0.584797
NM_001005404	YPEL2	0.24653	0.000673151	0.00581798
NR_001545	TTTY15	0.246264	2.1224e-14	1.89333e-12
NM_002702	POU6F1	0.246093	0.00306359	0.0202869
NM_000054	AVPR2	0.2449	0.0406577	0.146291
NM_032131	ARMC2	0.243987	0.0645325	0.202397
NM_001855	COL15A1	0.243493	0.160809	0.374182
NM_003790	TNFRSF25	0.241139	2.74031e-10	1.23999e-08
NM_001165958	GSDMB	0.240835	0.0752101	0.224118
NM_014585	SLC40A1	0.237244	0.0349072	0.130954
NM_002235	KCNA6	0.23599	0.0627289	0.198788
NM_005164	ABCD2	0.235762	0.00146051	0.0111086
NM_153350	FBXL16	0.235597	0.014635	0.068353
NM_017773	LAX1	0.234943	2.0717e-09	7.7932e-08
NR_024620	FOXN3-AS2	0.234689	0.0425599	0.151218
NR_024586	KMT2E-AS1	0.234581	7.29317e-05	0.000900934
NM_175054	HIST4H4	0.233701	0.00126416	0.00992963
NM_001242318	PDE7A	0.233065	2.07368e-14	1.86318e-12
NM_001130025	TCAF2	0.232904	3.76241e-05	0.000507438
NR_015430	LINC01550	0.231313	0.0564255	0.184621
NR_038404	LOC100506801	0.229101	0.0256225	0.104849
NM_021630	PDLIM2	0.228966	0.0257325	0.105144
NM_014897	ZNF652	0.228757	2.08501e-06	3.74795e-05
NM_006139	CD28	0.227912	3.64793e-11	1.99212e-09
NR_027237	LOC728743	0.227614	6.65912e-05	0.000829998
NR_002169	OR1F2P	0.227005	0.134045	0.332094
NM_006977	ZBTB25	0.226553	1.85729e-06	3.39693e-05
NM_001408	CELSR2	0.226367	0.0482863	0.16546
NR_003284	PA2G4P4	0.226021	0.00288559	0.0193857
NM_001461	FMO5	0.225645	0.0708748	0.215786
NM_001123228	TMEM14EP	0.2251	1.89588e-05	0.000276607
NM_152760	SNX32	0.224002	0.002974	0.0198213
NR_024359	SMIM10L2A	0.22374	0.125087	0.316377
NM_032553	GPR174	0.223718	2.71542e-08	7.83207e-07
NM_007005	TLE4	0.22367	5.4746e-07	1.13954e-05
NM_182961	SYNE1	0.223472	6.22709e-08	1.60021e-06
NM_001754	RUNX1	0.22258	0.00040258	0.00382054
NM_206927	SYTL2	0.221933	1.68985e-16	2.08956e-14
NM_016337	EVL	0.2218	3.43975e-11	1.90929e-09
NM_020452	ATP8B2	0.221166	2.24777e-07	5.1794e-06
NM_016651	DACT1	0.220124	0.0146052	0.0682394
NM_001130034	PLEKHB1	0.219698	0.000124583	0.00142876
NM_006226	PLCL1	0.219627	2.64723e-06	4.64344e-05
NM_002838	PTPRC	0.219357	3.22093e-07	7.18326e-06
NM_006482	DYRK2	0.21818	0.0296017	0.116617
NM_001162501	TNRC6B	0.217857	0.0175999	0.0788965
NM_012214	MGAT4A	0.217826	2.1094e-06	3.77967e-05
NM_178129	P2RY8	0.217448	1.47823e-05	0.000222084
NM_002961	S100A4	0.216955	3.66426e-09	1.28666e-07
NM_138576	BCL11B	0.215876	6.92671e-06	0.000113378
NM_002313	ABLIM1	0.215553	0.000616912	0.00540675
NM_139343	BIN1	0.214566	0.0190117	0.0835457
NM_001010906	NUGGC	0.214502	8.77863e-05	0.00105116
NM_175571	GIMAP8	0.213953	6.48812e-10	2.71913e-08
NM_015147	CEP68	0.213626	5.23837e-06	8.69973e-05
NR_036433	FAM172BP	0.212726	0.000398213	0.00378772
NM_033347	KCNK7	0.212574	0.0457341	0.159323
NM_002221	ITPKB	0.212324	4.19532e-07	8.97181e-06
NM_005810	KLRG1	0.211029	0.00757989	0.0411231
NM_016824	ADD3	0.210999	1.06848e-21	2.42622e-19
NR_040058	RAD51-AS1	0.209109	4.31099e-07	9.12542e-06
NM_001105556	THEMIS2	0.208965	0.000345474	0.0033708
NM_001025101	MBP	0.208562	5.54033e-14	4.55219e-12
NR_038940	SH3PXD2A-AS1	0.208366	0.103085	0.277022
NM_005775	SORBS3	0.207791	0.00523106	0.0311692
NM_002922	RGS1	0.206947	0.058297	0.188864
NM_001162371	LOC728392	0.206468	0.0119654	0.0587865
NM_015621	CCDC69	0.205975	3.14786e-09	1.12005e-07
NR_024013	FKSG29	0.205408	0.00911947	0.0474752
NM_198517	TBC1D10C	0.205214	2.66732e-10	1.21135e-08
NM_144665	SESN3	0.204906	0.000322271	0.00319883
NM_032854	CORO6	0.204461	0.0240642	0.10006
NM_173648	CCDC141	0.202667	0.0101597	0.0515162
NM_002830	PTPN4	0.202107	9.06167e-16	1.01046e-13
NM_020682	AS3MT	0.200931	0.0469719	0.162403
NM_001346	DGKG	0.200008	0.0624215	0.198367
NM_152723	CCDC89	0.199815	0.0932799	0.257966
NM_052847	GNG7	0.199204	0.0323507	0.123935
NR_002814	LOC374443	0.197936	1.47713e-06	2.78249e-05
NR_028474	LOC100303749	0.197236	0.0390764	0.142033
NM_001080437	SNED1	0.196527	0.0291533	0.11522
NM_001010917	GOLGA7B	0.196475	0.0496577	0.168617
NM_133378	TTN	0.196153	0.011632	0.0576249
NM_020307	CCNL1	0.195272	8.13558e-13	5.67627e-11
NM_014698	TMEM63A	0.194261	1.36379e-06	2.58851e-05
NR_003491	MIAT	0.194115	2.44661e-06	4.32801e-05
NM_001190482	PCSK5	0.193933	0.00442993	0.0272808
NM_181711	GRASP	0.193817	0.0254379	0.10423
NM_001177506	AOAH	0.192919	0.0018729	0.0136388
NM_033086	FGD3	0.19137	1.95506e-09	7.37667e-08
NR_026597	DIRC3	0.190521	0.0277529	0.111026
NM_001400	S1PR1	0.188189	1.03775e-06	2.02507e-05
NM_006472	TXNIP	0.186059	5.19647e-05	0.000674623
NM_002758	MAP2K6	0.185143	0.00304375	0.0201889
NM_001007232	CARD17	0.183784	0.00120734	0.00954331
NM_001145808	ITGAM	0.182484	0.00336995	0.0217281
NM_001352	DBP	0.18212	0.000371735	0.00358341
NM_198460	GBP6	0.180412	0.016929	0.0766126
NM_001012753	ZNF763	0.179803	0.054296	0.179725
NM_030625	TET1	0.179423	0.0309627	0.12024
NM_001014279	ANXA2R	0.178684	1.26298e-05	0.000192828
NM_012445	SPON2	0.176349	0.0116238	0.0576068
NM_001026383	CCDC7	0.176239	1.46879e-18	2.29297e-16
NM_206967	C16orf74	0.176117	0.0383637	0.140136
NM_033119	NKD1	0.175824	0.0201911	0.087863
NM_014400	LYPD3	0.175767	0.00530163	0.0314248
NM_003268	TLR5	0.17478	0.00328948	0.0213415
NM_001715	BLK	0.173846	0.0241222	0.100187
NM_001142784	IL11RA	0.169582	1.40775e-09	5.46006e-08
NM_016388	TRAT1	0.168903	9.80186e-19	1.58981e-16
NM_001035254	FAM102A	0.168764	3.79566e-11	2.05212e-09
NM_021805	SIGIRR	0.168292	1.06151e-09	4.24909e-08
NM_004271	LY86	0.167962	0.0848718	0.242056
NM_024888	PLPPR3	0.166322	0.0660977	0.206026
NM_003105	SORL1	0.165654	4.53983e-07	9.57736e-06
NM_004430	EGR3	0.165477	7.05229e-06	0.000114832
NM_005615	RNASE6	0.164975	0.0673043	0.208266
NR_023382	ZNF815P	0.162849	0.0439969	0.154902
NM_198581	ZC3H6	0.162586	2.01535e-07	4.67838e-06
NM_019112	ABCA7	0.16227	0.0199215	0.0868108
NM_178457	ZNF831	0.161785	3.16623e-08	8.90525e-07
NM_020404	CD248	0.160818	0.0170399	0.076994
NM_006209	ENPP2	0.160434	2.54802e-06	4.482e-05
NM_021950	MS4A1	0.160075	0.0715495	0.217311
NM_024711	GIMAP6	0.159636	5.95578e-07	1.23149e-05
NM_020393	PGLYRP4	0.159367	0.0191577	0.0841283
NM_001803	CD52	0.158501	3.37718e-17	4.48698e-15
NM_001098537	PNPLA7	0.158106	0.0236271	0.0987218
NM_032044	REG4	0.155081	0.0245046	0.101418
NM_001142311	TMEM169	0.152425	0.00132091	0.0102784
NM_001018011	ZBTB16	0.152125	0.00170378	0.0125908
NM_001173393	HAVCR1	0.151352	3.6636e-05	0.000496794
NM_022355	DPEP2	0.150523	3.55684e-06	6.04946e-05
NM_007368	RASA3	0.150017	7.67016e-07	1.54256e-05
NM_014987	IGSF9B	0.149654	3.49102e-09	1.23511e-07
NM_152321	ERP27	0.147616	2.75814e-07	6.21776e-06
NM_145259	ACVR1C	0.146515	0.00778996	0.0419891
NM_003307	TRPM2	0.146277	0.000705403	0.00606734
NM_017806	LIME1	0.144614	2.28724e-06	4.07495e-05
NM_001013632	TCTEX1D4	0.144044	1.22076e-07	2.95466e-06
NM_001098623	OBSCN	0.141885	8.64395e-07	1.71902e-05
NM_178844	NLRC3	0.139936	2.4177e-11	1.37738e-09
NR_033904	LINC00921	0.13795	0.0344607	0.129789
NM_001080434	LMTK3	0.136973	7.33005e-08	1.86446e-06
NM_206997	GPR152	0.134803	0.0285107	0.113182
NR_002454	LOC606724	0.133989	1.28513e-13	1.01583e-11
NM_001465	FYB	0.133687	1.98388e-13	1.52004e-11
NM_000399	EGR2	0.133477	6.35378e-09	2.13313e-07
NR_038286	PSMD6-AS2	0.132806	0.00255594	0.017612
NM_173527	REM2	0.129863	0.00013716	0.00154602
NM_033004	NLRP1	0.12756	7.58416e-20	1.39292e-17
NM_001130699	IPCEF1	0.127474	0.000120084	0.00138847
NM_001142946	C11orf21	0.125811	0.000140227	0.00157774
NM_005252	FOS	0.12557	2.66885e-15	2.70985e-13
NR_024344	MIR4697HG	0.121496	8.07858e-06	0.000129713
NM_030636	EEPD1	0.120748	4.72361e-05	0.00062041
NM_007261	CD300A	0.1201	4.45586e-06	7.51002e-05
NM_001024401	SBK1	0.118886	0.000624531	0.0054582
NM_052880	PIK3IP1	0.116236	1.04314e-10	5.15059e-09
NM_006757	TNNT3	0.11526	0.000112153	0.0013152
NM_021196	SLC4A5	0.115249	0.000488769	0.00447197
NM_139022	TSPAN32	0.115034	3.99936e-06	6.75886e-05
NM_001190945	TRAF1	0.114972	6.56673e-13	4.65976e-11
NM_147130	NCR3	0.112591	1.37523e-06	2.60625e-05
NM_004527	MEOX1	0.112146	0.00139146	0.0107404
NM_001974	ADGRE1	0.110852	0.000204262	0.00216556
NM_004438	EPHA4	0.11012	7.07913e-09	2.33275e-07
NR_038353	FAM153C	0.109646	0.0662472	0.206342
NR_029373	LEF1-AS1	0.109232	0.00526404	0.0312911
NR_001542	TTTY10	0.109083	0.021044	0.0908466
NM_018384	GIMAP5	0.108337	1.80558e-14	1.65808e-12
NM_001201466	ROPN1L	0.103616	5.12143e-05	0.000666267
NM_016247	IMPG2	0.101466	0.00524745	0.0312308
NM_003328	TXK	0.100804	3.10589e-19	5.31363e-17
NM_021643	TRIB2	0.0998952	4.00831e-15	3.973e-13
NM_198081	SCML4	0.0988317	0.00995341	0.0507588
NM_014722	RIPOR2	0.0986659	1.24532e-10	6.05168e-09
NM_002348	LY9	0.0984186	0.00417614	0.025974
NM_002185	IL7R	0.0958506	2.11362e-38	1.8855e-35
NM_002258	KLRB1	0.095094	4.50097e-06	7.57582e-05
NM_016588	NRN1	0.0921271	0.0249452	0.102656
NM_147196	TMIE	0.0888528	0.0151081	0.0701434
NM_004925	AQP3	0.0874363	7.7841e-08	1.97192e-06
NM_174858	AK5	0.0856254	0.00297358	0.0198213
NM_152996	ST6GALNAC3	0.0829974	0.00210433	0.0150435
NM_005954	MT3	0.0821132	0.00307561	0.020345
NM_001964	EGR1	0.0817505	2.11268e-20	4.05928e-18
NM_000369	TSHR	0.0813624	0.0167763	0.0762164
NM_130783	TSPAN18	0.074717	0.00654597	0.0365783
NM_031950	FGFBP2	0.0689995	0.00440487	0.0271935
NM_017415	KLHL3	0.0685171	1.47904e-10	7.06211e-09
NM_002341	LTB	0.0679505	5.94256e-14	4.85076e-12
NM_145200	CABP4	0.0669029	0.00668002	0.0371281
NM_152332	TC2N	0.0651109	1.41118e-26	4.63794e-24
NM_005449	FCMR	0.0627119	8.07067e-21	1.62572e-18
NM_015085	RAP1GAP2	0.0626809	7.27063e-06	0.000117926
NM_000565	IL6R	0.0603706	3.52607e-15	3.55138e-13
NM_173574	ZNF683	0.0590856	2.28084e-05	0.000325547
NM_001098670	RASGRP2	0.0571302	6.92248e-17	9.10052e-15
NM_016270	KLF2	0.0561351	1.04882e-07	2.59381e-06
NM_004778	PTGDR2	0.0533694	0.000439353	0.0041071
NM_001144952	SDK2	0.0528967	0.00420929	0.0261496
NM_001781	CD69	0.0522233	4.65725e-22	1.09744e-19
NM_153236	GIMAP7	0.0521378	4.18658e-32	1.86736e-29
NM_001017373	SAMD3	0.0520934	1.20351e-08	3.76708e-07
NM_130759	GIMAP1	0.0511902	0.00893308	0.0467191
NR_033982	LINC01801	0.0459817	0.00141699	0.0108657
NM_152529	GPR155	0.0448577	2.50768e-13	1.87535e-11
NM_006763	BTG2	0.0430422	4.19511e-26	1.27787e-23
NM_018326	GIMAP4	0.0428295	4.07706e-21	8.34728e-19
NM_004418	DUSP2	0.037979	6.41614e-31	2.76314e-28
NM_000597	IGFBP2	0.0338267	0.0174763	0.0784551
NM_001170553	VSIG1	0.0327131	9.0356e-05	0.00107677
NM_014465	SULT1B1	0.0249455	9.28645e-06	0.000146437
NM_001003406	CACNA1I	0.0237513	4.52576e-12	2.86915e-10
NM_004624	VIPR1	0.0214829	3.65277e-11	1.99212e-09
NM_133261	GIPC3	0.0207104	0.000447267	0.00417171
NM_080747	KRT72	0.0173891	0.00333985	0.0216009
NM_001163278	TENM1	0.016273	2.23378e-34	1.21294e-31
NR_038447	LINC00861	0.0160041	7.71508e-07	1.54909e-05
NM_003783	B3GALT2	0.0142635	4.36293e-05	0.00057905
NM_000789	ACE	0.01117	0.000589064	0.00519917
NM_021624	HRH4	0.0105079	2.53383e-09	9.33481e-08
NM_002104	GZMK	0.0103794	1.45017e-08	4.46496e-07
NM_175068	KRT73	0.0099987	0.00207336	0.014874
NM_153370	PI16	0.00791452	2.66822e-07	6.0588e-06
NM_005814	GPA33	0.00734297	3.02098e-11	1.69189e-09
NM_022124	CDH23	0.00402944	6.38638e-05	0.000801603
NM_000239	LYZ	0.00284042	0.0772173	0.227767
Gene Ontology term	Cluster frequency	Genome frequency	Corrected	FDR	False	Genes annotated to the term
			P-value		Positives
unannotated	278 of 1249 genes, 22.3%	2270 of 19499 genes, 11.6%	9.04e-25	0.00%	0.00	SRP14-AS1, C2orf15, ARIH2OS, NA, GUSBP2, LINC00861, UBL3, HPYR1, MRFAP1L1, KIAA1551, FGFBP2, FOXN3-AS2, FAM238C, SNORA77, geneSymbols, ZNF667-AS1, GPA33, C16orf54, PPFIBP2, MGC16025, LOC728392, PLEKHM3, DOC2GP, FLJ27354, PDLIM2, FCGBP, SGTB, LINC00167, LOC100270804, PP7080, LINC00852, MIAT, LIMD2, FKBP1AP1, LINC01281, GVINP1, LOC100240735, TARP, MTMR10, PWARSN, FLJ10038, LOC100132356, FAM172A, LO…
lymphocyte differentiation	56 of 1249 genes, 4.5%	322 of 19499 genes, 1.7%	2.67e-08	0.00%	0.00	THEMIS, TCF7, PIK3R6, ITK, ZAP70, DOCK11, LCK, RHOH, IL12A, ADA, LYL1, CD79B, LY9, CARD11, PLCL2, RARA, ZBTB1, EP300, PTPN6, SASH3, CD27, ZNF683, PIK3R1, SOS1, ZBTB16, ATM, SATB1, EGR1, KIAA0922, CD79A, PTK2B, BCL11B, RASGRP1, NCKAP1L, IKZF1, IL7R, CD28, MFNG, SMAD7, VAV1, PREX1, FLT3LG, RUNX1, CD3D, ITM2A, RIPK3, ZFP36L2, LEF1, HDAC4, EOMES, IFNE, INPP5D, CAMK4, CD8A, ITPKB, PTPRC
leukocyte differentiation	71 of 1249 genes, 5.7%	474 of 19499 genes, 2.4%	6.61e-08	0.00%	0.00	THEMIS, PIK3R6, ZAP70, LCK, ADA, EVI2B, LYL1, LY9, TRPM2, PLCL2, RARA, ZBTB1, EP300, SASH3, ZNF683, PIK3R1, SATB1, CD79A, RASSF2, IKZF1, IL7R, CD28, SMAD7, PDE1B, FLT3LG, RUNX1, CD3D, JUNB, LEF1, GPR55, HDAC4, AGER, INPP5D, EFNA4, CD8A, ITPKB, ZNF675, TCF7, ITK, TYROBP, DOCK11, RHOH, IL12A, CD79B, CARD11, PTPN6, CD27, SOS1, L3MBTL3, FOS, ZBTB16, ATM, EGR1, KIAA0922, PTK2B, RASGRP1, BCL11B, NCKAP1…
T cell activation	64 of 1249 genes, 5.1%	455 of 19499 genes, 2.3%	9.11e-06	0.00%	0.00	THEMIS, CD3G, PIK3R6, CD6, ZAP70, LCK, ICOS, ADA, LY9, RARA, ZBTB1, SASH3, RIPOR2, ZNF683, PIK3R1, KLRK1, LAT, SIT1, SATB1, IL7R, CD28, SMAD7, AIF1, SLA2, RUNX1, CD300A, CD3D, NLRC3, LEF1, AGER, CD8A, ITPKB, IGFBP2, LAX1, TCF7, TMIGD2, ITK, RHOH, GRAP2, IL12A, TNFAIP8L2, CARD11, PTPN6, CD27, SMAD3, SOS1, ZBTB16, KIAA0922, EGR1, CD5, RASGRP1, BCL11B, NCKAP1L, CD247, VAV1, PREX1, PAG1, RIPK3, ZFP36…
hemopoiesis	95 of 1249 genes, 7.6%	805 of 19499 genes, 4.1%	1.84e-05	0.00%	0.00	THEMIS, FLI1, SNRK, NBEAL2, PIK3R6, ZAP70, LCK, ADA, EVI2B, LYL1, LY9, TRPM2, PLCL2, RARA, ZBTB1, EP300, SASH3, ZNF683, PIK3R1, HIST1H3E, SATB1, CD79A, RASSF2, TIPARP, KMT2E, LDB1, IKZF1, IL7R, CD28, ZFP36, SMAD7, PDE1B, FLT3LG, RUNX1, CD3D, JUNB, KLF2, LEF1, GPR55, RTKN2, HDAC4, AGER, EFNA4, INPP5D, CD8A, ITPKB, HIPK1, ACE, CREBBP, MEOX1, JAK2, TCF7, ZNF675, KAT6A, ITK, TYROBP, DOCK11, RHOH, ACV…
T cell differentiation	39 of 1249 genes, 3.1%	219 of 19499 genes, 1.1%	2.10e-05	0.00%	0.00	THEMIS, TCF7, PIK3R6, ITK, ZAP70, LCK, RHOH, IL12A, ADA, LY9, CARD11, RARA, ZBTB1, SASH3, CD27, ZNF683, SOS1, ZBTB16, SATB1, EGR1, KIAA0922, BCL11B, RASGRP1, NCKAP1L, IL7R, CD28, SMAD7, VAV1, PREX1, RUNX1, CD3D, RIPK3, ZFP36L2, LEF1, EOMES, CD8A, CAMK4, ITPKB, PTPRC
hematopoietic or lymphoid organ development	98 of 1249 genes, 7.8%	845 of 19499 genes, 4.3%	2.57e-05	0.00%	0.00	THEMIS, FLI1, SNRK, NBEAL2, PIK3R6, ZAP70, LCK, ADA, EVI2B, LYL1, LTB, LY9, TRPM2, PLCL2, RARA, ZBTB1, EP300, SASH3, ZNF683, PIK3R1, HIST1H3E, SATB1, CD79A, SLC40A1, RASSF2, TIPARP, KMT2E, LDB1, IKZF1, IL7R, CD28, ZFP36, SMAD7, PDE1B, FLT3LG, RUNX1, CD3D, JUNB, KLF2, LEF1, GPR55, RTKN2, HDAC4, AGER, EFNA4, INPP5D, CD8A, ITPKB, HIPK1, ACE, CREBBP, MEOX1, JAK2, TCF7, ZNF675, KAT6A, ITK, TYROBP, DOC…
immune system development	101 of 1249 genes, 8.1%	891 of 19499 genes, 4.6%	4.92e-05	0.00%	0.00	THEMIS, FLI1, SNRK, IL27RA, NBEAL2, PIK3R6, ZAP70, LCK, ICOS, ADA, EVI2B, LYL1, LTB, LY9, TRPM2, PLCL2, RARA, ZBTB1, EP300, SASH3, ZNF683, PIK3R1, HIST1H3E, SATB1, CD79A, SLC40A1, RASSF2, TIPARP, KMT2E, LDB1, IKZF1, IL7R, CD28, ZFP36, SMAD7, PDE1B, FLT3LG, RUNX1, CD3D, JUNB, KLF2, LEF1, GPR55, RTKN2, HDAC4, AGER, EFNA4, INPP5D, CD8A, ITPKB, HIPK1, ACE, CREBBP, MEOX1, JAK2, TCF7, ZNF675, KAT6A, IT…
lymphocyte activation	82 of 1249 genes, 6.6%	692 of 19499 genes, 3.5%	0.00018	0.00%	0.00	THEMIS, IL27RA, CD3G, PIK3R6, CD6, ZAP70, MS4A1, LCK, ICOS, ADA, LYL1, LY9, PLCL2, RARA, ZBTB1, EP300, SASH3, RIPOR2, ZNF683, PIK3R1, KLRK1, LAT, SIT1, SATB1, CD79A, IKZF1, IL7R, CD28, SMAD7, AIF1, SLA2, FLT3LG, RUNX1, CD300A, CD3D, NLRC3, LEF1, HDAC4, AGER, INPP5D, CD8A, ITPKB, IGFBP2, LAX1, TCF7, TMIGD2, ITK, DOCK11, RHOH, GRAP2, IL12A, CD79B, TNFAIP8L2, CARD11, PTPN6, CD27, NCR3, SMAD3, SOS1, …
regulation of small GTPase mediated signal transduction	47 of 1249 genes, 3.8%	314 of 19499 genes, 1.6%	0.00018	0.00%	0.00	ARHGEF18, RHOU, ARHGAP4, RHOH, AMOT, RAP1GAP2, GMIP, TIAM1, ARHGAP9, SH3BP1, RIPOR2, RHOT1, SCAI, OBSCN, SOS1, RASGEF1A, ARHGEF1, ARHGAP15, IQSEC1, STMN3, MADD, RASGRP1, PLEKHG3, ARHGAP45, MCF2L, CYTH4, TAGAP, P2RY10, PLEKHG6, VAV1, PREX1, ARHGAP30, P2RY8, RASA3, ARHGDIB, RASA4, RALGAPA2, OGT, GPR55, ARHGAP25, FGD3, ITPKB, GPR65, LPAR6, SPATA13, SYNGAP1, FARP2
regulation of T cell activation	47 of 1249 genes, 3.8%	316 of 19499 genes, 1.6%	0.00022	0.00%	0.00	CD3G, TMIGD2, PIK3R6, CD6, ZAP70, LCK, ICOS, IL12A, GRAP2, ADA, TNFAIP8L2, CARD11, RARA, ZBTB1, PTPN6, SASH3, RIPOR2, CD27, ZNF683, PIK3R1, KLRK1, SOS1, ZBTB16, LAT, SIT1, KIAA0922, CD5, RASGRP1, NCKAP1L, IL7R, CD28, AIF1, SMAD7, VAV1, CD247, RUNX1, CD300A, CD3D, PAG1, RIPK3, AGER, CAMK4, ITPKB, IGFBP2, PTPRC, LAX1, ICOSLG
leukocyte cell-cell adhesion	45 of 1249 genes, 3.6%	323 of 19499 genes, 1.7%	0.00285	0.00%	0.00	SELPLG, CD3G, TMIGD2, PIK3R6, CD6, ZAP70, LCK, ICOS, IL12A, GRAP2, ADA, TNFAIP8L2, CARD11, ITGB7, RARA, ZBTB1, PTPN6, SASH3, RIPOR2, CD27, PIK3R1, KLRK1, ZBTB16, KIAA0922, CD5, RASGRP1, NCKAP1L, IL7R, CD28, AIF1, SMAD7, VAV1, SEMA4D, CD247, CD300A, CD3D, PAG1, SELL, AGER, ITPKB, TNF, IGFBP2, PTPRC, LAX1, ICOSLG
positive regulation of leukocyte cell-cell adhesion	34 of 1249 genes, 2.7%	217 of 19499 genes, 1.1%	0.00453	0.00%	0.00	CD3G, TMIGD2, PIK3R6, CD6, ZAP70, LCK, ICOS, IL12A, GRAP2, ADA, CARD11, RARA, ZBTB1, PTPN6, SASH3, CD27, PIK3R1, KLRK1, ZBTB16, CD5, RASGRP1, NCKAP1L, IL7R, CD28, AIF1, VAV1, CD247, CD3D, AGER, ITPKB, TNF, IGFBP2, ICOSLG, PTPRC
positive regulation of T cell activation	33 of 1249 genes, 2.6%	208 of 19499 genes, 1.1%	0.00487	0.00%	0.00	CD3G, TMIGD2, PIK3R6, CD6, ZAP70, LCK, ICOS, IL12A, GRAP2, ADA, CARD11, RARA, ZBTB1, PTPN6, SASH3, CD27, PIK3R1, KLRK1, ZBTB16, CD5, RASGRP1, NCKAP1L, CD28, IL7R, AIF1, VAV1, CD247, CD3D, AGER, ITPKB, IGFBP2, ICOSLG, PTPRC
regulation of leukocyte cell-cell adhesion	41 of 1249 genes, 3.3%	290 of 19499 genes, 1.5%	0.00600	0.00%	0.00	CD3G, TMIGD2, PIK3R6, CD6, ZAP70, LCK, ICOS, IL12A, GRAP2, ADA, TNFAIP8L2, CARD11, RARA, ZBTB1, PTPN6, SASH3, RIPOR2, CD27, PIK3R1, KLRK1, ZBTB16, KIAA0922, CD5, RASGRP1, NCKAP1L, IL7R, CD28, AIF1, SMAD7, VAV1, CD247, CD300A, CD3D, PAG1, AGER, ITPKB, TNF, IGFBP2, PTPRC, LAX1, ICOSLG
cell activation	132 of 1249 genes, 10.6%	1380 of 19499 genes, 7.1%	0.00679	0.12%	0.02	THEMIS, NBEAL2, PIK3R6, MS4A1, LCK, ADA, LYL1, LY9, TRPM2, ARHGAP9, RIPOR2, ZNF683, PIK3R1, LAT, SIT1, SATB1, TSPAN14, CD79A, DNASE1, ARHGAP45, IKZF1, CD28, SLA2, AIF1, NPPA, SELL, METTL7A, RAB3A, INPP5D, CD8A, IGFBP2, TMEM63A, PIK3R5, SELPLG, JAK2, CFP, PRAM1, RHOH, DGKD, TNFAIP8L2, CD79B, CARD11, SMAD3, ATM, ALDOC, CD5, PTK2B, BCL11B, RASGRP1, DGKA, IQGAP2, NCKAP1L, CD247, CD84, TBC1D10C, ITM2A…

## Sheet: Table S4
Table S4: The GO ananlysis and list of genes downregulated in CD4+ T cells restimulated to day 15 vs stimuated for 12 days - T15 vs T12
RefSeq	geneSymbols	T15.vs.T12.FC	T15.vs.T12.p.value	T15.vs.T12.adjusted.p
NM_016176	SDF4	0.649819	0.00529943	0.0313383
NM_001166261	MTIF3	0.649032	0.00796728	0.0425573
NM_014827	ZC3H11A	0.646782	0.00818256	0.0434924
NM_003414	ZNF267	0.64638	0.00286243	0.0195176
NM_032122	DTNBP1	0.643728	0.00373659	0.0239508
NM_006378	SEMA4D	0.64243	0.00689996	0.038102
NM_001025598	ARHGAP30	0.641597	0.00138269	0.0110936
NM_001193304	TMEM127	0.640669	0.00900045	0.0466153
NM_017747	ANKHD1	0.635757	0.00362967	0.0234701
NM_199344	SFT2D2	0.635618	0.00400248	0.0252019
NM_003439	ZKSCAN1	0.634963	0.00963135	0.0492325
NM_005644	TAF12	0.633855	0.00961337	0.0491619
NM_001039712	DEDD	0.632258	0.00616323	0.035105
NM_020732	ARID1B	0.631203	0.00847061	0.0444981
NM_015541	LRIG1	0.629658	0.00368912	0.0237501
NM_001042603	KDM5A	0.628608	0.00870227	0.0455524
NM_145858	CRYZL1	0.628121	0.00565355	0.0327411
NM_014939	TRAPPC8	0.627434	0.00558728	0.0324968
NM_004716	PCSK7	0.626131	0.000848866	0.00754676
NM_001190850	CNOT4	0.624103	0.00126689	0.0103818
NM_004397	DDX6	0.623864	0.00819289	0.0435055
NM_001130438	SPTAN1	0.621064	0.000856604	0.0076098
NM_005885	MARCH6	0.620288	0.00534209	0.031543
NM_182764	ELMO2	0.613746	0.00828562	0.0438112
NM_023034	NSD3	0.61195	0.00748356	0.0405256
NM_004869	VPS4B	0.611734	0.00667936	0.0371455
NM_002505	NFYA	0.610827	0.00878917	0.0458525
NM_182641	BPTF	0.610797	0.00293485	0.019919
NM_001122	PLIN2	0.607685	0.00513576	0.0306633
NM_015100	POGZ	0.606843	0.00269738	0.0186189
NM_033296	MRFAP1	0.60649	0.00330789	0.021932
NM_020214	PARP6	0.605737	0.000869156	0.00769805
NM_005337	NCKAP1L	0.605602	0.00152035	0.0118899
NM_002382	MAX	0.605297	0.00272186	0.0187658
NM_001668	ARNT	0.602828	0.00162654	0.0125205
NM_001159944	EVI5L	0.602709	0.00458565	0.0282095
NM_006185	NUMA1	0.601907	0.00553176	0.0323061
NM_003128	SPTBN1	0.601634	0.0047873	0.0291149
NM_144658	DOCK11	0.599857	0.00182287	0.0136355
NM_006609	MAP3K2	0.598023	0.00775784	0.0417228
NM_015891	CDC40	0.59767	0.00712684	0.0391527
NM_000206	IL2RG	0.595928	0.00123328	0.0101779
NM_020448	NIPAL3	0.593875	0.00142705	0.0113335
NM_000123	ERCC5	0.593027	0.00710119	0.03903
NM_005308	GRK5	0.59011	0.00330778	0.021932
NM_004048	B2M	0.588945	0.00537664	0.0316331
NM_004877	GMFG	0.588	0.00801583	0.0427583
NM_001112736	FAM208A	0.587515	0.00144536	0.0114635
NM_001018076	NR3C1	0.586628	0.00725265	0.039677
NM_001170464	CDK17	0.585748	0.0020069	0.0147183
NM_001042355	CYLD	0.58489	0.00157243	0.0121677
NM_024735	FBXO31	0.584699	0.00686079	0.0379392
NM_018226	RNPEPL1	0.584555	0.00403175	0.0253726
NM_001310	CREBL2	0.583448	0.00608093	0.0347203
NM_000073	CD3G	0.583375	0.00239721	0.0169447
NM_006407	ARL6IP5	0.579735	0.00152547	0.0118983
NM_020821	VPS13C	0.579672	0.000881733	0.00780357
NM_004882	CIR1	0.578702	0.00108751	0.00920453
NM_024901	DENND2D	0.578661	0.000589575	0.00561503
NM_152468	TMC8	0.575906	0.00582848	0.0335558
NM_004604	STX4	0.574528	0.000152119	0.00190953
NM_001195144	ANKRD44	0.573351	0.000532472	0.00515044
NM_001102595	DTX2	0.572681	0.00933145	0.0480335
NM_006026	H1FX	0.572157	0.00902819	0.0467178
NM_001080391	SP100	0.57178	0.00304456	0.0205569
NM_001077663	URGCP	0.56923	0.0073045	0.0398772
NM_181453	GCC2	0.569152	0.00759157	0.0409973
NM_006631	ZNF266	0.567741	0.00573615	0.0331255
NM_018216	PANK4	0.566215	0.00732831	0.0399239
NM_173165	NFATC3	0.566	0.0049713	0.0299092
NM_052932	TMEM123	0.565666	0.00527174	0.0312059
NM_001173524	TROVE2	0.565327	0.00317608	0.0212618
NM_001031723	DNAJB14	0.565146	0.0064255	0.036247
NM_001802	CDR2	0.564417	0.000638522	0.00600824
NM_006795	EHD1	0.563917	0.000234711	0.00270919
NR_024408	PSMD5-AS1	0.563887	0.00968728	0.0494969
NM_024613	PLEKHF2	0.563259	0.00757452	0.0409428
NM_000368	TSC1	0.559501	0.00133636	0.0108104
NM_001136262	ATXN7L3B	0.558233	0.0003672	0.003884
NM_020336	RALGAPB	0.55501	0.000676385	0.00631901
NM_001684	ATP2B4	0.554894	0.00933649	0.0480384
NM_144775	SMCR8	0.554485	0.00616181	0.035105
NM_014977	ACIN1	0.553822	0.00339497	0.0223581
NM_006954	ZNF33A	0.553411	0.00106417	0.00904392
NM_000021	PSEN1	0.553248	0.00268807	0.0185764
NM_016003	WIPI2	0.552865	0.00106367	0.00904392
NM_020193	EMSY	0.552193	0.00709795	0.03903
NM_001127236	GPBP1	0.551364	0.000397121	0.00410813
NM_017762	MTMR10	0.551097	0.00487168	0.0294757
NM_030961	TRIM56	0.550857	0.00645699	0.0363036
NM_019059	TOMM7	0.550488	0.00225818	0.0161956
NR_003003	SCARNA17	0.549978	0.0015973	0.0123358
NM_003145	SSR2	0.549398	0.00941066	0.0483777
NM_001123329	ZBTB1	0.548723	0.000361253	0.00383836
NM_015726	DCAF8	0.548632	0.00714705	0.0392403
NM_002586	PBX2	0.548283	0.00406791	0.0255455
NM_004380	CREBBP	0.547743	0.00052329	0.00508672
NM_006116	TAB1	0.546195	0.00287757	0.0195981
NM_031925	TMEM120A	0.545284	0.00180946	0.0135579
NM_001127198	TMC6	0.545023	0.00686061	0.0379392
NM_001127178	PIGG	0.54202	0.00443211	0.0274083
NR_026844	ANKRD36BP1	0.541749	0.00233424	0.0166295
NR_003505	PPP4R1L	0.541634	0.00563746	0.0326639
NM_032773	LRCH3	0.541547	0.000568665	0.00544678
NM_001014446	OCIAD2	0.541546	0.00209819	0.0152732
NM_152392	AHSA2	0.541485	0.00173708	0.0131308
NM_016573	GMIP	0.541102	0.00464267	0.0284708
NM_032012	TMEM245	0.540508	0.000200416	0.00237391
NM_015299	KHNYN	0.539983	0.000339199	0.0036636
NM_020119	ZC3HAV1	0.539587	0.000366915	0.003884
NM_203475	PORCN	0.53933	0.00427702	0.0265609
NM_006336	ZER1	0.539002	0.00144705	0.0114691
NM_006099	PIAS3	0.537359	0.00210454	0.0153083
NM_021156	TMX4	0.536771	0.0004047	0.00415728
NM_152624	DCP2	0.535155	0.000939628	0.00822577
NM_017652	ZNF586	0.534636	0.00956843	0.0490174
NM_176814	ZNF800	0.534159	8.31794e-05	0.00116057
NM_144571	CNOT6L	0.533964	0.00273824	0.0188456
NM_203462	MRFAP1L1	0.533244	0.000419752	0.00428198
NM_022152	TMBIM1	0.533003	0.0022847	0.0163327
NM_001193508	REST	0.532526	0.0049108	0.0296514
NM_005567	LGALS3BP	0.532023	0.00658156	0.0367231
NM_001174108	ZBED6	0.531878	0.00249825	0.017522
NM_032172	USP42	0.530641	0.00196229	0.0144705
NM_006256	PKN2	0.528892	0.00975392	0.0497293
NM_001987	ETV6	0.528766	0.0051089	0.0305495
NM_014941	MORC2	0.528299	0.00374643	0.0239664
NM_006092	NOD1	0.526768	0.003043	0.0205569
NM_001001433	STX16	0.526279	0.00794772	0.0425107
NM_003022	SH3BGRL	0.52607	0.000379983	0.00398339
NM_174953	ATP2A3	0.526031	0.00556665	0.0324468
NM_001128615	ARHGEF3	0.525784	0.0006928	0.00642137
NM_025189	ZNF430	0.52485	0.000672048	0.00628349
NM_006526	ZNF217	0.523946	0.00166666	0.012746
NM_024874	KIAA0319L	0.523827	0.00386083	0.0245333
NM_018161	NADSYN1	0.52328	0.00931612	0.0479966
NM_020651	PELI1	0.523012	6.65185e-05	0.000968136
NM_005121	MED13	0.522728	0.00599678	0.0343065
NM_024490	ATP10A	0.521932	0.00374717	0.0239664
NM_016099	GOLGA7	0.521604	3.62749e-05	0.000584473
NM_001130079	MOV10	0.521164	0.00415464	0.0259654
NM_025160	WDR26	0.521034	0.000645593	0.00606507
NM_005899	NBR1	0.520753	0.000170662	0.00210191
NM_198489	CCDC84	0.520551	0.00408487	0.0256383
NM_133433	NIPBL	0.520077	0.000327889	0.00355638
NM_001135732	TOM1	0.519819	0.00340993	0.022419
NM_182490	ZNF227	0.518835	0.000405418	0.00415886
NM_001114	ADCY7	0.518685	0.0065366	0.0365423
NM_005633	SOS1	0.518512	0.000446062	0.0044766
NM_015274	MAN2B2	0.518166	0.00108965	0.00921386
NM_147686	TRAF3IP2	0.517269	0.000981129	0.00848532
NM_001009881	ZCCHC11	0.517092	0.00597264	0.0342016
NM_001113511	ARHGEF7	0.516998	0.0058354	0.0335793
NM_001014989	LAT	0.516523	0.0017566	0.0132528
NM_018009	TAPBPL	0.516395	0.00336567	0.0222025
NM_005920	MEF2D	0.516072	0.00123397	0.0101779
NM_001134232	TMEM106B	0.515532	0.00124506	0.0102409
NM_198053	CD247	0.514976	0.00466797	0.0285962
NM_175736	FMNL3	0.513961	0.00505252	0.0302739
NM_053055	THEM4	0.513868	0.00266859	0.0184635
NM_006235	POU2AF1	0.51242	0.000183343	0.00221627
NM_016479	SHISA5	0.511785	0.00151268	0.0118377
NM_006676	USP20	0.511782	0.00549149	0.0321188
NM_006282	STK4	0.511643	4.9448e-07	1.56768e-05
NM_015491	PNISR	0.511582	0.000427137	0.00434601
NM_006257	PRKCQ	0.511537	0.00101076	0.00870323
NM_133462	TTC14	0.511463	0.00836255	0.0441276
NM_018318	CCDC91	0.51038	0.00141828	0.0112867
NM_003387	WIPF1	0.510074	5.16028e-05	0.000778143
NM_152703	SAMD9L	0.509842	0.00871538	0.0456007
NM_025054	VCPIP1	0.509799	0.00972381	0.0496129
NM_020846	SLAIN2	0.508925	3.27683e-05	0.000539806
NM_012171	TSPAN17	0.508509	0.00247516	0.0174015
NM_000889	ITGB7	0.508476	0.00882653	0.0459777
NM_017918	MCUB	0.507913	0.00785827	0.0421226
NM_025228	TRAF3IP3	0.507174	0.00153621	0.0119583
NM_001145277	NECAP2	0.507173	0.000958406	0.00835639
NM_002393	MDM4	0.507041	0.00123053	0.0101779
NM_181523	PIK3R1	0.506839	0.00236772	0.0167968
NM_032199	ARID5B	0.506535	0.00656308	0.0366374
NM_000732	CD3D	0.505862	4.64323e-06	0.000106459
NM_017619	RNPC3	0.505239	0.00958972	0.0490837
NM_001099789	ICAM2	0.504775	0.00479509	0.0291322
NM_007315	STAT1	0.504204	1.54883e-08	7.75206e-07
NM_017864	INTS8	0.504124	0.00101256	0.00870598
NM_001137606	PARVG	0.503349	0.00431178	0.0267626
NM_032027	TM2D1	0.503241	0.00385845	0.0245333
NM_020830	WDFY1	0.503042	0.00251507	0.0176085
NM_018695	ERBIN	0.502371	0.00634332	0.0359394
NM_015995	KLF13	0.502069	0.0033529	0.0221679
NM_004811	LPXN	0.501422	0.00128245	0.0104678
NM_007278	GABARAP	0.500743	2.64536e-08	1.21542e-06
NM_020728	ESYT2	0.497864	0.00781909	0.0419946
NM_001242851	RNF146	0.497148	0.00265118	0.0183863
NM_145693	LPIN1	0.495723	0.00182471	0.0136355
NM_018990	SASH3	0.495672	0.00023973	0.00275901
NM_020310	MNT	0.495625	0.00638412	0.0361183
NM_004377	CPT1B	0.495319	0.000912737	0.00801764
NM_001085487	MYSM1	0.494982	0.000746291	0.00683103
NM_022107	GPSM3	0.493646	0.00561463	0.0325798
NM_001184998	MARF1	0.493295	0.00472377	0.0288329
NM_019024	HEATR5B	0.493047	0.0041912	0.0261522
NR_034021	SMA5	0.493042	0.00079688	0.00721548
NM_175854	PAN3	0.492804	0.00853619	0.0447826
NM_138704	NSMCE3	0.492702	0.00119445	0.0099357
NM_015483	KBTBD2	0.492572	0.00391052	0.0247421
NM_016361	ACP6	0.492066	0.00942614	0.0484133
NM_003904	ZPR1	0.491273	0.00682877	0.0378154
NM_006700	TRAFD1	0.491071	0.000114696	0.0015107
NM_033389	SSH2	0.490756	0.00308095	0.0207549
NM_021907	DTNB	0.490552	0.00522011	0.0310404
NM_001130140	ERAP2	0.490148	0.00880259	0.0458733
NM_022047	DEF6	0.489871	0.000696822	0.00644848
NM_003151	STAT4	0.489133	0.00832028	0.0439439
NM_015710	NOP53	0.488447	0.000135516	0.00172878
NM_006255	PRKCH	0.488445	9.97305e-05	0.00134826
NM_003688	CASK	0.48758	0.00279	0.0191275
NM_022769	CRTC3	0.487355	0.00169974	0.0129149
NM_018482	ASAP1	0.485852	0.0077411	0.0416708
NM_153223	CEP120	0.485281	0.00291434	0.0198027
NM_148894	BOD1L1	0.485265	0.00124719	0.0102512
NM_015443	KANSL1	0.485164	0.000893084	0.0078744
NM_033305	VPS13A	0.484488	1.3016e-05	0.000249745
NR_002323	TUG1	0.483923	3.54816e-05	0.000574963
NM_001287	CLCN7	0.481818	0.000145472	0.00183983
NM_014319	LEMD3	0.48146	0.000110308	0.00145948
NM_005730	CTDSP2	0.480898	2.56466e-05	0.000441017
NM_012477	WBP1	0.480836	0.0034882	0.0228563
NM_030937	CCNL2	0.480776	0.00412168	0.0258143
NM_013283	MAT2B	0.480179	2.58155e-05	0.000441982
NM_002319	LRCH4	0.47959	0.000460467	0.00459374
NM_001080392	KIAA1147	0.478947	0.00245455	0.0172877
NM_005928	MFGE8	0.478309	0.000286077	0.00318942
NM_001146688	KDM3A	0.47803	0.00784973	0.0421207
NM_015040	PIKFYVE	0.47716	0.00172209	0.0130511
NM_001082968	TOM1L2	0.477156	2.04067e-05	0.000366449
NM_001110781	SLC35E2B	0.477055	0.0017362	0.0131308
NM_001429	EP300	0.476706	0.00503472	0.0302134
NM_001005861	RYK	0.476065	0.00387121	0.0245727
NM_020156	C1GALT1	0.476004	0.000233254	0.00269767
NM_001005415	MARCH2	0.47492	3.26803e-05	0.00053911
NM_002519	NPAT	0.474207	0.00584454	0.0336154
NM_006777	ZBTB33	0.473131	0.00114701	0.00960907
NR_002967	SNORA31	0.472566	0.000837009	0.007489
NM_001113491	SEPT9	0.472434	0.00228051	0.0163159
NM_198268	HIPK1	0.471879	0.00111102	0.00936595
NM_007167	ZMYM6	0.471452	0.000139474	0.0017716
NM_018682	KMT2E	0.470847	7.42959e-05	0.00105795
NM_144618	GABPB2	0.470603	0.00930051	0.0479371
NM_005528	DNAJC4	0.470175	0.00235349	0.0167362
NM_031458	PARP9	0.469969	0.00374028	0.0239521
NM_003917	AP1G2	0.469624	0.00169736	0.0129135
NM_033292	CASP1	0.469231	0.00374086	0.0239521
NM_016166	PIAS1	0.468249	0.000987751	0.00852379
NM_001032999	CBFA2T2	0.467777	0.00173686	0.0131308
NM_053043	RBM33	0.467692	0.000638129	0.00600824
NM_001003699	RREB1	0.466971	0.00403685	0.0253775
NM_015986	CRLF3	0.466636	1.70688e-06	4.53191e-05
NM_001127582	ING4	0.466339	0.0018879	0.0140098
NM_001136030	TESPA1	0.464672	5.05712e-07	1.59042e-05
NM_020923	ZDBF2	0.46465	0.00191892	0.0141952
NM_016217	HECA	0.464504	7.10707e-06	0.000151712
NM_018453	EAPP	0.463839	0.000381437	0.00399238
NM_000391	TPP1	0.463725	8.38337e-05	0.00116415
NM_013269	CLEC2D	0.463607	0.000647111	0.00607447
NM_022460	HS1BP3	0.46357	0.00352515	0.0229966
NM_001038702	CDC42SE2	0.463161	0.000947603	0.00828061
NM_032875	FBXL20	0.462704	0.00646616	0.0363204
NM_020899	ZBTB4	0.462319	0.00643043	0.036247
NM_001100420	C21orf91	0.462317	0.000368143	0.00389047
NM_004926	ZFP36L1	0.462078	0.00571649	0.0330634
NM_032811	TBRG1	0.461782	1.23255e-05	0.000238049
NM_032042	FAM172A	0.461633	0.00500485	0.0300685
NM_001080475	PLEKHM3	0.461526	0.00503812	0.0302184
NM_000480	AMPD3	0.460248	0.00664275	0.0369943
NM_012160	FBXL4	0.460028	0.00659191	0.0367634
NM_002211	ITGB1	0.459983	0.00828402	0.0438112
NM_001217	CA11	0.459469	0.00786083	0.0421226
NM_015630	EPC2	0.459323	1.77036e-07	6.3577e-06
NM_001136540	APOL1	0.458463	0.00199924	0.0146877
NM_006037	HDAC4	0.457692	0.00665597	0.0370329
NM_016125	RNFT1	0.457436	0.00676127	0.0375123
NM_178126	RETREG3	0.4571	5.93468e-05	0.000878437
NM_005587	MEF2A	0.457046	0.00695779	0.0383314
NM_000875	IGF1R	0.456807	0.000429471	0.0043598
[truncated: 890 more rows]
